# Supplementary material for: A network embedding approach to identify active modules in biological interaction networks
Source: Life Sci Alliance. 2023 Jun 20;6(9):e202201550. doi: 10.26508/lsa.202201550 (PMC10282331; doi:10.26508/lsa.202201550)
Supplement: Supplementary file 1 [file LSA-2022-01550_TableS1.xlsx]

## Sheet: GiGA
Top 5 modules identified by GiGA (out of 5 modules found) - GiGA was run by specifying a maximum module size of 20
Module 1	Module 2	Module 3	Module 4	Module 5
Fmod	Slc2a1	Pde1a	Cyp7b1	Fbn2
Bgn	Hk2	Pde10a	Clps	Mfap2
Cdh11	Sis	Pde4b	Cela2a
Pdgfrb	Tpi1	Enpp3	Sycn
Lama2	Aldoa	Pde3a	Ctrb1
Grb10		Ednra	Ch25h
Col3a1		Cap2	Cpb1
Col5a2		Gucy1b3	Cpa2
Col1a2		Adcy7	Cela1
Sparc			Ctrl
Dcn			Cpa1
Lama1			Try4
Serpinf1			Cel
Postn
Mmp2
Itga9
Prelp
Col1a1
Thbs2

## Sheet: BioNet
Top 5 modules identified by BioNet (out of 104 modules found)
Module 1	Module 2	Module 3	Module 4	Module 5
Adcy7	Ednra	Adcy7	Emilin1	Prkacb
	Prkacb	Gria4	Itga9	Gria3
	Pde4b	Gria3	Lama1
	Pde3a	Map2k1	Col1a1
	Pde1a	Ctnnb1	Col1a2
	Pde10a	Vegfa	Col4a1
	Gucy1b3	Pde4b	Col6a3
		Pde10a	Lama2
		Scn7a	Thbs2
		Fxyd1

## Sheet: DIAMOnD
module of 20 ordered genes identified by DIAMOnD
Module 1
Fbn1
Lum
Col6a1
Itgb1
Col5a1
Itgav
Col6a3
Col6a2
Itgb3
Col4a1
Itga5
Fn1
Itgb6
Itga1
Itga11
Itga4
Itga6
Itga7
Col4a2
Itga2

## Sheet: DOMINO
Top 5 modules identified by DOMINO (out of 8 modules found)
Module 1	Module 2	Module 3	Module 4	Module 5
Col1a2	Aldoa	Abcg1	Hsd11b1	Shc1
Itga11	Pgk1	Apoe	Hsd3b6	Grb10
Postn	Tpi1	Wisp1	Cyp1b1	Pdgfrb
Bmp1	Gm3839	Dcn	Cyp1a1
Lama1	Gm1840	Ahsg	Cyp7b1
Lamb2	Hk2	Mgp
Col3a1	Gpi1	Ubiad1
Itgb1	Mgam	Trem2
Sparc	Sis	Chst3
Col1a1		Bgn
Fn1		Alb
Cd248		Lrp1
Fbn2
Fbn1
Mfap2
Lama2
Serpinh1
Col5a2
Pcolce2
Itga9

## Sheet: AMINE
Top 5 modules identified by AMINE (out of 193 modules found)
Module 1	Module 2	Module 3	Module 4	Module 5
Aspn	Gm12117	Itga9	Fbln1	Angpt1
Chst2	Hk2	Lama1	Fbn2	Angpt4
Chst4	Ldha	Lama2	Mfap2	Cilp
Col1a1	Pfkfb3	Lama4	Mfap4	Efna1
Col1a2	Slc2a1	Nid2	Mfap5	Efna3
Col3a1	Vegfa			Grb14
Col5a2				Igf1
Ecm2				Igf1r
Fmod				Pdgfra
Lum				Pdgfrb
Mkx				Pgf
Ogn				Shc3
Pcolce2
Postn
Prelp
