# Supplementary material for: A network embedding approach to identify active modules in biological interaction networks
Source: Life Sci Alliance. 2023 Jun 20;6(9):e202201550. doi: 10.26508/lsa.202201550 (PMC10282331; doi:10.26508/lsa.202201550)
Supplement: Supplementary file 2 [file LSA-2022-01550_TableS2.xlsx]

## Sheet: GiGA mod1
Gene Set Name	# Genes in Gene Set (K)	Description	# Genes in Overlap (k)	k/K	p-value	FDR q-value
HALLMARK_EPITHELIAL_MESENCHYMAL_TRANSITION	194	Mouse genes annotated to HALLMARK_EPITHELIAL_MESENCHYMAL_TRANSITION based on orthology mappings provided by the Alliance Genome Consortium	15	0.0773	1.56E-32	7.78E-31
HALLMARK_UV_RESPONSE_DN	144	Mouse genes annotated to HALLMARK_UV_RESPONSE_DN based on orthology mappings provided by the Alliance Genome Consortium	5	0.0347	4.52E-9	1.13E-7
HALLMARK_ANGIOGENESIS	36	Mouse genes annotated to HALLMARK_ANGIOGENESIS based on orthology mappings provided by the Alliance Genome Consortium	3	0.0833	5.26E-7	8.76E-6
HALLMARK_APOPTOSIS	161	Mouse genes annotated to HALLMARK_APOPTOSIS based on orthology mappings provided by the Alliance Genome Consortium	4	0.0248	7.18E-7	8.97E-6
HALLMARK_MYOGENESIS	199	Mouse genes annotated to HALLMARK_MYOGENESIS based on orthology mappings provided by the Alliance Genome Consortium	4	0.0201	1.67E-6	1.67E-5
HALLMARK_APICAL_JUNCTION	199	Mouse genes annotated to HALLMARK_APICAL_JUNCTION based on orthology mappings provided by the Alliance Genome Consortium	3	0.0151	9.1E-5	7.59E-4
HALLMARK_COAGULATION	134	Mouse genes annotated to HALLMARK_COAGULATION based on orthology mappings provided by the Alliance Genome Consortium	2	0.0149	1.61E-3	1.15E-2
HALLMARK_HYPOXIA	199	Mouse genes annotated to HALLMARK_HYPOXIA based on orthology mappings provided by the Alliance Genome Consortium	2	0.0101	3.5E-3	2.19E-2
Gene Set Name	# Genes in Gene Set (K)	Description	# Genes in Overlap (k)	k/K	p-value	FDR q-value
REACTOME_ECM_PROTEOGLYCANS	47	ECM proteoglycans	8	0.1702	8.49e-20	2.23e-16
LIU_OVARIAN_CANCER_TUMORS_AND_XENOGRAFTS_XDGS_DN	1491	Genes differentially expressed between PDX and donor tumor samples from nine ovarian cancer patients.	15	0.0101	4.34e-19	5.7e-16
WP_FOCAL_ADHESION	185	Focal adhesion	9	0.0486	3.88e-17	3.39e-14
HEVNER_TELENCEPHALON_MENINGEAL_CELLS	49	Genes selectively expressed by meningeal cells in embryonic day 14.5 mouse telencephalon.	7	0.1429	8.26e-17	5.42e-14
REACTOME_EXTRACELLULAR_MATRIX_ORGANIZATION	246	Extracellular matrix organization	9	0.0366	5.23e-16	2.75e-13
IGLESIAS_E2F_TARGETS_UP	145	Genes up-regulated in pancreatic cells from mice with double knockout of E2F1 [GeneID=1869] and E2F2 [GeneID=1870] compared to wild type.	8	0.0552	1.05e-15	4.6e-13
MA_RAT_AGING_DN	160	Genes down-regulated across multiple cell types from nine tissues during rat aging.	8	0.05	2.35e-15	8.81e-13
CLASPER_LYMPHATIC_VESSELS_DURING_METASTASIS_DN	35	Selected genes down-regulated during invasion of lymphatic vessels during metastasis.	6	0.1714	5.15e-15	1.52e-12
WP_FOCAL_ADHESION_PI3KAKTMTOR_SIGNALING_PATHWAY	317	Focal adhesion: PI3K-Akt-mTOR signaling pathway	9	0.0284	5.22e-15	1.52e-12
THUM_MIR21_TARGETS_HEART_DISEASE_UP	18	Genes up-regulated in a mouse model of heart disease whose expression reverted to normal by silencing of MIR21 [GeneID=406991] microRNA.	5	0.2778	8.33e-14	2.16e-11
SWEET_LUNG_CANCER_KRAS_DN	435	Genes down-regulated in the Kras2LA mouse lung cancer model with mutated KRAS [GeneID=3845].	9	0.0207	9.06e-14	2.16e-11
CHEN_METABOLIC_SYNDROM_NETWORK	1291	Genes forming the macrophage-enriched metabolic network (MEMN) claimed to have a causal relationship with the metabolic syndrom traits.	11	0.0085	1.1e-12	2.41e-10
KIM_GLIS2_TARGETS_UP	88	Partial list of genes up-regulated in the kidney of GLIS2 [GeneID=84662] knockout mice compared to the wild type.	6	0.0682	1.69e-12	3.42e-10
BERENJENO_TRANSFORMED_BY_RHOA_DN	405	Genes down-regulated in NIH3T3 cells (fibroblasts) transformed by expression of contitutively active (Q63L) form of RHOA [GeneID=387] off plasmid vector.	8	0.0198	4.17e-12	7.82e-10
REACTOME_DEGRADATION_OF_THE_EXTRACELLULAR_MATRIX	108	Degradation of the extracellular matrix	6	0.0556	5.95e-12	1.04e-09
PILON_KLF1_TARGETS_UP	516	Genes up-regulated in erythroid progenitor cells from fetal livers of E13.5 embryos with KLF1 [GeneID=10661] knockout compared to those from the wild type embryos.	8	0.0155	2.86e-11	4.7e-09
REACTOME_COLLAGEN_DEGRADATION	55	Collagen degradation	5	0.0909	3.35e-11	5.17e-09
DURAND_STROMA_S_UP	309	Genes up-regulated in the HSC supportive stromal cell lines.	7	0.0227	4.49e-11	6.55e-09
JI_CARCINOGENESIS_BY_KRAS_AND_STK11_DN	17	Cluster B: genes down-regulated in primary lung tumors driven by KRAS [GeneID=3845] activation and loss of STK11 [GeneID=6794]; also up-regulated in human squamous cell carcinoma (SCC) vs adenocarcinoma subtype of NSCLC (non-small cell lung cancer).	4	0.2353	6.6e-11	9.12e-09
SERVITJA_ISLET_HNF1A_TARGETS_UP	175	Genes up-regulated in pancreatic islets upon knockout of HNF1A [GeneID=6927].	6	0.0343	1.12e-10	1.45e-08
JECHLINGER_EPITHELIAL_TO_MESENCHYMAL_TRANSITION_UP	70	Genes up-regulated during epithelial to mesenchymal transition (EMT) induced by TGFB1 [GeneID=7040] in the EpH4 cells (mammary epithelium cell line transformed by HRAS [GeneID=3265]).	5	0.0714	1.16e-10	1.45e-08
REACTOME_INTEGRIN_CELL_SURFACE_INTERACTIONS	73	Integrin cell surface interactions	5	0.0685	1.44e-10	1.72e-08
REACTOME_MET_ACTIVATES_PTK2_SIGNALING	21	MET activates PTK2 signaling	4	0.1905	1.66e-10	1.89e-08
YAO_TEMPORAL_RESPONSE_TO_PROGESTERONE_CLUSTER_16	80	Genes co-regulated in uterus during a time course response to progesterone [PubChem=5994]: SOM cluster 16.	5	0.0625	2.3e-10	2.51e-08
REACTOME_SIGNALING_BY_RECEPTOR_TYROSINE_KINASES	401	Signaling by Receptor Tyrosine Kinases	7	0.0175	2.77e-10	2.91e-08
CUI_TCF21_TARGETS_2_UP	447	All significantly up-regulated genes in kidney glomeruli isolated from TCF21 [Gene ID=6943] knockout mice.	7	0.0157	5.88e-10	5.94e-08
REACTOME_NON_INTEGRIN_MEMBRANE_ECM_INTERACTIONS	30	Non-integrin membrane-ECM interactions	4	0.1333	7.57e-10	7.36e-08
LIM_MAMMARY_STEM_CELL_UP	481	Genes consistently up-regulated in mammary stem cells both in mouse and human species.	7	0.0146	9.77e-10	8.99e-08
REACTOME_MET_PROMOTES_CELL_MOTILITY	32	MET promotes cell motility	4	0.125	9.92e-10	8.99e-08
BIOCARTA_SLRP_PATHWAY	6	Small Leucine-rich Proteoglycan (SLRP) molecules	3	0.5	1.49e-09	1.3e-07
REACTOME_COLLAGEN_CHAIN_TRIMERIZATION	37	Collagen chain trimerization	4	0.1081	1.82e-09	1.54e-07
REACTOME_ASSEMBLY_OF_COLLAGEN_FIBRILS_AND_OTHER_MULTIMERIC_STRUCTURES	47	Assembly of collagen fibrils and other multimeric structures	4	0.0851	4.9e-09	4.02e-07
SASAI_RESISTANCE_TO_NEOPLASTIC_TRANSFROMATION	50	Genes down-regulated in MEF and REF cells (mouse and rat fibroblasts) but not in TIG3/T cells (human lung fibroblasts expressing TERT [GeneID=7015]) by co-expression of the SV40 early region and the activated HRAS (H-RasV12) [GeneID=3265].	4	0.08	6.32e-09	5.03e-07
REACTOME_SIGNALING_BY_PDGF	53	Signaling by PDGF	4	0.0755	8.03e-09	6.2e-07
NADLER_OBESITY_UP	60	Genes up-regulated in adipose tissue from obese mouse strains compared to the lean ones.	4	0.0667	1.34e-08	1e-06
REACTOME_COLLAGEN_BIOSYNTHESIS_AND_MODIFYING_ENZYMES	65	Collagen biosynthesis and modifying enzymes	4	0.0615	1.85e-08	1.35e-06
REACTOME_SIGNALING_BY_MET	70	Signaling by MET	4	0.0571	2.5e-08	1.78e-06
REACTOME_COLLAGEN_FORMATION	77	Collagen formation	4	0.0519	3.69e-08	2.55e-06
GRAESSMANN_RESPONSE_TO_MC_AND_SERUM_DEPRIVATION_UP	236	Genes up-regulated in ME-A cells (breast cancer, sensitive to apoptotic stimuli) upon serum deprivation for 22 hr in the presence of medium concentrate (MC) from ME-C cells (breast cancer, resistant to apoptotic stimuli).	5	0.0212	5.35e-08	3.61e-06
HUMMERICH_SKIN_CANCER_PROGRESSION_UP	89	Selected genes up-regulated during progression through benign to malignant skin tumors formed by treatment with DMBA and TPA [PubChem=6001;4792] chemicals in the two stage skin carcinogenesis model.	4	0.0449	6.63e-08	4.35e-06
MARTORIATI_MDM4_TARGETS_FETAL_LIVER_DN	526	Genes down-regulated in non-apoptotic tissues (fetal liver) after MDM4 [GeneID=4194] knockout.	6	0.0114	7.97e-08	5.1e-06
REACTOME_NERVOUS_SYSTEM_DEVELOPMENT	262	Nervous system development	5	0.0191	9e-08	5.63e-06
STEGER_ADIPOGENESIS_DN	25	Genes down-regulated during adipogenesis of 3T3-L1 cells (fibroblast).	3	0.12	1.7e-07	1.02e-05
WANG_MLL_TARGETS	298	Genes requiring MLL [GeneID=4297] for H3K4me3 and expression in MEF cells (embryonic fibroblast).	5	0.0168	1.71e-07	1.02e-05
WP_DYSREGULATED_MIRNA_TARGETING_IN_INSULINPI3KAKT_SIGNALING	27	Dysregulated miRNA targeting in insulin/PI3K-AKT signaling	3	0.1111	2.16e-07	1.26e-05
REACTOME_GLYCOSAMINOGLYCAN_METABOLISM	120	Glycosaminoglycan metabolism	4	0.0333	2.21e-07	1.26e-05
WP_INFLAMMATORY_RESPONSE_PATHWAY	30	Inflammatory response pathway	3	0.1	3e-07	1.67e-05
MIKKELSEN_MEF_LCP_WITH_H3K4ME3	133	Genes with low-CpG-density promoters (LCP) bearing tri-methylation mark at H3K4 (H3K4me3) in MEF cells (embryonic fibroblasts).	4	0.0301	3.34e-07	1.83e-05
BILANGES_SERUM_SENSITIVE_VIA_TSC2	32	Genes translationally up-regulated by serum in MEF cells (embryonic fibroblast) lacking TSC2 [GeneID=7249].	3	0.0938	3.66e-07	1.96e-05
CHIARADONNA_NEOPLASTIC_TRANSFORMATION_KRAS_DN	145	Genes down-regulated in transformed NIH3T3 cells (fibroblasts transformed by activated KRAS [GeneID=3845]) vs normal cells.	4	0.0276	4.72e-07	2.48e-05
CUI_TCF21_TARGETS_UP	36	Genes most strongly up-regulated in kidney glomeruli isolated from TCF21 [GeneID=6943] knockout mice.	3	0.0833	5.26e-07	2.71e-05
LEE_AGING_MUSCLE_DN	41	Downregulated in the gastrocnemius muscle of aged adult mice (30-month) vs young adult (5-month)	3	0.0732	7.84e-07	3.96e-05
KHETCHOUMIAN_TRIM24_TARGETS_UP	47	Retinoic acid-responsive genes up-regulated in hepatocellular carcinoma (HCC) samples of TRIM24 [GeneID=8805] knockout mice.	3	0.0638	1.19e-06	5.9e-05
REACTOME_DEVELOPMENTAL_BIOLOGY	484	Developmental Biology	5	0.0103	1.86e-06	9.02e-05
GOTZMANN_EPITHELIAL_TO_MESENCHYMAL_TRANSITION_UP	72	Genes up-regulated in MMH-RT cells (hepatocytes displaying an invasive, metastatic phenotype) during epithelial to mesenchymal transition (EMT).	3	0.0417	4.35e-06	0.000208
REACTOME_METABOLISM_OF_CARBOHYDRATES	265	Metabolism of carbohydrates	4	0.0151	5.19e-06	0.000243
GRAESSMANN_APOPTOSIS_BY_SERUM_DEPRIVATION_UP	612	Genes up-regulated in ME-A cells (breast cancer) undergoing apoptosis upon serum starvation (5% to 0% FCS) for 22 hr.	5	0.0082	5.82e-06	0.000268
MARTINEZ_TP53_TARGETS_UP	642	Genes up-regulated in mice with skin specific knockout of TP53 [GeneID=7157].	5	0.0078	7.33e-06	0.000332
REACTOME_DERMATAN_SULFATE_BIOSYNTHESIS	10	Dermatan sulfate biosynthesis	2	0.2	8.4e-06	0.000368
WP_OSTEOBLAST_SIGNALING	10	Osteoblast signaling	2	0.2	8.4e-06	0.000368
BRUINS_UVC_RESPONSE_LATE	1193	Late response genes: differentially expressed only 12 h after UV-C irradiation of MEF cells (embryonic fibroblast).	6	0.005	9.24e-06	0.000398
REACTOME_PLATELET_ADHESION_TO_EXPOSED_COLLAGEN	11	Platelet Adhesion to exposed collagen	2	0.1818	1.03e-05	0.000435
MARTINEZ_RB1_TARGETS_UP	700	Genes up-regulated in mice with skin specific knockout of RB1 [GeneID=5925] by Cre-lox.	5	0.0071	1.11e-05	0.000459
PASINI_SUZ12_TARGETS_DN	323	Genes down-regulated in ES (embryonic stem cells) with defficient SUZ12 [GeneID=23512].	4	0.0124	1.13e-05	0.000459
QI_PLASMACYTOMA_DN	99	Down-regulated genes that best disciminate plasmablastic plasmacytoma from plasmacytic plasmacytoma tumors.	3	0.0303	1.13e-05	0.000459
REACTOME_GP1B_IX_V_ACTIVATION_SIGNALLING	12	GP1b-IX-V activation signalling	2	0.1667	1.23e-05	0.00049
REACTOME_CS_DS_DEGRADATION	13	CS/DS degradation	2	0.1538	1.45e-05	0.000562
REACTOME_KERATAN_SULFATE_DEGRADATION	13	Keratan sulfate degradation	2	0.1538	1.45e-05	0.000562
REACTOME_CROSSLINKING_OF_COLLAGEN_FIBRILS	16	Crosslinking of collagen fibrils	2	0.125	2.24e-05	0.000851
REACTOME_NCAM1_INTERACTIONS	17	NCAM1 interactions	2	0.1176	2.53e-05	0.000937
VANDESLUIS_COMMD1_TARGETS_GROUP_4_DN	17	Genes down-regulated in 9.5 days post coitus (dpc) embryos with COMMD1 [GeneID=150684] knockout and in normal 8.5 dpc embryos compared to normal 9.5 dpc embryos.	2	0.1176	2.53e-05	0.000937
ZHONG_SECRETOME_OF_LUNG_CANCER_AND_FIBROBLAST	134	Proteins secreted in co-culture of LKR-13 tumor cells (non-small cell lung cancer, NSCLC) and MLg stroma cells (fibroblasts).	3	0.0224	2.81e-05	0.00102
KANG_AR_TARGETS_DN	18	Genes down-regulated in osteoblasts from wild type male mice compared to those with AR [GeneID=367] knockout.	2	0.1111	2.85e-05	0.00102
REACTOME_CHONDROITIN_SULFATE_BIOSYNTHESIS	19	Chondroitin sulfate biosynthesis	2	0.1053	3.18e-05	0.00113
LI_INDUCED_T_TO_NATURAL_KILLER_DN	141	Genes down-regulated in ITNK cells (T-lymphocyte progenitors (DN3 cells) reprogrammed to natural killer (NK) cells by ablation of BCL11B [GeneID=64919] gene), compared to the parental DN3 cells.	3	0.0213	3.27e-05	0.00115
WP_BURN_WOUND_HEALING	21	Burn wound healing	2	0.0952	3.91e-05	0.00135
LANDIS_ERBB2_BREAST_TUMORS_324_DN	153	Down-regulated genes from the 324 genes identified by two analytical methods as changed in the mammary tumors induced by transgenic expression of ERBB2 [GeneID=2064].	3	0.0196	4.17e-05	0.00142
REACTOME_A_TETRASACCHARIDE_LINKER_SEQUENCE_IS_REQUIRED_FOR_GAG_SYNTHESIS	24	A tetrasaccharide linker sequence is required for GAG synthesis	2	0.0833	5.13e-05	0.00173
MCBRYAN_PUBERTAL_TGFB1_TARGETS_UP	169	Pubertal genes up-regulated by TGFB1 [GeneID=7040].	3	0.0178	5.61e-05	0.00186
TERAMOTO_OPN_TARGETS_CLUSTER_6	26	Cluster 6: genes exhibiting prolonged up-regulation (>72 h) after knockdown of OPN [GeneID=6696] by RNAi in the NIH3T3 cells (fibroblasts) transformed by activated HRAS [GeneID=3265].	2	0.0769	6.04e-05	0.00198
REACTOME_KERATAN_SULFATE_BIOSYNTHESIS	27	Keratan sulfate biosynthesis	2	0.0741	6.52e-05	0.00211
SCHLINGEMANN_SKIN_CARCINOGENESIS_TPA_DN	28	Down-regulated in murine dorsal skin cells at 6 h after treatment with the phorbol ester carcinogen TPA [PubChem=4792].	2	0.0714	7.02e-05	0.00225
BIOCARTA_AGR_PATHWAY	31	Agrin in Postsynaptic Differentiation	2	0.0645	8.63e-05	0.00273
GRAESSMANN_APOPTOSIS_BY_DOXORUBICIN_DN	1793	Genes down-regulated in ME-A cells (breast cancer) undergoing apoptosis in response to doxorubicin [PubChem=31703].	6	0.0033	9.12e-05	0.00285
REACTOME_KERATAN_SULFATE_KERATIN_METABOLISM	33	Keratan sulfate/keratin metabolism	2	0.0606	9.79e-05	0.00303
REACTOME_GPVI_MEDIATED_ACTIVATION_CASCADE	34	GPVI-mediated activation cascade	2	0.0588	0.000104	0.00318
REACTOME_NCAM_SIGNALING_FOR_NEURITE_OUT_GROWTH	35	NCAM signaling for neurite out-growth	2	0.0571	0.00011	0.00333
REACTOME_PLATELET_AGGREGATION_PLUG_FORMATION	37	Platelet Aggregation (Plug Formation)	2	0.0541	0.000123	0.00368
REACTOME_IMMUNOREGULATORY_INTERACTIONS_BETWEEN_A_LYMPHOID_AND_A_NON_LYMPHOID_CELL	224	Immunoregulatory interactions between a Lymphoid and a non-Lymphoid cell	3	0.0134	0.000129	0.00381
MARTINEZ_RB1_AND_TP53_TARGETS_UP	644	Genes up-regulated in mice with skin specific double knockout of both RB1 and TP53 [GeneID=5925;7157] by Cre-lox.	4	0.0062	0.000165	0.00481
JOHANSSON_BRAIN_CANCER_EARLY_VS_LATE_DN	43	Genes down-regulated in early vs late brain tumors induced by retroviral delivery of PDGFB [GeneID=5155].	2	0.0465	0.000167	0.00482
REACTOME_PLATELET_ACTIVATION_SIGNALING_AND_AGGREGATION	254	Platelet activation, signaling and aggregation	3	0.0118	0.000187	0.00534
MILI_PSEUDOPODIA_HAPTOTAXIS_DN	682	Transcripts depleted from pseudopodia of NIH/3T3 cells (fibroblast) in response to haptotactic migratory stimulus by fibronectin, FN1 [GeneID=2335].	4	0.0059	0.000205	0.00576
BERENJENO_ROCK_SIGNALING_NOT_VIA_RHOA_DN	48	Genes down-regulated in NIH3T3 cells (fibroblasts) after treatment with Y27632 [PubChem=123862], an inhibitor of ROCK proteins; the changes did not depend on expression of constitutively active (Q63L) form of RHOA [GeneID=387].	2	0.0417	0.000208	0.00576
REACTOME_CHONDROITIN_SULFATE_DERMATAN_SULFATE_METABOLISM	48	Chondroitin sulfate/dermatan sulfate metabolism	2	0.0417	0.000208	0.00576
AFFAR_YY1_TARGETS_DN	276	Genes down-regulated in MEF cells (embryonic fibroblast) expressing ~25% of YY1 [GeneID=7528].	3	0.0109	0.000239	0.00653
REACTOME_HEPARAN_SULFATE_HEPARIN_HS_GAG_METABOLISM	52	Heparan sulfate/heparin (HS-GAG) metabolism	2	0.0385	0.000245	0.00662
BURTON_ADIPOGENESIS_11	54	Strongly down-regulated at 2-96 h during differentiation of 3T3-L1 cells (fibroblast) into adipocytes.	2	0.037	0.000264	0.00707
DELASERNA_MYOD_TARGETS_DN	57	Genes down-regulated in NIH 3T3 cells (fibroblasts) 24 h after inducing MyoD [GeneID=4654] differentiation program.	2	0.0351	0.000294	0.0078
GERHOLD_ADIPOGENESIS_DN	63	Selected genes down-regulated during differentiation of 3T3-L1 cells (fibroblast) into adipocytes in response to adipogenic hormones.	2	0.0317	0.000359	0.00944

## Sheet: GiGA mod2
Gene Set Name	# Genes in Gene Set (K)	Description	# Genes in Overlap (k)	k/K	p-value	FDR q-value
HALLMARK_HYPOXIA	199	Mouse genes annotated to HALLMARK_HYPOXIA based on orthology mappings provided by the Alliance Genome Consortium	4	0.0201	2.27E-9	5.67E-8
HALLMARK_MTORC1_SIGNALING	199	Mouse genes annotated to HALLMARK_MTORC1_SIGNALING based on orthology mappings provided by the Alliance Genome Consortium	4	0.0201	2.27E-9	5.67E-8
HALLMARK_GLYCOLYSIS	200	Mouse genes annotated to HALLMARK_GLYCOLYSIS based on orthology mappings provided by the Alliance Genome Consortium	3	0.0150	1e-06	1.67E-5
Gene Set Name	# Genes in Gene Set (K)	Description	# Genes in Overlap (k)	k/K	p-value	FDR q-value
WP_GLYCOLYSIS_AND_GLUCONEOGENESIS	49	Glycolysis and gluconeogenesis	4	0.0816	7.6e-12	1.99e-08
MARTORIATI_MDM4_TARGETS_NEUROEPITHELIUM_UP	184	Genes up-regulated in apoptotic tissues (neuroepithelium) after MDM4 [GeneID=4194] knockout.	4	0.0217	1.65e-09	2.17e-06
WANG_ADIPOGENIC_GENES_REPRESSED_BY_SIRT1	28	Adipogenic genes (group 2) that are selectively repressed by SIRT1 [GeneID=23411] in mature 3T3-L1 adipocytes.	3	0.1071	2.51e-09	2.2e-06
REACTOME_METABOLISM_OF_CARBOHYDRATES	265	Metabolism of carbohydrates	4	0.0151	7.17e-09	4.71e-06
REACTOME_GLYCOLYSIS	61	Glycolysis	3	0.0492	2.76e-08	1.45e-05
REACTOME_GLUCOSE_METABOLISM	81	Glucose metabolism	3	0.037	6.53e-08	2.86e-05
QI_HYPOXIA	133	Genes up-regulated by hypoxia in TRAMP-C cells (prostatic cancer).	3	0.0226	2.93e-07	0.00011
GROSS_HYPOXIA_VIA_ELK3_AND_HIF1A_UP	145	Genes up-regulated in SEND cells (skin endothelium) at hypoxia after knockdown of ELK3 [GeneID=2004] and HIF1A [GeneID=3091] by RNAi.	3	0.0207	3.8e-07	0.000125
KASLER_HDAC7_TARGETS_1_DN	18	Genes down-regulated in DO11.10 cells (hybridoma) by expression of transciptionally activating form of HDAC7 [GeneID=51564] and up-regulated by its transcriptionally repressing form.	2	0.1111	1.67e-06	0.000488
REACTOME_GLUCONEOGENESIS	35	Gluconeogenesis	2	0.0571	6.5e-06	0.00171
REACTOME_METABOLISM	1769	Metabolism	4	0.0023	1.41e-05	0.00337
SWEET_LUNG_CANCER_KRAS_UP	499	Genes up-regulated in the Kras2LA mouse lung cancer model with mutated KRAS [GeneID=3845].	3	0.006	1.55e-05	0.00339
MODY_HIPPOCAMPUS_POSTNATAL	56	Genes up-regulated in hyppocampus at late postnatal stages (clusters 11 and 15).	2	0.0357	1.68e-05	0.00339
BERENJENO_TRANSFORMED_BY_RHOA_UP	561	Genes up-regulated in NIH3T3 cells (fibroblasts) transformed by expression of contitutively active (Q63L) form of RHOA [GeneID=387] off plasmid vector.	3	0.0053	2.2e-05	0.00413
ZHONG_SECRETOME_OF_LUNG_CANCER_AND_ENDOTHELIUM	70	Proteins secreted in co-culture of LKR-13 tumor cells (non-small cell lung cancer, NSCLC) and MEC stroma cells (endothelium).	2	0.0286	2.63e-05	0.00461
HUANG_GATA2_TARGETS_DN	75	Genes down-regulated in G1ME cells (megakaryocyte/erythroid progenitor lacking GATA1 [GeneID=2623]) upon knockdown of GATA2 [GeneID=2624] by RNAi.	2	0.0267	3.02e-05	0.00496
ZHONG_SECRETOME_OF_LUNG_CANCER_AND_MACROPHAGE	79	Proteins secreted in co-culture of LKR-13 tumor cells (non-small cell lung cancer, NSCLC) and MHS stroma cells (macrophages).	2	0.0253	3.36e-05	0.00519
VANDESLUIS_COMMD1_TARGETS_GROUP_3_UP	82	Genes up-regulated in 9.5 days post coitus (dpc) embryos with COMMD1 [GeneID=150684] knockout compared to normal 9.5 dpc embryos.	2	0.0244	3.62e-05	0.00528
BURTON_ADIPOGENESIS_5	119	Up-regulated at 48-96 h during differentiation of 3T3-L1 cells (fibroblast) into adipocytes.	2	0.0168	7.64e-05	0.0106
ZHONG_SECRETOME_OF_LUNG_CANCER_AND_FIBROBLAST	134	Proteins secreted in co-culture of LKR-13 tumor cells (non-small cell lung cancer, NSCLC) and MLg stroma cells (fibroblasts).	2	0.0149	9.68e-05	0.0127
PLASARI_TGFB1_TARGETS_10HR_UP	197	Genes up-regulated in MEF cells (embryonic fibroblast) upon stimulation with TGFB1 [GeneID=7040] for 10 h.	2	0.0102	0.000209	0.0262

## Sheet: GiGA mod3
Gene Set Name	# Genes in Gene Set (K)	Description	# Genes in Overlap (k)	k/K	p-value	FDR q-value
Gene Set Name	# Genes in Gene Set (K)	Description	# Genes in Overlap (k)	k/K	p-value	FDR q-value
WP_PURINE_METABOLISM	172	Purine metabolism	7	0.0407	5.38e-16	1.41e-12
REACTOME_SIGNALING_BY_GPCR	626	Signaling by GPCR	6	0.0096	7.77e-10	1.02e-06
REACTOME_OPIOID_SIGNALLING	72	Opioid Signalling	3	0.0417	3.82e-07	0.000334
WP_G_PROTEIN_SIGNALING_PATHWAYS	89	G protein signaling pathways	3	0.0337	7.25e-07	0.000476
SCHAEFFER_PROSTATE_DEVELOPMENT_48HR_DN	425	Genes down-regulated in the urogenital sinus (UGS) of day E16 females exposed to the androgen dihydrotestosterone [PubChem=10635] for 48 h.	4	0.0094	1.16e-06	0.000612
REACTOME_CGMP_EFFECTS	10	cGMP effects	2	0.2	1.77e-06	0.000775
REACTOME_G_ALPHA_S_SIGNALLING_EVENTS	139	G alpha (s) signalling events	3	0.0216	2.78e-06	0.00101
REACTOME_NITRIC_OXIDE_STIMULATES_GUANYLATE_CYCLASE	13	Nitric oxide stimulates guanylate cyclase	2	0.1538	3.07e-06	0.00101
REACTOME_CA_DEPENDENT_EVENTS	27	Ca-dependent events	2	0.0741	1.38e-05	0.00402
REACTOME_G_ALPHA_I_SIGNALLING_EVENTS	282	G alpha (i) signalling events	3	0.0106	2.31e-05	0.00608
REACTOME_G_PROTEIN_MEDIATED_EVENTS	40	G-protein mediated events	2	0.05	3.06e-05	0.0073
REACTOME_PLATELET_HOMEOSTASIS	76	Platelet homeostasis	2	0.0263	0.000111	0.0244
LIU_OVARIAN_CANCER_TUMORS_AND_XENOGRAFTS_XDGS_DN	1491	Genes differentially expressed between PDX and donor tumor samples from nine ovarian cancer patients.	4	0.0027	0.000161	0.0325

## Sheet: GiGA mod4
Gene Set Name	# Genes in Gene Set (K)	Description	# Genes in Overlap (k)	k/K	p-value	FDR q-value
HALLMARK_KRAS_SIGNALING_DN	194	Mouse genes annotated to HALLMARK_KRAS_SIGNALING_DN based on orthology mappings provided by the Alliance Genome Consortium	3	0.0155	2.54E-5	1.27E-3
HALLMARK_BILE_ACID_METABOLISM	111	Mouse genes annotated to HALLMARK_BILE_ACID_METABOLISM based on orthology mappings provided by the Alliance Genome Consortium	2	0.0180	5.11E-4	1.28E-2
Gene Set Name	# Genes in Gene Set (K)	Description	# Genes in Overlap (k)	k/K	p-value	FDR q-value
BIOCARTA_PEPI_PATHWAY	5	Proepithelin Conversion to Epithelin and Wound Repair Control	2	0.4	8.53e-07	0.00157
REACTOME_DIGESTION_OF_DIETARY_LIPID	6	Digestion of dietary lipid	2	0.3333	1.28e-06	0.00157
BERGER_MBD2_TARGETS	7	Genes strongly up-regulated in colon tissue upon MBD2 [GeneID=8932] knockout.	2	0.2857	1.79e-06	0.00157
REACTOME_DIGESTION	21	Digestion	2	0.0952	1.79e-05	0.0117
REACTOME_DIGESTION_AND_ABSORPTION	25	Digestion and absorption	2	0.08	2.55e-05	0.0134
SANSOM_APC_TARGETS	222	Genes up-regulated after Cre-lox knockout of APC [GeneID=324] in the small intestine.	3	0.0135	3.8e-05	0.0166
REACTOME_ACTIVATION_OF_MATRIX_METALLOPROTEINASES	34	Activation of Matrix Metalloproteinases	2	0.0588	4.76e-05	0.0166
REACTOME_SYNTHESIS_OF_BILE_ACIDS_AND_BILE_SALTS	35	Synthesis of bile acids and bile salts	2	0.0571	5.05e-05	0.0166
REACTOME_BILE_ACID_AND_BILE_SALT_METABOLISM	45	Bile acid and bile salt metabolism	2	0.0444	8.38e-05	0.0239
FOSTER_KDM1A_TARGETS_UP	298	Genes up-regulated in ES cells (embryonic stem) heterozygotic for KDM1A [GeneID=23028] loss of function mutant compared to the homozygotic loss of the gene.	3	0.0101	9.1e-05	0.0239
ICHIBA_GRAFT_VERSUS_HOST_DISEASE_35D_DN	62	Hepatic graft versus host disease (GVHD), day 35: genes down-regulated in allogeneic vs syngeneic bone marrow transplant.	2	0.0323	0.00016	0.0381

## Sheet: GiGA mod5
Gene Set Name	# Genes in Gene Set (K)	Description	# Genes in Overlap (k)	k/K	p-value	FDR q-value
Gene Set Name	# Genes in Gene Set (K)	Description	# Genes in Overlap (k)	k/K	p-value	FDR q-value
REACTOME_MOLECULES_ASSOCIATED_WITH_ELASTIC_FIBRES	32	Molecules associated with elastic fibres	2	0.0625	5.42e-07	0.00106
REACTOME_ELASTIC_FIBRE_FORMATION	39	Elastic fibre formation	2	0.0513	8.1e-07	0.00106
REACTOME_EXTRACELLULAR_MATRIX_ORGANIZATION	246	Extracellular matrix organization	2	0.0081	3.3e-05	0.0288

## Sheet: BioNet mod2
Gene Set Name	# Genes in Gene Set (K)	Description	# Genes in Overlap (k)	k/K	p-value	FDR q-value
Gene Set Name	# Genes in Gene Set (K)	Description	# Genes in Overlap (k)	k/K	p-value	FDR q-value
WP_PURINE_METABOLISM	172	Purine metabolism	5	0.0291	2.07e-11	5.44e-08
REACTOME_SIGNALING_BY_GPCR	626	Signaling by GPCR	6	0.0096	6.64e-11	8.72e-08
REACTOME_G_ALPHA_S_SIGNALLING_EVENTS	139	G alpha (s) signalling events	4	0.0288	3.71e-09	3.25e-06
REACTOME_OPIOID_SIGNALLING	72	Opioid Signalling	3	0.0417	1.59e-07	0.000105
WP_G_PROTEIN_SIGNALING_PATHWAYS	89	G protein signaling pathways	3	0.0337	3.03e-07	0.000159
LIU_OVARIAN_CANCER_TUMORS_AND_XENOGRAFTS_XDGS_DN	1491	Genes differentially expressed between PDX and donor tumor samples from nine ovarian cancer patients.	5	0.0034	1.01e-06	0.000387
REACTOME_CGMP_EFFECTS	10	cGMP effects	2	0.2	1.03e-06	0.000387
REACTOME_NITRIC_OXIDE_STIMULATES_GUANYLATE_CYCLASE	13	Nitric oxide stimulates guanylate cyclase	2	0.1538	1.79e-06	0.000587
REACTOME_DARPP_32_EVENTS	17	DARPP-32 events	2	0.1176	3.12e-06	0.00091
REACTOME_CA_DEPENDENT_EVENTS	27	Ca-dependent events	2	0.0741	8.04e-06	0.00211
REACTOME_G_ALPHA_I_SIGNALLING_EVENTS	282	G alpha (i) signalling events	3	0.0106	9.74e-06	0.00232
REACTOME_G_PROTEIN_MEDIATED_EVENTS	40	G-protein mediated events	2	0.05	1.79e-05	0.00391
SCHAEFFER_PROSTATE_DEVELOPMENT_48HR_DN	425	Genes down-regulated in the urogenital sinus (UGS) of day E16 females exposed to the androgen dihydrotestosterone [PubChem=10635] for 48 h.	3	0.0071	3.31e-05	0.00669
REACTOME_PLATELET_HOMEOSTASIS	76	Platelet homeostasis	2	0.0263	6.51e-05	0.0122
REACTOME_HEMOSTASIS	628	Hemostasis	3	0.0048	0.000106	0.0185
WP_MYOMETRIAL_RELAXATION_AND_CONTRACTION_PATHWAYS	149	Myometrial relaxation and contraction pathways	2	0.0134	0.00025	0.0411

## Sheet: BioNet mod3
Gene Set Name	# Genes in Gene Set (K)	Description	# Genes in Overlap (k)	k/K	p-value	FDR q-value
HALLMARK_TNFA_SIGNALING_VIA_NFKB	196	Mouse genes annotated to HALLMARK_TNFA_SIGNALING_VIA_NFKB based on orthology mappings provided by the Alliance Genome Consortium	2	0.0102	9.18E-4	4.59E-2
Gene Set Name	# Genes in Gene Set (K)	Description	# Genes in Overlap (k)	k/K	p-value	FDR q-value
LEIN_NEURON_MARKERS	69	Genes enriched in neurons in the adult mouse brain identified through correlation-based searches seeded with neuron cell-type specific gene expression patterns.	3	0.0435	4.78e-07	0.00126
REACTOME_NEUROTRANSMITTER_RECEPTORS_AND_POSTSYNAPTIC_SIGNAL_TRANSMISSION	143	Neurotransmitter receptors and postsynaptic signal transmission	3	0.021	4.32e-06	0.0049
REACTOME_TRAFFICKING_OF_GLUR2_CONTAINING_AMPA_RECEPTORS	16	Trafficking of GluR2-containing AMPA receptors	2	0.125	5.89e-06	0.0049
WP_PURINE_METABOLISM	172	Purine metabolism	3	0.0174	7.51e-06	0.0049
REACTOME_SYNAPTIC_ADHESION_LIKE_MOLECULES	20	Synaptic adhesion-like molecules	2	0.1	9.33e-06	0.0049
REACTOME_UNBLOCKING_OF_NMDA_RECEPTORS_GLUTAMATE_BINDING_AND_ACTIVATION	22	Unblocking of NMDA receptors, glutamate binding and activation	2	0.0909	1.13e-05	0.00496
REACTOME_TRANSMISSION_ACROSS_CHEMICAL_SYNAPSES	210	Transmission across Chemical Synapses	3	0.0143	1.37e-05	0.00512
REACTOME_TRAFFICKING_OF_AMPA_RECEPTORS	29	Trafficking of AMPA receptors	2	0.069	1.99e-05	0.00654
REACTOME_ACTIVATION_OF_NMDA_RECEPTORS_AND_POSTSYNAPTIC_EVENTS	36	Activation of NMDA receptors and postsynaptic events	2	0.0556	3.09e-05	0.00843
CUI_TCF21_TARGETS_2_DN	868	All significantly down-regulated genes in kidney glomeruli isolated from TCF21 [Gene ID=6943] knockout mice.	4	0.0046	3.21e-05	0.00843
WP_HEART_DEVELOPMENT	46	Heart development	2	0.0435	5.07e-05	0.0119
REACTOME_NEURONAL_SYSTEM	334	Neuronal System	3	0.009	5.44e-05	0.0119
WP_ID_SIGNALING_PATHWAY	50	ID signaling pathway	2	0.04	5.99e-05	0.0121
REACTOME_SIGNALING_BY_RECEPTOR_TYROSINE_KINASES	401	Signaling by Receptor Tyrosine Kinases	3	0.0075	9.35e-05	0.0175
REACTOME_PROTEIN_PROTEIN_INTERACTIONS_AT_SYNAPSES	66	Protein-protein interactions at synapses	2	0.0303	0.000105	0.0182
SWEET_LUNG_CANCER_KRAS_DN	435	Genes down-regulated in the Kras2LA mouse lung cancer model with mutated KRAS [GeneID=3845].	3	0.0069	0.000119	0.0182
REACTOME_OPIOID_SIGNALLING	72	Opioid Signalling	2	0.0278	0.000125	0.0182
WP_DRAVET_SYNDROME_SCN1AA1783V_POINT_MUTATION_MODEL	72	Dravet syndrome: Scn1a-A1783V point mutation model	2	0.0278	0.000125	0.0182
MCCLUNG_COCAINE_REWARD_5D	75	Genes up-regulated in the nucleus accumbens (a major reward center in the brain) after 5 days of cocaine [PubChem=5760] treatment.	2	0.0267	0.000135	0.0187
LEE_AGING_NEOCORTEX_UP	79	Upregulated in the neocortex of aged adult mice (30-month) vs young adult (5-month)	2	0.0253	0.00015	0.0197
WP_G_PROTEIN_SIGNALING_PATHWAYS	89	G protein signaling pathways	2	0.0225	0.000191	0.0238
MORI_MATURE_B_LYMPHOCYTE_UP	95	Up-regulated genes in the B lymphocyte developmental signature, based on expression profiling of lymphomas from the Emu-myc transgenic mice: the mature B	2	0.0211	0.000217	0.0259
REACTOME_SIGNALING_BY_VEGF	100	Signaling by VEGF	2	0.02	0.000241	0.0263
WP_MICRORNAS_IN_CARDIOMYOCYTE_HYPERTROPHY	100	MicroRNAs in cardiomyocyte hypertrophy	2	0.02	0.000241	0.0263
WP_ESC_PLURIPOTENCY_PATHWAYS	116	ESC pluripotency pathways	2	0.0172	0.000324	0.0332
SAUL_SEN_MAYO	117	Genes upregulated in senescent cells: Senescence-associated secretory phenotype (SASP).	2	0.0171	0.000329	0.0332
REACTOME_SIGNALING_BY_GPCR	626	Signaling by GPCR	3	0.0048	0.000347	0.0337
WP_MYOMETRIAL_RELAXATION_AND_CONTRACTION_PATHWAYS	149	Myometrial relaxation and contraction pathways	2	0.0134	0.000533	0.05

## Sheet: BioNet mod4
Gene Set Name	# Genes in Gene Set (K)	Description	# Genes in Overlap (k)	k/K	p-value	FDR q-value
HALLMARK_EPITHELIAL_MESENCHYMAL_TRANSITION	194	Mouse genes annotated to HALLMARK_EPITHELIAL_MESENCHYMAL_TRANSITION based on orthology mappings provided by the Alliance Genome Consortium	7	0.0361	1.27E-15	6.33E-14
HALLMARK_MYOGENESIS	199	Mouse genes annotated to HALLMARK_MYOGENESIS based on orthology mappings provided by the Alliance Genome Consortium	3	0.0151	8.17E-6	2.04E-4
HALLMARK_UV_RESPONSE_DN	144	Mouse genes annotated to HALLMARK_UV_RESPONSE_DN based on orthology mappings provided by the Alliance Genome Consortium	2	0.0139	3.99E-4	6.65E-3
Gene Set Name	# Genes in Gene Set (K)	Description	# Genes in Overlap (k)	k/K	p-value	FDR q-value
WP_FOCAL_ADHESION	185	Focal adhesion	7	0.0378	9.04e-16	2.37e-12
WP_FOCAL_ADHESION_PI3KAKTMTOR_SIGNALING_PATHWAY	317	Focal adhesion: PI3K-Akt-mTOR signaling pathway	7	0.0221	4.09e-14	5.37e-11
HEVNER_TELENCEPHALON_MENINGEAL_CELLS	49	Genes selectively expressed by meningeal cells in embryonic day 14.5 mouse telencephalon.	5	0.102	2.01e-13	1.76e-10
REACTOME_INTEGRIN_CELL_SURFACE_INTERACTIONS	73	Integrin cell surface interactions	5	0.0685	1.58e-12	1.04e-09
REACTOME_EXTRACELLULAR_MATRIX_ORGANIZATION	246	Extracellular matrix organization	6	0.0244	2.82e-12	1.48e-09
REACTOME_ASSEMBLY_OF_COLLAGEN_FIBRILS_AND_OTHER_MULTIMERIC_STRUCTURES	47	Assembly of collagen fibrils and other multimeric structures	4	0.0851	1.61e-10	6.03e-08
REACTOME_ECM_PROTEOGLYCANS	47	ECM proteoglycans	4	0.0851	1.61e-10	6.03e-08
REACTOME_COLLAGEN_DEGRADATION	55	Collagen degradation	4	0.0727	3.07e-10	1.01e-07
REACTOME_COLLAGEN_BIOSYNTHESIS_AND_MODIFYING_ENZYMES	65	Collagen biosynthesis and modifying enzymes	4	0.0615	6.09e-10	1.78e-07
CHEN_METABOLIC_SYNDROM_NETWORK	1291	Genes forming the macrophage-enriched metabolic network (MEMN) claimed to have a causal relationship with the metabolic syndrom traits.	7	0.0054	7.68e-10	2.02e-07
REACTOME_COLLAGEN_FORMATION	77	Collagen formation	4	0.0519	1.22e-09	2.9e-07
YAO_TEMPORAL_RESPONSE_TO_PROGESTERONE_CLUSTER_16	80	Genes co-regulated in uterus during a time course response to progesterone [PubChem=5994]: SOM cluster 16.	4	0.05	1.42e-09	3.11e-07
LIU_OVARIAN_CANCER_TUMORS_AND_XENOGRAFTS_XDGS_DN	1491	Genes differentially expressed between PDX and donor tumor samples from nine ovarian cancer patients.	7	0.0047	2.09e-09	4.11e-07
HUMMERICH_SKIN_CANCER_PROGRESSION_UP	89	Selected genes up-regulated during progression through benign to malignant skin tumors formed by treatment with DMBA and TPA [PubChem=6001;4792] chemicals in the two stage skin carcinogenesis model.	4	0.0449	2.19e-09	4.11e-07
REACTOME_CROSSLINKING_OF_COLLAGEN_FIBRILS	16	Crosslinking of collagen fibrils	3	0.1875	3.6e-09	6.31e-07
REACTOME_DEGRADATION_OF_THE_EXTRACELLULAR_MATRIX	108	Degradation of the extracellular matrix	4	0.037	4.8e-09	7.88e-07
REACTOME_SIGNALING_BY_RECEPTOR_TYROSINE_KINASES	401	Signaling by Receptor Tyrosine Kinases	5	0.0125	8.64e-09	1.32e-06
BERENJENO_TRANSFORMED_BY_RHOA_DN	405	Genes down-regulated in NIH3T3 cells (fibroblasts) transformed by expression of contitutively active (Q63L) form of RHOA [GeneID=387] off plasmid vector.	5	0.0123	9.08e-09	1.32e-06
IGLESIAS_E2F_TARGETS_UP	145	Genes up-regulated in pancreatic cells from mice with double knockout of E2F1 [GeneID=1869] and E2F2 [GeneID=1870] compared to wild type.	4	0.0276	1.58e-08	2.18e-06
REACTOME_NON_INTEGRIN_MEMBRANE_ECM_INTERACTIONS	30	Non-integrin membrane-ECM interactions	3	0.1	2.61e-08	3.43e-06
CLASPER_LYMPHATIC_VESSELS_DURING_METASTASIS_DN	35	Selected genes down-regulated during invasion of lymphatic vessels during metastasis.	3	0.0857	4.2e-08	5.26e-06
REACTOME_COLLAGEN_CHAIN_TRIMERIZATION	37	Collagen chain trimerization	3	0.0811	4.99e-08	5.96e-06
KHETCHOUMIAN_TRIM24_TARGETS_UP	47	Retinoic acid-responsive genes up-regulated in hepatocellular carcinoma (HCC) samples of TRIM24 [GeneID=8805] knockout mice.	3	0.0638	1.04e-07	1.19e-05
REACTOME_SIGNALING_BY_PDGF	53	Signaling by PDGF	3	0.0566	1.5e-07	1.64e-05
LANDIS_BREAST_CANCER_PROGRESSION_DN	72	Genes down-regulated in preneoplastic mammary tissues and whose expression is maintained in tumors.	3	0.0417	3.82e-07	4.01e-05
KIM_GLIS2_TARGETS_UP	88	Partial list of genes up-regulated in the kidney of GLIS2 [GeneID=84662] knockout mice compared to the wild type.	3	0.0341	7.01e-07	7.08e-05
BRUINS_UVC_RESPONSE_LATE	1193	Late response genes: differentially expressed only 12 h after UV-C irradiation of MEF cells (embryonic fibroblast).	5	0.0042	1.92e-06	0.000187
REACTOME_PLATELET_ADHESION_TO_EXPOSED_COLLAGEN	11	Platelet Adhesion to exposed collagen	2	0.1818	2.16e-06	0.000203
REACTOME_GP1B_IX_V_ACTIVATION_SIGNALLING	12	GP1b-IX-V activation signalling	2	0.1667	2.6e-06	0.000235
LANDIS_ERBB2_BREAST_TUMORS_324_DN	153	Down-regulated genes from the 324 genes identified by two analytical methods as changed in the mammary tumors induced by transgenic expression of ERBB2 [GeneID=2064].	3	0.0196	3.71e-06	0.000325
MA_RAT_AGING_DN	160	Genes down-regulated across multiple cell types from nine tissues during rat aging.	3	0.0187	4.25e-06	0.00036
REACTOME_NCAM1_INTERACTIONS	17	NCAM1 interactions	2	0.1176	5.35e-06	0.000439
KANG_AR_TARGETS_DN	18	Genes down-regulated in osteoblasts from wild type male mice compared to those with AR [GeneID=367] knockout.	2	0.1111	6.01e-06	0.000464
THUM_MIR21_TARGETS_HEART_DISEASE_UP	18	Genes up-regulated in a mouse model of heart disease whose expression reverted to normal by silencing of MIR21 [GeneID=406991] microRNA.	2	0.1111	6.01e-06	0.000464
REACTOME_MET_ACTIVATES_PTK2_SIGNALING	21	MET activates PTK2 signaling	2	0.0952	8.25e-06	0.000602
WP_BURN_WOUND_HEALING	21	Burn wound healing	2	0.0952	8.25e-06	0.000602
WP_DYSREGULATED_MIRNA_TARGETING_IN_INSULINPI3KAKT_SIGNALING	27	Dysregulated miRNA targeting in insulin/PI3K-AKT signaling	2	0.0741	1.38e-05	0.000978
SCHLINGEMANN_SKIN_CARCINOGENESIS_TPA_DN	28	Down-regulated in murine dorsal skin cells at 6 h after treatment with the phorbol ester carcinogen TPA [PubChem=4792].	2	0.0714	1.48e-05	0.00103
WP_INFLAMMATORY_RESPONSE_PATHWAY	30	Inflammatory response pathway	2	0.0667	1.71e-05	0.00115
BIOCARTA_AGR_PATHWAY	31	Agrin in Postsynaptic Differentiation	2	0.0645	1.82e-05	0.00119
REACTOME_NERVOUS_SYSTEM_DEVELOPMENT	262	Nervous system development	3	0.0115	1.86e-05	0.00119
BILANGES_SERUM_SENSITIVE_VIA_TSC2	32	Genes translationally up-regulated by serum in MEF cells (embryonic fibroblast) lacking TSC2 [GeneID=7249].	2	0.0625	1.95e-05	0.00119
REACTOME_MET_PROMOTES_CELL_MOTILITY	32	MET promotes cell motility	2	0.0625	1.95e-05	0.00119
REACTOME_GPVI_MEDIATED_ACTIVATION_CASCADE	34	GPVI-mediated activation cascade	2	0.0588	2.2e-05	0.00131
REACTOME_NCAM_SIGNALING_FOR_NEURITE_OUT_GROWTH	35	NCAM signaling for neurite out-growth	2	0.0571	2.33e-05	0.00133
SCHRAETS_MLL_TARGETS_DN	35	Genes down-regulated in fibroblasts from MLL [GeneID=4297] knockout mice.	2	0.0571	2.33e-05	0.00133
REACTOME_PLATELET_AGGREGATION_PLUG_FORMATION	37	Platelet Aggregation (Plug Formation)	2	0.0541	2.61e-05	0.00146
WANG_MLL_TARGETS	298	Genes requiring MLL [GeneID=4297] for H3K4me3 and expression in MEF cells (embryonic fibroblast).	3	0.0101	2.73e-05	0.00149
LEE_AGING_MUSCLE_DN	41	Downregulated in the gastrocnemius muscle of aged adult mice (30-month) vs young adult (5-month)	2	0.0488	3.21e-05	0.00172
ZHENG_GLIOBLASTOMA_PLASTICITY_DN	62	The glioblastoma multiforme (GBM) plasticity signature: genes down-regulated in neural stem cells (NSC) with double knockout of TP53 and PTEN [GeneID=7157;5728] vs those with knockout of TP53 alone.	2	0.0323	7.4e-05	0.00388
WP_ALPHA_6_BETA_4_INTEGRIN_SIGNALING_PATHWAY	66	Alpha 6 beta 4 integrin signaling pathway	2	0.0303	8.39e-05	0.00424
SWEET_LUNG_CANCER_KRAS_DN	435	Genes down-regulated in the Kras2LA mouse lung cancer model with mutated KRAS [GeneID=3845].	3	0.0069	8.39e-05	0.00424
REACTOME_SIGNALING_BY_MET	70	Signaling by MET	2	0.0286	9.44e-05	0.00468
GOTZMANN_EPITHELIAL_TO_MESENCHYMAL_TRANSITION_UP	72	Genes up-regulated in MMH-RT cells (hepatocytes displaying an invasive, metastatic phenotype) during epithelial to mesenchymal transition (EMT).	2	0.0278	9.99e-05	0.00486
LIM_MAMMARY_STEM_CELL_UP	481	Genes consistently up-regulated in mammary stem cells both in mouse and human species.	3	0.0062	0.000113	0.00539
REACTOME_DEVELOPMENTAL_BIOLOGY	484	Developmental Biology	3	0.0062	0.000115	0.00539
PILON_KLF1_TARGETS_UP	516	Genes up-regulated in erythroid progenitor cells from fetal livers of E13.5 embryos with KLF1 [GeneID=10661] knockout compared to those from the wild type embryos.	3	0.0058	0.000139	0.0064
LIM_MAMMARY_LUMINAL_MATURE_DN	95	Genes consistently down-regulated in mature mammary luminal cells both in mouse and human species.	2	0.0211	0.000174	0.00788
CHEBOTAEV_GR_TARGETS_DN	132	Genes down-regulated in follicular epithelial stem cells after transgenic expression of GR [GeneID=2908] under control of the keratin5 (K5) [GeneID=3852] promoter.	2	0.0152	0.000336	0.0149
TSENG_IRS1_TARGETS_DN	140	Down-regulated in brown preadipocytes with IRS1 [GeneID=3667] knockout vs wild type controls; the knockouts have severe defects in adipocyte differentiation.	2	0.0143	0.000377	0.0165
CHIARADONNA_NEOPLASTIC_TRANSFORMATION_KRAS_DN	145	Genes down-regulated in transformed NIH3T3 cells (fibroblasts transformed by activated KRAS [GeneID=3845]) vs normal cells.	2	0.0138	0.000405	0.0174
YAMAZAKI_TCEB3_TARGETS_UP	168	Genes up-regulated in embryonic stem cells from TCEB3 [GeneID=6924] knockout mice.	2	0.0119	0.000542	0.023
IVANOVA_HEMATOPOIESIS_STEM_CELL	202	Genes in the expression cluster 'HSC Shared': up-regulated in hematopoietic stem cells (HSC) from adult bone marrow and fetal liver.	2	0.0099	0.000782	0.0326
REACTOME_CELL_SURFACE_INTERACTIONS_AT_THE_VASCULAR_WALL	208	Cell surface interactions at the vascular wall	2	0.0096	0.000829	0.034
REACTOME_IMMUNOREGULATORY_INTERACTIONS_BETWEEN_A_LYMPHOID_AND_A_NON_LYMPHOID_CELL	224	Immunoregulatory interactions between a Lymphoid and a non-Lymphoid cell	2	0.0089	0.00096	0.0388
REACTOME_PLATELET_ACTIVATION_SIGNALING_AND_AGGREGATION	254	Platelet activation, signaling and aggregation	2	0.0079	0.00123	0.049

## Sheet: BioNet mod5
Gene Set Name	# Genes in Gene Set (K)	Description	# Genes in Overlap (k)	k/K	p-value	FDR q-value
Gene Set Name	# Genes in Gene Set (K)	Description	# Genes in Overlap (k)	k/K	p-value	FDR q-value
REACTOME_ACTIVATION_OF_NMDA_RECEPTORS_AND_POSTSYNAPTIC_EVENTS	36	Activation of NMDA receptors and postsynaptic events	2	0.0556	6.89e-07	0.00181
REACTOME_NEUROTRANSMITTER_RECEPTORS_AND_POSTSYNAPTIC_SIGNAL_TRANSMISSION	143	Neurotransmitter receptors and postsynaptic signal transmission	2	0.014	1.11e-05	0.0146
REACTOME_TRANSMISSION_ACROSS_CHEMICAL_SYNAPSES	210	Transmission across Chemical Synapses	2	0.0095	2.4e-05	0.021
REACTOME_NEURONAL_SYSTEM	334	Neuronal System	2	0.006	6.08e-05	0.0399

## Sheet: DIAMOnD
Gene Set Name	# Genes in Gene Set (K)	Description	# Genes in Overlap (k)	k/K	p-value	FDR q-value
HALLMARK_EPITHELIAL_MESENCHYMAL_TRANSITION	194	Mouse genes annotated to HALLMARK_EPITHELIAL_MESENCHYMAL_TRANSITION based on orthology mappings provided by the Alliance Genome Consortium	13	0.0670	1.73E-26	8.63E-25
HALLMARK_MYOGENESIS	199	Mouse genes annotated to HALLMARK_MYOGENESIS based on orthology mappings provided by the Alliance Genome Consortium	5	0.0251	3.04E-8	7.6E-7
HALLMARK_COAGULATION	134	Mouse genes annotated to HALLMARK_COAGULATION based on orthology mappings provided by the Alliance Genome Consortium	4	0.0299	4.29E-7	7.16E-6
HALLMARK_APICAL_JUNCTION	199	Mouse genes annotated to HALLMARK_APICAL_JUNCTION based on orthology mappings provided by the Alliance Genome Consortium	3	0.0151	1.07E-4	1.07E-3
HALLMARK_IL2_STAT5_SIGNALING	199	Mouse genes annotated to HALLMARK_IL2_STAT5_SIGNALING based on orthology mappings provided by the Alliance Genome Consortium	3	0.0151	1.07E-4	1.07E-3
HALLMARK_ANGIOGENESIS	36	Mouse genes annotated to HALLMARK_ANGIOGENESIS based on orthology mappings provided by the Alliance Genome Consortium	2	0.0556	1.3E-4	1.08E-3
HALLMARK_IL6_JAK_STAT3_SIGNALING	85	Mouse genes annotated to HALLMARK_IL6_JAK_STAT3_SIGNALING based on orthology mappings provided by the Alliance Genome Consortium	2	0.0235	7.25E-4	5.18E-3
HALLMARK_COMPLEMENT	185	Mouse genes annotated to HALLMARK_COMPLEMENT based on orthology mappings provided by the Alliance Genome Consortium	2	0.0108	3.36E-3	1.96E-2
HALLMARK_INFLAMMATORY_RESPONSE	197	Mouse genes annotated to HALLMARK_INFLAMMATORY_RESPONSE based on orthology mappings provided by the Alliance Genome Consortium	2	0.0102	3.8E-3	1.96E-2
HALLMARK_ADIPOGENESIS	200	Mouse genes annotated to HALLMARK_ADIPOGENESIS based on orthology mappings provided by the Alliance Genome Consortium	2	0.0100	3.91E-3	1.96E-2
Gene Set Name	# Genes in Gene Set (K)	Description	# Genes in Overlap (k)	k/K	p-value	FDR q-value
REACTOME_INTEGRIN_CELL_SURFACE_INTERACTIONS	73	Integrin cell surface interactions	18	0.2466	2.92e-49	7.68e-46
REACTOME_EXTRACELLULAR_MATRIX_ORGANIZATION	246	Extracellular matrix organization	20	0.0813	7.14e-46	9.38e-43
WP_FOCAL_ADHESION	185	Focal adhesion	15	0.0811	2.96e-32	2.59e-29
WP_FOCAL_ADHESION_PI3KAKTMTOR_SIGNALING_PATHWAY	317	Focal adhesion: PI3K-Akt-mTOR signaling pathway	15	0.0473	1.2e-28	6.97e-26
REACTOME_ECM_PROTEOGLYCANS	47	ECM proteoglycans	11	0.234	1.33e-28	6.97e-26
WP_INTEGRINMEDIATED_CELL_ADHESION	100	Integrin-mediated cell adhesion	11	0.11	1.07e-24	4.67e-22
REACTOME_NON_INTEGRIN_MEMBRANE_ECM_INTERACTIONS	30	Non-integrin membrane-ECM interactions	9	0.3	1.82e-24	6.81e-22
REACTOME_SIGNALING_BY_RECEPTOR_TYROSINE_KINASES	401	Signaling by Receptor Tyrosine Kinases	11	0.0274	6.69e-18	2.2e-15
REACTOME_NERVOUS_SYSTEM_DEVELOPMENT	262	Nervous system development	10	0.0382	1.1e-17	3.2e-15
REACTOME_SYNDECAN_INTERACTIONS	14	Syndecan interactions	6	0.4286	1.37e-17	3.59e-15
REACTOME_ELASTIC_FIBRE_FORMATION	39	Elastic fibre formation	7	0.1795	2.28e-17	5.44e-15
REACTOME_NCAM1_INTERACTIONS	17	NCAM1 interactions	6	0.3529	5.63e-17	1.23e-14
LIU_OVARIAN_CANCER_TUMORS_AND_XENOGRAFTS_XDGS_DN	1491	Genes differentially expressed between PDX and donor tumor samples from nine ovarian cancer patients.	14	0.0094	1.18e-16	2.38e-14
REACTOME_DEGRADATION_OF_THE_EXTRACELLULAR_MATRIX	108	Degradation of the extracellular matrix	8	0.0741	1.56e-16	2.93e-14
REACTOME_MOLECULES_ASSOCIATED_WITH_ELASTIC_FIBRES	32	Molecules associated with elastic fibres	6	0.1875	4.11e-15	7.19e-13
REACTOME_DEVELOPMENTAL_BIOLOGY	484	Developmental Biology	10	0.0207	5.25e-15	8.61e-13
REACTOME_LAMININ_INTERACTIONS	11	Laminin interactions	5	0.4545	6e-15	9.27e-13
REACTOME_NCAM_SIGNALING_FOR_NEURITE_OUT_GROWTH	35	NCAM signaling for neurite out-growth	6	0.1714	7.35e-15	1.07e-12
REACTOME_ASSEMBLY_OF_COLLAGEN_FIBRILS_AND_OTHER_MULTIMERIC_STRUCTURES	47	Assembly of collagen fibrils and other multimeric structures	6	0.1277	4.84e-14	6.69e-12
REACTOME_SIGNALING_BY_PDGF	53	Signaling by PDGF	6	0.1132	1.03e-13	1.36e-11
REACTOME_COLLAGEN_DEGRADATION	55	Collagen degradation	6	0.1091	1.3e-13	1.63e-11
REACTOME_COLLAGEN_BIOSYNTHESIS_AND_MODIFYING_ENZYMES	65	Collagen biosynthesis and modifying enzymes	6	0.0923	3.71e-13	4.43e-11
REACTOME_COLLAGEN_FORMATION	77	Collagen formation	6	0.0779	1.06e-12	1.21e-10
CLASPER_LYMPHATIC_VESSELS_DURING_METASTASIS_DN	35	Selected genes down-regulated during invasion of lymphatic vessels during metastasis.	5	0.1429	4.19e-12	4.58e-10
REACTOME_TGF_BETA_RECEPTOR_SIGNALING_ACTIVATES_SMADS	37	TGF-beta receptor signaling activates SMADs	5	0.1351	5.62e-12	5.9e-10
KANG_AR_TARGETS_UP	17	Genes up-regulated in osteoblasts from wild type male mice compared to those with AR [GeneID=367] knockout.	4	0.2353	8.24e-11	8.32e-09
REACTOME_SIGNAL_TRANSDUCTION_BY_L1	19	Signal transduction by L1	4	0.2105	1.34e-10	1.3e-08
REACTOME_SIGNALING_BY_TGF_BETA_RECEPTOR_COMPLEX	74	Signaling by TGF-beta Receptor Complex	5	0.0676	2.05e-10	1.87e-08
REACTOME_MET_ACTIVATES_PTK2_SIGNALING	21	MET activates PTK2 signaling	4	0.1905	2.07e-10	1.87e-08
YAO_TEMPORAL_RESPONSE_TO_PROGESTERONE_CLUSTER_16	80	Genes co-regulated in uterus during a time course response to progesterone [PubChem=5994]: SOM cluster 16.	5	0.0625	3.06e-10	2.68e-08
REACTOME_CELL_SURFACE_INTERACTIONS_AT_THE_VASCULAR_WALL	208	Cell surface interactions at the vascular wall	6	0.0288	4.51e-10	3.82e-08
REACTOME_SIGNALING_BY_TGFB_FAMILY_MEMBERS	101	Signaling by TGFB family members	5	0.0495	1e-09	8.22e-08
REACTOME_MET_PROMOTES_CELL_MOTILITY	32	MET promotes cell motility	4	0.125	1.24e-09	9.87e-08
REACTOME_COLLAGEN_CHAIN_TRIMERIZATION	37	Collagen chain trimerization	4	0.1081	2.27e-09	1.76e-07
IGLESIAS_E2F_TARGETS_UP	145	Genes up-regulated in pancreatic cells from mice with double knockout of E2F1 [GeneID=1869] and E2F2 [GeneID=1870] compared to wild type.	5	0.0345	6.22e-09	4.67e-07
HEVNER_TELENCEPHALON_MENINGEAL_CELLS	49	Genes selectively expressed by meningeal cells in embryonic day 14.5 mouse telencephalon.	4	0.0816	7.27e-09	5.3e-07
MA_RAT_AGING_DN	160	Genes down-regulated across multiple cell types from nine tissues during rat aging.	5	0.0312	1.02e-08	7.24e-07
ZHENG_GLIOBLASTOMA_PLASTICITY_DN	62	The glioblastoma multiforme (GBM) plasticity signature: genes down-regulated in neural stem cells (NSC) with double knockout of TP53 and PTEN [GeneID=7157;5728] vs those with knockout of TP53 alone.	4	0.0645	1.91e-08	1.29e-06
BIOCARTA_UCALPAIN_PATHWAY	12	uCalpain and friends in Cell spread	3	0.25	1.92e-08	1.29e-06
REACTOME_L1CAM_INTERACTIONS	67	L1CAM interactions	4	0.0597	2.62e-08	1.72e-06
REACTOME_SIGNALING_BY_MET	70	Signaling by MET	4	0.0571	3.13e-08	2e-06
GOTZMANN_EPITHELIAL_TO_MESENCHYMAL_TRANSITION_UP	72	Genes up-regulated in MMH-RT cells (hepatocytes displaying an invasive, metastatic phenotype) during epithelial to mesenchymal transition (EMT).	4	0.0556	3.5e-08	2.14e-06
LANDIS_BREAST_CANCER_PROGRESSION_DN	72	Genes down-regulated in preneoplastic mammary tissues and whose expression is maintained in tumors.	4	0.0556	3.5e-08	2.14e-06
HEVNER_TELENCEPHALON_VASCULAR_ENDOTHELIUM_AND_MENINGEAL_CELLS	15	Genes selectively expressed by meningeal cells and vascular endothelium in embryonic day 14.5 mouse telencephalon.	3	0.2	3.97e-08	2.37e-06
LIM_MAMMARY_STEM_CELL_UP	481	Genes consistently up-regulated in mammary stem cells both in mouse and human species.	6	0.0125	6.65e-08	3.88e-06
LAZARO_GENETIC_MOUSE_MODEL_HIGH_GRADE_SMALL_CELL_NEUROENDOCRINE_LUNG_CARCINOMA_DN	1955	Genes differentially regulated in K5-QKO SCLC tumors from Rb1<F/F>;Rbl1<-/->;Pten<F/F>;Trp53<F/F> mice versus normal lung tissue.	9	0.0046	9.09e-08	5.19e-06
LIM_MAMMARY_LUMINAL_MATURE_DN	95	Genes consistently down-regulated in mature mammary luminal cells both in mouse and human species.	4	0.0421	1.08e-07	6.02e-06
REACTOME_GPER1_SIGNALING	28	GPER1 signaling	3	0.1071	2.84e-07	1.56e-05
REACTOME_HEMOSTASIS	628	Hemostasis	6	0.0096	3.19e-07	1.71e-05
TSENG_IRS1_TARGETS_DN	140	Down-regulated in brown preadipocytes with IRS1 [GeneID=3667] knockout vs wild type controls; the knockouts have severe defects in adipocyte differentiation.	4	0.0286	5.12e-07	2.69e-05
SCHRAETS_MLL_TARGETS_DN	35	Genes down-regulated in fibroblasts from MLL [GeneID=4297] knockout mice.	3	0.0857	5.67e-07	2.92e-05
CUI_TCF21_TARGETS_UP	36	Genes most strongly up-regulated in kidney glomeruli isolated from TCF21 [GeneID=6943] knockout mice.	3	0.0833	6.18e-07	3.12e-05
LANDIS_ERBB2_BREAST_TUMORS_324_DN	153	Down-regulated genes from the 324 genes identified by two analytical methods as changed in the mammary tumors induced by transgenic expression of ERBB2 [GeneID=2064].	4	0.0261	7.3e-07	3.62e-05
BERENJENO_TRANSFORMED_BY_RHOA_DN	405	Genes down-regulated in NIH3T3 cells (fibroblasts) transformed by expression of contitutively active (Q63L) form of RHOA [GeneID=387] off plasmid vector.	5	0.0123	1.02e-06	4.98e-05
BURTON_ADIPOGENESIS_4	46	Progressively up-regulated from 8-48 h during differentiation of 3T3-L1 cells (fibroblast) into adipocytes.	3	0.0652	1.31e-06	6.26e-05
KHETCHOUMIAN_TRIM24_TARGETS_UP	47	Retinoic acid-responsive genes up-regulated in hepatocellular carcinoma (HCC) samples of TRIM24 [GeneID=8805] knockout mice.	3	0.0638	1.4e-06	6.56e-05
MILI_PSEUDOPODIA_CHEMOTAXIS_DN	436	Transcripts depleted in pseudopodia of NIH/3T3 cells (fibroblast) in response to the chemotactic migration stimulus by lysophosphatidic acid (LPA) [PubChem=3988].	5	0.0115	1.47e-06	6.76e-05
TSENG_ADIPOGENIC_POTENTIAL_DN	48	Genes showing decreasing expression in brown preadipocytes with increasing ability of the cells to differentiate.	3	0.0625	1.49e-06	6.76e-05
PILON_KLF1_TARGETS_UP	516	Genes up-regulated in erythroid progenitor cells from fetal livers of E13.5 embryos with KLF1 [GeneID=10661] knockout compared to those from the wild type embryos.	5	0.0097	3.35e-06	0.000149
WP_PRIMARY_FOCAL_SEGMENTAL_GLOMERULOSCLEROSIS_FSGS	71	Primary focal segmental glomerulosclerosis (FSGS)	3	0.0423	4.9e-06	0.000214
BIOCARTA_EPHA4_PATHWAY	9	Eph Kinases and ephrins support platelet aggregation	2	0.2222	7.47e-06	0.000316
BIOCARTA_LYMPHOCYTE_PATHWAY	9	Adhesion Molecules on Lymphocyte	2	0.2222	7.47e-06	0.000316
BIOCARTA_NPP1_PATHWAY	10	Regulators of Bone Mineralization	2	0.2	9.33e-06	0.000384
KIM_GLIS2_TARGETS_UP	88	Partial list of genes up-regulated in the kidney of GLIS2 [GeneID=84662] knockout mice compared to the wild type.	3	0.0341	9.36e-06	0.000384
HUMMERICH_SKIN_CANCER_PROGRESSION_UP	89	Selected genes up-regulated during progression through benign to malignant skin tumors formed by treatment with DMBA and TPA [PubChem=6001;4792] chemicals in the two stage skin carcinogenesis model.	3	0.0337	9.68e-06	0.000391
BIOCARTA_MONOCYTE_PATHWAY	11	Monocyte and its Surface Molecules	2	0.1818	1.14e-05	0.000447
BIOCARTA_VITCB_PATHWAY	11	Vitamin C in the Brain	2	0.1818	1.14e-05	0.000447
BRUINS_UVC_RESPONSE_LATE	1193	Late response genes: differentially expressed only 12 h after UV-C irradiation of MEF cells (embryonic fibroblast).	6	0.005	1.29e-05	0.000492
GAVIN_FOXP3_TARGETS_CLUSTER_T4	98	Cluster T4 of genes with similar expression profiles in thymic T lymphocytes after FOXP3 [GeneID=50943] loss of function (LOF).	3	0.0306	1.29e-05	0.000492
REACTOME_PECAM1_INTERACTIONS	12	PECAM1 interactions	2	0.1667	1.37e-05	0.000513
PASINI_SUZ12_TARGETS_DN	323	Genes down-regulated in ES (embryonic stem cells) with defficient SUZ12 [GeneID=23512].	4	0.0124	1.41e-05	0.00052
BIOCARTA_ACE2_PATHWAY	13	Angiotensin-converting enzyme 2 regulates heart function	2	0.1538	1.62e-05	0.000581
BIOCARTA_PLATELETAPP_PATHWAY	13	Platelet Amyloid Precursor Protein Pathway	2	0.1538	1.62e-05	0.000581
CHEN_METABOLIC_SYNDROM_NETWORK	1291	Genes forming the macrophage-enriched metabolic network (MEMN) claimed to have a causal relationship with the metabolic syndrom traits.	6	0.0046	2.02e-05	0.000715
REACTOME_GRB2_SOS_PROVIDES_LINKAGE_TO_MAPK_SIGNALING_FOR_INTEGRINS	15	GRB2:SOS provides linkage to MAPK signaling for Integrins	2	0.1333	2.17e-05	0.000751
REACTOME_P130CAS_LINKAGE_TO_MAPK_SIGNALING_FOR_INTEGRINS	15	p130Cas linkage to MAPK signaling for integrins	2	0.1333	2.17e-05	0.000751
BIOCARTA_BCELLSURVIVAL_PATHWAY	16	B Cell Survival Pathway	2	0.125	2.48e-05	0.000836
REACTOME_CROSSLINKING_OF_COLLAGEN_FIBRILS	16	Crosslinking of collagen fibrils	2	0.125	2.48e-05	0.000836
JI_CARCINOGENESIS_BY_KRAS_AND_STK11_DN	17	Cluster B: genes down-regulated in primary lung tumors driven by KRAS [GeneID=3845] activation and loss of STK11 [GeneID=6794]; also up-regulated in human squamous cell carcinoma (SCC) vs adenocarcinoma subtype of NSCLC (non-small cell lung cancer).	2	0.1176	2.81e-05	0.000935
GIBBONS_GENETIC_MOUSE_MODEL_LUNG_ADENOCARCINOMA_UP_IN_METASTASIS	18	Gene sets differentially expressed in the metastases of non-small cell lung adenocarcinoma tumors from Kras<LA1/+>; p53<R172HdeltaG/+> mice relative to paired primary lung tumors.	2	0.1111	3.16e-05	0.00104
BIOCARTA_MCALPAIN_PATHWAY	19	mCalpain and friends in Cell motility	2	0.1053	3.54e-05	0.00115
REACTOME_G_ALPHA_S_SIGNALLING_EVENTS	139	G alpha (s) signalling events	3	0.0216	3.68e-05	0.00118
BANG_VERTEPORFIN_ENDOMETRIAL_CANCER_CELLS_UP	20	Tha authors analyzed RNA sequencing data to investigate the comprehensive transcriptomic landscape of Verteporfin treated Type 1 endometrial cancer cell lines, including HEC-1-A and HEC-1-B.	2	0.1	3.93e-05	0.00123
BIOCARTA_EDG1_PATHWAY	20	Phospholipids as signalling intermediaries	2	0.1	3.93e-05	0.00123
CHIARADONNA_NEOPLASTIC_TRANSFORMATION_KRAS_DN	145	Genes down-regulated in transformed NIH3T3 cells (fibroblasts transformed by activated KRAS [GeneID=3845]) vs normal cells.	3	0.0207	4.17e-05	0.00129
BIOCARTA_ECM_PATHWAY	21	Erk and PI-3 Kinase Are Necessary for Collagen Binding in Corneal Epithelia	2	0.0952	4.34e-05	0.00133
CUI_TCF21_TARGETS_2_UP	447	All significantly up-regulated genes in kidney glomeruli isolated from TCF21 [Gene ID=6943] knockout mice.	4	0.0089	5e-05	0.00151
BIOCARTA_INTRINSIC_PATHWAY	23	Intrinsic Prothrombin Activation Pathway	2	0.087	5.23e-05	0.00154
JACKSON_DNMT1_TARGETS_DN	23	Genes down-regulated in MEF cells (embryonic fibroblast) upon Cre-lox knockout of DNMT1 [GeneID=1786].	2	0.087	5.23e-05	0.00154
CHIARADONNA_NEOPLASTIC_TRANSFORMATION_CDC25_DN	158	Genes down-regulated in reverted NIH3T3 cells (fibroblasts transformed by activated KRAS [GeneID=3845] which then reverted to normal cells upon stable over-expression of a dominant negative form of CDC25 [GeneID=5923]) vs normal fibroblasts.	3	0.019	5.39e-05	0.00157
YAMAZAKI_TCEB3_TARGETS_UP	168	Genes up-regulated in embryonic stem cells from TCEB3 [GeneID=6924] knockout mice.	3	0.0179	6.46e-05	0.00186
REACTOME_INTEGRIN_SIGNALING	27	Integrin signaling	2	0.0741	7.24e-05	0.00206
SERVITJA_ISLET_HNF1A_TARGETS_UP	175	Genes up-regulated in pancreatic islets upon knockout of HNF1A [GeneID=6927].	3	0.0171	7.29e-05	0.00206
BIOCARTA_AGR_PATHWAY	31	Agrin in Postsynaptic Differentiation	2	0.0645	9.58e-05	0.00268
BIOCARTA_INTEGRIN_PATHWAY	33	Integrin Signaling Pathway	2	0.0606	0.000109	0.00294
BIOCARTA_MET_PATHWAY	33	Signaling of Hepatocyte Growth Factor Receptor	2	0.0606	0.000109	0.00294
MODY_HIPPOCAMPUS_NEONATAL	33	Genes highly expressed in the neonatal hippocampus (clusters 4 and 8).	2	0.0606	0.000109	0.00294
QI_HYPOXIA_TARGETS_OF_HIF1A_AND_FOXA2	35	Genes up-regulated by hypoxia in TRAMP-C cells (prostatic cancer) expressing HIF1A and FOXA2 [GeneID=3091,3170] off plasmid vectors.	2	0.0571	0.000122	0.00328
REACTOME_PLATELET_AGGREGATION_PLUG_FORMATION	37	Platelet Aggregation (Plug Formation)	2	0.0541	0.000137	0.00363
LANDIS_ERBB2_BREAST_TUMORS_65_DN	39	Down-regulated genes from the 65 most significantly changed (p<0.01) genes identified by two analytical methods in the mammary tumors induced by transgenic expression of ERBB2 [GeneID=2064].	2	0.0513	0.000152	0.00396

[truncated: 10 more sheets: DOMINO mod1, DOMINO mod2, DOMINO mod3, DOMINO mod4, DOMINO mod5, AMINE mod1, AMINE mod2, AMINE mod3, AMINE mod4, AMINE mod5]
