# Supplementary material for: A network embedding approach to identify active modules in biological interaction networks
Source: Life Sci Alliance. 2023 Jun 20;6(9):e202201550. doi: 10.26508/lsa.202201550 (PMC10282331; doi:10.26508/lsa.202201550)
Supplement: Supplementary file 3 [file LSA-2022-01550_TableS3.xlsx]

## Sheet: GiGA mod1
#category	term ID	term description	observed gene count	background gene count	strength	false discovery rate	matching proteins in your network (labels)
GO Process	GO:0001501	Skeletal system development	8	500	1.27	1.35e-05	Col1a1,Sparc,Pdgfrb,Col1a2,Bgn,Mmp2,Col5a2,Col3a1
GO Process	GO:0030334	Regulation of cell migration	10	915	1.1	1.35e-05	Serpinf1,Col1a1,Sparc,Pdgfrb,Mmp2,Lama1,Postn,Col3a1,Lama2,Dcn
GO Process	GO:0071230	Cellular response to amino acid stimulus	5	72	1.91	1.35e-05	Col1a1,Col1a2,Mmp2,Col5a2,Col3a1
GO Process	GO:1901700	Response to oxygen-containing compound	11	1585	0.91	1.94e-05	Serpinf1,Col1a1,Sparc,Pdgfrb,Col1a2,Mmp2,Postn,Col5a2,Col3a1,Grb10,Dcn
GO Process	GO:0009611	Response to wounding	7	372	1.34	2.52e-05	Col1a1,Sparc,Pdgfrb,Mmp2,Itga9,Col3a1,Dcn
GO Process	GO:0030198	Extracellular matrix organization	6	231	1.48	4.48e-05	Col1a1,Col1a2,Mmp2,Postn,Col5a2,Col3a1
GO Process	GO:0009719	Response to endogenous stimulus	10	1370	0.93	5.22e-05	Serpinf1,Col1a1,Sparc,Pdgfrb,Col1a2,Mmp2,Postn,Col5a2,Col3a1,Grb10
GO Process	GO:0042060	Wound healing	6	265	1.42	7.04e-05	Col1a1,Sparc,Pdgfrb,Itga9,Col3a1,Dcn
GO Process	GO:0042221	Response to chemical	14	3720	0.64	7.04e-05	Serpinf1,Col1a1,Sparc,Pdgfrb,Col1a2,Mmp2,Lama1,Itga9,Postn,Col5a2,Col3a1,Lama2,Grb10,Dcn
GO Process	GO:0030199	Collagen fibril organization	4	47	1.99	7.68e-05	Col1a1,Col1a2,Col5a2,Col3a1
GO Process	GO:0071495	Cellular response to endogenous stimulus	9	1075	0.99	7.68e-05	Serpinf1,Col1a1,Pdgfrb,Col1a2,Mmp2,Postn,Col5a2,Col3a1,Grb10
GO Process	GO:0051239	Regulation of multicellular organismal process	13	3205	0.67	0.00010	Serpinf1,Col1a1,Sparc,Pdgfrb,Mmp2,Lama1,Postn,Col5a2,Col3a1,Lama2,Grb10,Dcn,Thbs2
GO Process	GO:0009888	Tissue development	10	1720	0.83	0.00026	Col1a1,Pdgfrb,Col1a2,Bgn,Mmp2,Lama1,Postn,Col3a1,Lama2,Dcn
GO Process	GO:0048731	System development	14	4350	0.57	0.00036	Serpinf1,Col1a1,Sparc,Pdgfrb,Col1a2,Bgn,Mmp2,Lama1,Postn,Cdh11,Col5a2,Col3a1,Lama2,Dcn
GO Process	GO:1901701	Cellular response to oxygen-containing compound	8	1026	0.96	0.00063	Serpinf1,Col1a1,Pdgfrb,Col1a2,Mmp2,Col5a2,Col3a1,Grb10
GO Process	GO:0009612	Response to mechanical stimulus	5	222	1.42	0.00064	Col1a1,Mmp2,Postn,Col3a1,Dcn
GO Process	GO:0009887	Animal organ morphogenesis	8	1038	0.95	0.00064	Col1a1,Pdgfrb,Col1a2,Mmp2,Lama1,Col5a2,Col3a1,Lama2
GO Process	GO:0070887	Cellular response to chemical stimulus	11	2535	0.7	0.00076	Serpinf1,Col1a1,Sparc,Pdgfrb,Col1a2,Mmp2,Itga9,Postn,Col5a2,Col3a1,Grb10
GO Process	GO:0001503	Ossification	5	240	1.38	0.00077	Col1a1,Sparc,Col1a2,Mmp2,Col5a2
GO Process	GO:0018149	Peptide cross-linking	3	24	2.16	0.00077	Bgn,Col3a1,Dcn
GO Process	GO:0032502	Developmental process	15	5629	0.49	0.00077	Serpinf1,Col1a1,Sparc,Pdgfrb,Col1a2,Bgn,Mmp2,Lama1,Prelp,Postn,Cdh11,Col5a2,Col3a1,Lama2,Dcn
GO Process	GO:0071310	Cellular response to organic substance	10	1987	0.77	0.00077	Serpinf1,Col1a1,Sparc,Pdgfrb,Col1a2,Mmp2,Postn,Col5a2,Col3a1,Grb10
GO Process	GO:0007155	Cell adhesion	7	744	1.04	0.00078	Lama1,Itga9,Postn,Cdh11,Col3a1,Lama2,Thbs2
GO Process	GO:0048513	Animal organ development	12	3230	0.63	0.00078	Serpinf1,Col1a1,Sparc,Pdgfrb,Col1a2,Bgn,Mmp2,Lama1,Col5a2,Col3a1,Lama2,Dcn
GO Process	GO:0071363	Cellular response to growth factor stimulus	6	459	1.18	0.00078	Col1a1,Sparc,Pdgfrb,Col1a2,Postn,Col3a1
GO Process	GO:0009628	Response to abiotic stimulus	8	1126	0.92	0.00082	Serpinf1,Col1a1,Sparc,Pdgfrb,Mmp2,Postn,Col3a1,Dcn
GO Process	GO:0050793	Regulation of developmental process	11	2669	0.68	0.00091	Serpinf1,Col1a1,Sparc,Pdgfrb,Lama1,Postn,Col5a2,Col3a1,Lama2,Dcn,Thbs2
GO Process	GO:0010033	Response to organic substance	11	2742	0.67	0.0011	Serpinf1,Col1a1,Sparc,Pdgfrb,Col1a2,Mmp2,Postn,Col5a2,Col3a1,Grb10,Dcn
GO Process	GO:0016525	Negative regulation of angiogenesis	4	120	1.59	0.0011	Serpinf1,Sparc,Dcn,Thbs2
GO Process	GO:2000026	Regulation of multicellular organismal development	10	2150	0.73	0.0011	Serpinf1,Col1a1,Sparc,Pdgfrb,Lama1,Col5a2,Col3a1,Lama2,Dcn,Thbs2
GO Process	GO:0001568	Blood vessel development	6	534	1.12	0.0012	Col1a1,Pdgfrb,Col1a2,Mmp2,Lama1,Col3a1
GO Process	GO:0007568	Aging	5	287	1.31	0.0012	Serpinf1,Pdgfrb,Mmp2,Prelp,Dcn
GO Process	GO:0009605	Response to external stimulus	10	2199	0.72	0.0012	Col1a1,Sparc,Pdgfrb,Mmp2,Lama1,Itga9,Postn,Col3a1,Lama2,Dcn
GO Process	GO:0032879	Regulation of localization	11	2806	0.66	0.0012	Serpinf1,Col1a1,Sparc,Pdgfrb,Mmp2,Lama1,Postn,Col3a1,Lama2,Grb10,Dcn
GO Process	GO:0009653	Anatomical structure morphogenesis	10	2244	0.71	0.0013	Col1a1,Pdgfrb,Col1a2,Mmp2,Lama1,Postn,Cdh11,Col5a2,Col3a1,Lama2
GO Process	GO:0033993	Response to lipid	7	872	0.97	0.0014	Serpinf1,Col1a1,Sparc,Pdgfrb,Mmp2,Postn,Dcn
GO Process	GO:0071417	Cellular response to organonitrogen compound	6	549	1.1	0.0014	Col1a1,Col1a2,Mmp2,Col5a2,Col3a1,Grb10
GO Process	GO:0071560	Cellular response to transforming growth factor beta stimulus	4	136	1.53	0.0015	Col1a1,Col1a2,Postn,Col3a1
GO Process	GO:0032355	Response to estradiol	4	142	1.51	0.0016	Col1a1,Pdgfrb,Mmp2,Postn
GO Process	GO:0072359	Circulatory system development	7	936	0.94	0.0019	Col1a1,Sparc,Pdgfrb,Col1a2,Mmp2,Lama1,Col3a1
GO Process	GO:0010243	Response to organonitrogen compound	7	975	0.92	0.0024	Col1a1,Sparc,Col1a2,Mmp2,Col5a2,Col3a1,Grb10
GO Process	GO:0032963	Collagen metabolic process	3	51	1.83	0.0029	Col1a1,Col1a2,Mmp2
GO Process	GO:0051093	Negative regulation of developmental process	7	1043	0.89	0.0036	Serpinf1,Sparc,Postn,Col5a2,Col3a1,Dcn,Thbs2
GO Process	GO:0001957	Intramembranous ossification	2	6	2.59	0.0041	Col1a1,Mmp2
GO Process	GO:0019800	Peptide cross-linking via chondroitin 4-sulfate glycosaminoglycan	2	7	2.52	0.0052	Bgn,Dcn
GO Process	GO:0014909	Smooth muscle cell migration	2	9	2.41	0.0077	Pdgfrb,Grb10
GO Process	GO:0060346	Bone trabecula formation	2	9	2.41	0.0077	Col1a1,Mmp2
GO Process	GO:0043588	Skin development	4	227	1.31	0.0078	Col1a1,Col1a2,Col5a2,Col3a1
GO Process	GO:0097435	Supramolecular fiber organization	5	469	1.09	0.0078	Col1a1,Pdgfrb,Col1a2,Col5a2,Col3a1
GO Process	GO:0030203	Glycosaminoglycan metabolic process	3	77	1.66	0.0081	Pdgfrb,Bgn,Dcn
GO Process	GO:0009725	Response to hormone	6	812	0.93	0.0085	Serpinf1,Col1a1,Sparc,Pdgfrb,Mmp2,Grb10
GO Process	GO:0033273	Response to vitamin	3	88	1.6	0.0114	Col1a1,Sparc,Postn
GO Process	GO:0043589	Skin morphogenesis	2	12	2.29	0.0114	Col1a1,Col1a2
GO Process	GO:0051241	Negative regulation of multicellular organismal process	7	1304	0.79	0.0121	Serpinf1,Sparc,Mmp2,Col5a2,Col3a1,Dcn,Thbs2
GO Process	GO:0010035	Response to inorganic substance	5	556	1.02	0.0153	Serpinf1,Col1a1,Sparc,Pdgfrb,Mmp2
GO Process	GO:0007167	Enzyme linked receptor protein signaling pathway	5	558	1.02	0.0154	Col1a1,Pdgfrb,Col1a2,Col3a1,Grb10
GO Process	GO:0014070	Response to organic cyclic compound	6	930	0.87	0.0160	Serpinf1,Col1a1,Sparc,Pdgfrb,Mmp2,Postn
GO Process	GO:0030335	Positive regulation of cell migration	5	567	1.01	0.0161	Col1a1,Sparc,Pdgfrb,Mmp2,Postn
GO Process	GO:0032526	Response to retinoic acid	3	105	1.52	0.0168	Serpinf1,Col1a1,Pdgfrb
GO Process	GO:0032989	Cellular component morphogenesis	5	611	0.98	0.0213	Pdgfrb,Lama1,Postn,Cdh11,Lama2
GO Process	GO:0007423	Sensory organ development	5	617	0.97	0.0219	Serpinf1,Sparc,Pdgfrb,Lama1,Col5a2
GO Process	GO:0061298	Retina vasculature development in camera-type eye	2	19	2.09	0.0219	Pdgfrb,Lama1
GO Process	GO:0055093	Response to hyperoxia	2	20	2.06	0.0235	Col1a1,Pdgfrb
GO Process	GO:0070482	Response to oxygen levels	4	331	1.15	0.0245	Col1a1,Pdgfrb,Mmp2,Postn
GO Process	GO:0042542	Response to hydrogen peroxide	3	128	1.43	0.0264	Col1a1,Pdgfrb,Mmp2
GO Process	GO:0071295	Cellular response to vitamin	2	22	2.02	0.0269	Col1a1,Postn
GO Process	GO:0001655	Urogenital system development	4	353	1.12	0.0286	Serpinf1,Pdgfrb,Mmp2,Dcn
GO Process	GO:0045995	Regulation of embryonic development	3	133	1.42	0.0286	Lama1,Col5a2,Lama2
GO Process	GO:0120036	Plasma membrane bounded cell projection organization	6	1072	0.81	0.0286	Pdgfrb,Mmp2,Lama1,Postn,Cdh11,Lama2
GO Process	GO:0022603	Regulation of anatomical structure morphogenesis	6	1090	0.81	0.0299	Serpinf1,Sparc,Postn,Col5a2,Dcn,Thbs2
GO Process	GO:0031175	Neuron projection development	5	697	0.92	0.0329	Mmp2,Lama1,Postn,Cdh11,Lama2
GO Process	GO:0048745	Smooth muscle tissue development	2	26	1.95	0.0331	Pdgfrb,Col3a1
GO Process	GO:0030155	Regulation of cell adhesion	5	705	0.92	0.0340	Col1a1,Mmp2,Lama1,Postn,Lama2
GO Process	GO:0035909	Aorta morphogenesis	2	27	1.93	0.0345	Pdgfrb,Col3a1
GO Process	GO:0061564	Axon development	4	386	1.08	0.0364	Mmp2,Lama1,Cdh11,Lama2
GO Process	GO:0048699	Generation of neurons	7	1660	0.69	0.0368	Serpinf1,Mmp2,Lama1,Postn,Cdh11,Col3a1,Lama2
GO Process	GO:0050794	Regulation of cellular process	16	9541	0.29	0.0368	Serpinf1,Col1a1,Sparc,Pdgfrb,Col1a2,Mmp2,Lama1,Itga9,Postn,Cdh11,Col5a2,Col3a1,Lama2,Grb10,Dcn,Thbs2
GO Process	GO:0001654	Eye development	4	399	1.07	0.0397	Serpinf1,Pdgfrb,Lama1,Col5a2
GO Process	GO:0040011	Locomotion	6	1183	0.77	0.0408	Pdgfrb,Mmp2,Lama1,Itga9,Lama2,Grb10
GO Process	GO:0060041	Retina development in camera-type eye	3	164	1.33	0.0419	Serpinf1,Pdgfrb,Lama1
GO Process	GO:0010594	Regulation of endothelial cell migration	3	166	1.32	0.0431	Serpinf1,Sparc,Dcn
GO Process	GO:0048869	Cellular developmental process	10	3731	0.49	0.0440	Serpinf1,Col1a1,Pdgfrb,Mmp2,Lama1,Prelp,Postn,Cdh11,Col3a1,Lama2
GO Process	GO:0035025	Positive regulation of Rho protein signal transduction	2	33	1.85	0.0445	Pdgfrb,Col3a1
GO Process	GO:0007166	Cell surface receptor signaling pathway	7	1741	0.67	0.0447	Col1a1,Pdgfrb,Col1a2,Lama1,Itga9,Col3a1,Grb10
GO Process	GO:0048514	Blood vessel morphogenesis	4	433	1.03	0.0491	Pdgfrb,Mmp2,Lama1,Col3a1
GO Process	GO:0051716	Cellular response to stimulus	12	5497	0.4	0.0498	Serpinf1,Col1a1,Sparc,Pdgfrb,Col1a2,Mmp2,Lama1,Itga9,Postn,Col5a2,Col3a1,Grb10
GO Function	GO:0005201	Extracellular matrix structural constituent	7	57	2.15	1.95e-10	Col1a1,Col1a2,Lama1,Prelp,Col5a2,Col3a1,Dcn
GO Function	GO:0048407	Platelet-derived growth factor binding	4	12	2.59	1.15e-06	Col1a1,Pdgfrb,Col1a2,Col3a1
GO Function	GO:0050840	Extracellular matrix binding	4	59	1.9	0.00018	Sparc,Bgn,Itga9,Dcn
GO Function	GO:0005539	Glycosaminoglycan binding	5	202	1.46	0.00047	Bgn,Prelp,Postn,Dcn,Thbs2
GO Function	GO:0005518	Collagen binding	3	69	1.7	0.0143	Sparc,Itga9,Dcn
GO Function	GO:0046332	SMAD binding	3	81	1.63	0.0199	Col1a2,Col5a2,Col3a1
GO Component	GO:0031012	Extracellular matrix	15	468	1.57	6.20e-19	Serpinf1,Col1a1,Sparc,Col1a2,Bgn,Mmp2,Fmod,Lama1,Prelp,Postn,Col5a2,Col3a1,Lama2,Dcn,Thbs2
GO Component	GO:0062023	Collagen-containing extracellular matrix	14	359	1.66	1.11e-18	Serpinf1,Col1a1,Sparc,Col1a2,Bgn,Fmod,Lama1,Prelp,Postn,Col5a2,Col3a1,Lama2,Dcn,Thbs2
GO Component	GO:0005615	Extracellular space	13	1424	1.03	2.86e-09	Serpinf1,Col1a1,Sparc,Col1a2,Bgn,Mmp2,Fmod,Lama1,Prelp,Postn,Col5a2,Col3a1,Dcn
GO Component	GO:0005583	Fibrillar collagen trimer	4	10	2.67	1.32e-07	Col1a1,Col1a2,Col5a2,Col3a1
GO Component	GO:0005581	Collagen trimer	5	78	1.87	1.57e-06	Col1a1,Col1a2,Col5a2,Col3a1,Dcn
GO Component	GO:0005604	Basement membrane	5	105	1.74	5.82e-06	Serpinf1,Sparc,Lama1,Lama2,Thbs2
GO Component	GO:0005584	Collagen type I trimer	2	2	3.06	0.00071	Col1a1,Col1a2
GO Component	GO:0099512	Supramolecular fiber	6	861	0.91	0.0097	Col1a1,Col1a2,Mmp2,Col5a2,Col3a1,Dcn
GO Component	GO:0031091	Platelet alpha granule	2	18	2.11	0.0172	Sparc,Thbs2
STRING clusters	CL:13974	Extracellular matrix organization	11	175	1.86	3.92e-15	Serpinf1,Col1a1,Col1a2,Mmp2,Lama1,Itga9,Postn,Col5a2,Col3a1,Lama2,Dcn
STRING clusters	CL:14216	Collagen biosynthesis and modifying enzymes	6	54	2.11	1.34e-08	Serpinf1,Col1a1,Col1a2,Postn,Col5a2,Col3a1
STRING clusters	CL:14268	Fibrillar collagen, C-terminal, and Procollagen C-endopeptidase enhancer, NTR domain	5	18	2.51	1.34e-08	Col1a1,Col1a2,Postn,Col5a2,Col3a1
STRING clusters	CL:14273	Banded collagen fibril, and Peptidase M12B, ADAM-TS2	4	7	2.82	1.25e-07	Col1a1,Col1a2,Col5a2,Col3a1
STRING clusters	CL:13975	Mixed, incl. ECM-receptor interaction, and Matrix metalloproteinases	5	121	1.68	3.72e-05	Mmp2,Lama1,Itga9,Lama2,Dcn
STRING clusters	CL:13977	Protein complex involved in cell adhesion, and Laminin interactions	3	66	1.72	0.0148	Lama1,Itga9,Lama2
STRING clusters	CL:28278	Keratan sulfate degradation, and keratan sulfate biosynthetic process	2	10	2.37	0.0204	Fmod,Prelp
STRING clusters	CL:13983	MET activates PTK2 signaling	2	15	2.19	0.0384	Lama1,Lama2
KEGG	mmu04510	Focal adhesion	7	196	1.62	4.10e-08	Col1a1,Pdgfrb,Col1a2,Lama1,Itga9,Lama2,Thbs2
KEGG	mmu04512	ECM-receptor interaction	6	87	1.9	4.10e-08	Col1a1,Col1a2,Lama1,Itga9,Lama2,Thbs2
KEGG	mmu04151	PI3K-Akt signaling pathway	7	355	1.36	1.10e-06	Col1a1,Pdgfrb,Col1a2,Lama1,Itga9,Lama2,Thbs2
KEGG	mmu05165	Human papillomavirus infection	7	342	1.38	1.10e-06	Col1a1,Pdgfrb,Col1a2,Lama1,Itga9,Lama2,Thbs2
KEGG	mmu05146	Amoebiasis	5	105	1.74	2.05e-06	Col1a1,Col1a2,Lama1,Col3a1,Lama2
KEGG	mmu04933	AGE-RAGE signaling pathway in diabetic complications	4	101	1.66	9.82e-05	Col1a1,Col1a2,Mmp2,Col3a1
KEGG	mmu04974	Protein digestion and absorption	4	108	1.63	0.00011	Col1a1,Col1a2,Col5a2,Col3a1
KEGG	mmu04926	Relaxin signaling pathway	4	127	1.56	0.00018	Col1a1,Col1a2,Mmp2,Col3a1
KEGG	mmu05205	Proteoglycans in cancer	4	199	1.37	0.00089	Col1a1,Col1a2,Mmp2,Dcn
KEGG	mmu05412	Arrhythmogenic right ventricular cardiomyopathy	3	76	1.66	0.0014	Lama1,Itga9,Lama2
KEGG	mmu05410	Hypertrophic cardiomyopathy	3	88	1.6	0.0019	Lama1,Itga9,Lama2
KEGG	mmu05414	Dilated cardiomyopathy	3	90	1.59	0.0019	Lama1,Itga9,Lama2
KEGG	mmu04611	Platelet activation	3	120	1.46	0.0039	Col1a1,Col1a2,Col3a1
KEGG	mmu05200	Pathways in cancer	4	528	0.94	0.0230	Pdgfrb,Mmp2,Lama1,Lama2
KEGG	mmu05416	Viral myocarditis	2	74	1.5	0.0427	Lama1,Lama2
Reactome	MMU-3000178	ECM proteoglycans	8	50	2.27	1.65e-13	Col1a1,Sparc,Col1a2,Bgn,Itga9,Col5a2,Col3a1,Dcn
Reactome	MMU-1474244	Extracellular matrix organization	11	295	1.64	1.69e-13	Col1a1,Sparc,Col1a2,Bgn,Mmp2,Lama1,Itga9,Col5a2,Col3a1,Lama2,Dcn
Reactome	MMU-8874081	MET activates PTK2 signaling	6	29	2.38	1.46e-10	Col1a1,Col1a2,Lama1,Col5a2,Col3a1,Lama2
Reactome	MMU-9006934	Signaling by Receptor Tyrosine Kinases	9	418	1.4	8.82e-09	Col1a1,Pdgfrb,Col1a2,Lama1,Col5a2,Col3a1,Lama2,Grb10,Thbs2
Reactome	MMU-1442490	Collagen degradation	5	58	2.0	4.21e-07	Col1a1,Col1a2,Mmp2,Col5a2,Col3a1
Reactome	MMU-1474228	Degradation of the extracellular matrix	6	144	1.68	4.56e-07	Col1a1,Col1a2,Mmp2,Col5a2,Col3a1,Dcn
Reactome	MMU-216083	Integrin cell surface interactions	5	79	1.87	1.42e-06	Col1a1,Col1a2,Itga9,Col5a2,Col3a1
Reactome	MMU-3000171	Non-integrin membrane-ECM interactions	4	37	2.1	6.31e-06	Col1a1,Col1a2,Col5a2,Col3a1
Reactome	MMU-8948216	Collagen chain trimerization	4	41	2.05	8.42e-06	Col1a1,Col1a2,Col5a2,Col3a1
Reactome	MMU-186797	Signaling by PDGF	4	58	1.9	2.86e-05	Pdgfrb,Col5a2,Col3a1,Thbs2
Reactome	MMU-2022090	Assembly of collagen fibrils and other multimeric structures	4	70	1.82	5.03e-05	Col1a1,Col1a2,Col5a2,Col3a1
Reactome	MMU-1630316	Glycosaminoglycan metabolism	4	121	1.58	0.00034	Bgn,Fmod,Prelp,Dcn
Reactome	MMU-422475	Axon guidance	5	278	1.32	0.00034	Mmp2,Itga9,Col5a2,Col3a1,Grb10
Reactome	MMU-162582	Signal Transduction	10	2417	0.68	0.00078	Col1a1,Pdgfrb,Col1a2,Mmp2,Lama1,Col5a2,Col3a1,Lama2,Grb10,Thbs2
Reactome	MMU-2022923	Dermatan sulfate biosynthesis	2	11	2.32	0.0042	Bgn,Dcn
Reactome	MMU-75892	Platelet Adhesion to exposed collagen	2	11	2.32	0.0042	Col1a1,Col1a2
Reactome	MMU-430116	GP1b-IX-V activation signalling	2	12	2.29	0.0045	Col1a1,Col1a2
Reactome	MMU-2022857	Keratan sulfate degradation	2	13	2.25	0.0048	Fmod,Prelp
Reactome	MMU-2024101	CS/DS degradation	2	14	2.22	0.0052	Bgn,Dcn
Reactome	MMU-2214320	Anchoring fibril formation	2	15	2.19	0.0057	Col1a1,Col1a2
Reactome	MMU-198933	Immunoregulatory interactions between a Lymphoid and a non-Lymphoid cell	3	105	1.52	0.0060	Col1a1,Col1a2,Col3a1
Reactome	MMU-2243919	Crosslinking of collagen fibrils	2	18	2.11	0.0074	Col1a1,Col1a2
Reactome	MMU-2022870	Chondroitin sulfate biosynthesis	2	20	2.06	0.0087	Bgn,Dcn
Reactome	MMU-419037	NCAM1 interactions	2	21	2.04	0.0092	Col5a2,Col3a1
Reactome	MMU-1971475	A tetrasaccharide linker sequence is required for GAG synthesis	2	25	1.97	0.0123	Bgn,Dcn
Reactome	MMU-2022854	Keratan sulfate biosynthesis	2	27	1.93	0.0138	Fmod,Prelp
Reactome	MMU-3000157	Laminin interactions	2	27	1.93	0.0138	Lama1,Lama2
Reactome	MMU-114604	GPVI-mediated activation cascade	2	34	1.83	0.0196	Col1a1,Col1a2
Reactome	MMU-76009	Platelet Aggregation (Plug Formation)	2	37	1.8	0.0224	Col1a1,Col1a2
WikiPathways	WP85	Focal adhesion	9	183	1.76	4.02e-12	Col1a1,Pdgfrb,Col1a2,Lama1,Itga9,Col5a2,Col3a1,Lama2,Thbs2
WikiPathways	WP2841	Focal adhesion: PI3K-Akt-mTOR signaling pathway	9	318	1.52	2.48e-10	Col1a1,Pdgfrb,Col1a2,Lama1,Itga9,Col5a2,Col3a1,Lama2,Thbs2
WikiPathways	WP3855	Dysregulated miRNA targeting in insulin/PI3K-AKT signaling	3	26	2.13	0.00013	Col1a1,Col1a2,Col3a1
WikiPathways	WP458	Inflammatory response pathway	3	30	2.06	0.00014	Col1a1,Col1a2,Col3a1
WikiPathways	WP238	Osteoblast signaling	2	10	2.37	0.0018	Col1a1,Pdgfrb
Monarch	MP:0008438	Abnormal cutaneous collagen fibril morphology	6	24	2.46	8.59e-10	Col1a1,Bgn,Col5a2,Col3a1,Dcn,Thbs2
Monarch	MP:0001243	Abnormal dermal layer morphology	6	129	1.73	5.15e-06	Col1a1,Col1a2,Bgn,Col5a2,Col3a1,Dcn
Monarch	MP:0005369	Muscle phenotype	11	1379	0.97	8.12e-06	Col1a1,Pdgfrb,Col1a2,Bgn,Mmp2,Fmod,Postn,Col3a1,Lama2,Grb10,Thbs2
Monarch	MP:0003956	Abnormal body size	12	1862	0.87	8.42e-06	Col1a1,Sparc,Pdgfrb,Col1a2,Bgn,Mmp2,Postn,Col5a2,Col3a1,Lama2,Grb10,Dcn
Monarch	MP:0001265	Decreased body size	11	1474	0.94	9.77e-06	Col1a1,Sparc,Pdgfrb,Col1a2,Bgn,Mmp2,Postn,Col5a2,Col3a1,Lama2,Dcn
Monarch	MP:0002089	Abnormal postnatal growth/weight/body size	13	2493	0.78	1.02e-05	Col1a1,Sparc,Pdgfrb,Col1a2,Bgn,Mmp2,Lama1,Postn,Col5a2,Col3a1,Lama2,Grb10,Dcn
Monarch	MP:0003089	Decreased skin tensile strength	4	25	2.27	1.14e-05	Col1a1,Col5a2,Dcn,Thbs2
Monarch	MP:0005508	Abnormal skeleton morphology	12	2035	0.84	1.15e-05	Serpinf1,Col1a1,Sparc,Col1a2,Bgn,Mmp2,Fmod,Postn,Col5a2,Lama2,Dcn,Thbs2
Monarch	MP:0010876	Decreased bone volume	5	100	1.76	2.11e-05	Serpinf1,Col1a1,Col1a2,Mmp2,Postn
Monarch	MP:0003098	Decreased tendon stiffness	3	5	2.84	2.38e-05	Col1a1,Col1a2,Fmod
Monarch	MP:0005378	Growth/size/body region phenotype	15	4670	0.57	6.83e-05	Serpinf1,Col1a1,Sparc,Pdgfrb,Col1a2,Bgn,Mmp2,Fmod,Lama1,Postn,Col5a2,Col3a1,Lama2,Grb10,Dcn
Monarch	MP:0011643	Abnormal tendon collagen fibril morphology	3	9	2.59	6.83e-05	Col1a1,Bgn,Thbs2
Monarch	MP:0005391	Vision/eye phenotype	10	1550	0.87	7.89e-05	Serpinf1,Col1a1,Sparc,Pdgfrb,Mmp2,Fmod,Lama1,Itga9,Col5a2,Dcn
Monarch	MP:0001542	Abnormal bone strength	4	55	1.93	8.33e-05	Serpinf1,Col1a1,Sparc,Col1a2
Monarch	MP:0004986	Abnormal osteoblast morphology	5	154	1.58	8.90e-05	Col1a1,Sparc,Col1a2,Bgn,Mmp2
Monarch	MP:0002127	Abnormal cardiovascular system morphology	11	2148	0.77	0.00012	Serpinf1,Col1a1,Sparc,Pdgfrb,Col1a2,Mmp2,Lama1,Postn,Col5a2,Col3a1,Thbs2
Monarch	MP:0005164	Abnormal response to injury	7	591	1.14	0.00015	Col1a1,Sparc,Pdgfrb,Mmp2,Itga9,Postn,Thbs2
Monarch	MP:0005376	Homeostasis/metabolism phenotype	15	5127	0.53	0.00017	Col1a1,Sparc,Pdgfrb,Col1a2,Bgn,Mmp2,Fmod,Itga9,Prelp,Postn,Col3a1,Lama2,Grb10,Dcn,Thbs2
Monarch	MP:0002092	Abnormal eye morphology	9	1314	0.9	0.00019	Serpinf1,Sparc,Pdgfrb,Mmp2,Fmod,Lama1,Itga9,Col5a2,Dcn
Monarch	MP:0005023	Abnormal wound healing	5	189	1.49	0.00019	Col1a1,Sparc,Pdgfrb,Itga9,Thbs2
Monarch	MP:0005385	Cardiovascular system phenotype	12	2949	0.67	0.00022	Serpinf1,Col1a1,Sparc,Pdgfrb,Col1a2,Mmp2,Lama1,Itga9,Postn,Col5a2,Col3a1,Thbs2
Monarch	MP:0004987	Abnormal osteoblast cell number	4	85	1.74	0.00029	Col1a1,Sparc,Bgn,Mmp2
Monarch	MP:0001244	Thin dermal layer	3	23	2.18	0.00041	Bgn,Col5a2,Dcn
Monarch	MP:0002060	Abnormal skin morphology	7	727	1.05	0.00045	Col1a1,Col1a2,Bgn,Col5a2,Col3a1,Dcn,Thbs2
Monarch	MP:0002106	Abnormal muscle physiology	7	732	1.05	0.00045	Col1a1,Pdgfrb,Col1a2,Mmp2,Fmod,Col3a1,Lama2
Monarch	MP:0003795	Abnormal bone structure	8	1107	0.92	0.00051	Serpinf1,Col1a1,Sparc,Col1a2,Bgn,Mmp2,Postn,Thbs2
Monarch	MP:0003797	Abnormal compact bone morphology	4	105	1.65	0.00054	Col1a1,Col1a2,Postn,Thbs2
Monarch	MP:0001614	Abnormal blood vessel morphology	8	1195	0.89	0.00085	Serpinf1,Col1a1,Pdgfrb,Mmp2,Lama1,Col5a2,Col3a1,Thbs2
Monarch	MP:0005501	Abnormal skin physiology	5	297	1.29	0.0011	Col1a1,Pdgfrb,Col5a2,Dcn,Thbs2
Monarch	MP:0004991	Decreased bone strength	3	36	1.99	0.0012	Serpinf1,Col1a1,Col1a2
Monarch	MP:0030804	Abnormal synovial joint morphology	4	133	1.54	0.0012	Col1a1,Col1a2,Mmp2,Fmod
Monarch	MP:0009873	Abnormal aorta tunica media morphology	3	39	1.95	0.0014	Col1a1,Pdgfrb,Col3a1
Monarch	MP:0000454	Abnormal jaw morphology	5	350	1.22	0.0021	Col1a1,Sparc,Mmp2,Postn,Dcn
Monarch	MP:0002100	Abnormal tooth morphology	4	156	1.47	0.0021	Col1a1,Sparc,Postn,Dcn
Monarch	MP:0000550	Abnormal forelimb morphology	4	160	1.46	0.0022	Col1a1,Sparc,Col1a2,Postn
Monarch	MP:0005504	Abnormal ligament morphology	3	49	1.85	0.0023	Postn,Dcn,Thbs2
Monarch	MP:0002108	Abnormal muscle morphology	7	1001	0.91	0.0024	Col1a1,Pdgfrb,Bgn,Col3a1,Lama2,Grb10,Thbs2
Monarch	MP:0004989	Decreased osteoblast cell number	3	50	1.84	0.0024	Sparc,Bgn,Mmp2
Monarch	MP:0000438	Abnormal cranium morphology	6	657	1.03	0.0026	Col1a1,Sparc,Mmp2,Postn,Lama2,Dcn
Monarch	MP:0002114	Abnormal axial skeleton morphology	7	1032	0.9	0.0027	Col1a1,Sparc,Col1a2,Mmp2,Postn,Lama2,Dcn
Monarch	MP:0010970	Abnormal compact bone lamellar structure	2	5	2.67	0.0027	Col1a1,Col1a2
Monarch	MP:0013258	Abnormal extracellular matrix morphology	3	55	1.8	0.0028	Col1a1,Pdgfrb,Lama2
Monarch	MP:0010771	Integument phenotype	8	1503	0.79	0.0030	Col1a1,Pdgfrb,Col1a2,Bgn,Col5a2,Col3a1,Dcn,Thbs2
Monarch	MP:0030798	Joint contracture	2	6	2.59	0.0032	Col1a1,Lama2
Monarch	MP:0010879	Decreased trabecular bone volume	3	62	1.75	0.0036	Serpinf1,Col1a1,Postn
Monarch	MP:0011086	Postnatal lethality, incomplete penetrance	6	718	0.99	0.0036	Col1a1,Pdgfrb,Postn,Col5a2,Col3a1,Lama2
Monarch	MP:0010832	Lethality during fetal growth through weaning	9	2110	0.69	0.0038	Col1a1,Pdgfrb,Col1a2,Itga9,Postn,Col5a2,Col3a1,Lama2,Grb10
Monarch	MP:0005397	Hematopoietic system phenotype	11	3444	0.57	0.0044	Serpinf1,Col1a1,Sparc,Pdgfrb,Col1a2,Mmp2,Fmod,Postn,Col3a1,Lama2,Dcn
Monarch	MP:0000130	Abnormal trabecular bone morphology	4	215	1.33	0.0047	Serpinf1,Col1a1,Col1a2,Postn
Monarch	MP:0002113	Abnormal skeleton development	5	452	1.11	0.0048	Serpinf1,Col1a1,Mmp2,Postn,Col5a2
Monarch	MP:0010869	Decreased bone trabecula number	3	72	1.68	0.0049	Serpinf1,Col1a1,Col1a2
Monarch	MP:0002082	Postnatal lethality	7	1198	0.83	0.0055	Col1a1,Pdgfrb,Itga9,Postn,Col5a2,Col3a1,Lama2
Monarch	MP:0030451	Abnormal dentin mineralization	2	10	2.37	0.0062	Col1a1,Postn
Monarch	MP:0001312	Abnormal cornea morphology	3	83	1.62	0.0070	Itga9,Col5a2,Dcn
Monarch	MP:0001533	Abnormal skeleton physiology	6	839	0.92	0.0072	Serpinf1,Col1a1,Sparc,Col1a2,Fmod,Lama2
Monarch	MP:0003743	Abnormal facial morphology	5	506	1.06	0.0075	Col1a1,Sparc,Mmp2,Postn,Dcn
Monarch	MP:0002792	Abnormal retina vasculature morphology	4	255	1.26	0.0080	Serpinf1,Pdgfrb,Mmp2,Lama1
Monarch	MP:0003668	Abnormal periodontal ligament morphology	2	12	2.29	0.0080	Postn,Dcn
Monarch	MP:0020254	Decreased collagen level	2	13	2.25	0.0091	Col1a1,Bgn
Monarch	MP:0010098	Abnormal retina blood vessel pattern	2	14	2.22	0.0102	Pdgfrb,Lama1
Monarch	MP:0005241	Abnormal retina ganglion layer morphology	3	114	1.48	0.0153	Serpinf1,Pdgfrb,Lama1
Monarch	MP:0008753	Abnormal osteocyte morphology	2	18	2.11	0.0153	Col1a1,Col1a2
Monarch	MP:0006433	Abnormal articular cartilage morphology	2	19	2.09	0.0164	Mmp2,Fmod
Monarch	MP:0005193	Abnormal anterior eye segment morphology	4	321	1.16	0.0167	Sparc,Itga9,Col5a2,Dcn
Monarch	MP:0000266	Abnormal heart morphology	7	1489	0.74	0.0171	Col1a1,Sparc,Pdgfrb,Col1a2,Mmp2,Postn,Col3a1
Monarch	MP:0003448	Abnormal tumor morphology	3	124	1.45	0.0178	Sparc,Mmp2,Postn
Monarch	MP:0005384	Cellular phenotype	11	4126	0.49	0.0178	Col1a1,Pdgfrb,Col1a2,Fmod,Lama1,Postn,Col3a1,Lama2,Grb10,Dcn,Thbs2
Monarch	MP:0002169	No abnormal phenotype detected	8	2092	0.65	0.0188	Col1a1,Pdgfrb,Col1a2,Mmp2,Lama1,Itga9,Col5a2,Dcn
Monarch	MP:0004983	Abnormal osteoclast cell number	3	134	1.41	0.0196	Sparc,Mmp2,Postn
Monarch	MP:0009862	Abnormal aorta elastic tissue morphology	2	23	2.0	0.0196	Col1a1,Col3a1
Monarch	MP:0005387	Immune system phenotype	10	3468	0.52	0.0200	Col1a1,Sparc,Col1a2,Mmp2,Fmod,Itga9,Postn,Col3a1,Lama2,Dcn
Monarch	MP:0001245	Thick dermal layer	2	24	1.99	0.0203	Col1a1,Col3a1
Monarch	MP:0001790	Abnormal immune system physiology	8	2137	0.64	0.0203	Col1a1,Sparc,Mmp2,Itga9,Postn,Col3a1,Lama2,Dcn
Monarch	MP:0003450	Enlarged pancreas	2	24	1.99	0.0203	Serpinf1,Grb10
Monarch	MP:0005595	Abnormal vascular smooth muscle physiology	3	140	1.4	0.0211	Pdgfrb,Mmp2,Col3a1
Monarch	MP:0010769	Abnormal survival	12	5150	0.43	0.0213	Col1a1,Pdgfrb,Col1a2,Fmod,Lama1,Itga9,Postn,Col5a2,Col3a1,Lama2,Grb10,Thbs2
Monarch	MP:0000260	Abnormal angiogenesis	4	372	1.1	0.0221	Serpinf1,Pdgfrb,Mmp2,Thbs2
Monarch	MP:0003723	Abnormal long bone morphology	4	372	1.1	0.0221	Col1a1,Sparc,Bgn,Postn
Monarch	MP:0002724	Enhanced wound healing	2	27	1.93	0.0232	Sparc,Thbs2
Monarch	MP:0002081	Perinatal lethality	6	1143	0.78	0.0240	Col1a1,Pdgfrb,Col1a2,Col5a2,Lama2,Grb10
Monarch	MP:0002006	Neoplasm	5	733	0.9	0.0258	Col1a1,Sparc,Mmp2,Postn,Thbs2
Monarch	MP:0002396	Abnormal hematopoietic system morphology/development	9	2925	0.55	0.0264	Serpinf1,Sparc,Pdgfrb,Col1a2,Mmp2,Fmod,Postn,Col3a1,Lama2
Monarch	MP:0009378	Abnormal endoplasmic reticulum morphology	2	31	1.87	0.0282	Col1a1,Fmod
Monarch	MP:0001325	Abnormal retina morphology	5	769	0.88	0.0310	Serpinf1,Sparc,Pdgfrb,Mmp2,Lama1
Monarch	MP:0005253	Abnormal eye physiology	4	427	1.04	0.0332	Col1a1,Sparc,Pdgfrb,Lama1
Monarch	MP:0005371	Limbs/digits/tail phenotype	5	806	0.86	0.0372	Col1a1,Sparc,Col1a2,Postn,Thbs2
Monarch	MP:0009642	Abnormal blood homeostasis	9	3081	0.53	0.0372	Col1a1,Pdgfrb,Col1a2,Bgn,Mmp2,Prelp,Postn,Lama2,Grb10
Monarch	MP:0006309	Decreased retina ganglion cell number	2	39	1.77	0.0400	Serpinf1,Pdgfrb
Monarch	MP:0010124	Decreased bone mineral content	4	454	1.01	0.0400	Col1a1,Sparc,Col1a2,Bgn
Monarch	MP:0001391	Abnormal tail movements	2	40	1.76	0.0417	Col1a1,Thbs2
Monarch	MP:0005300	Abnormal corneal stroma morphology	2	40	1.76	0.0417	Col5a2,Dcn
Monarch	MP:0000966	Decreased sensory neuron number	3	194	1.25	0.0423	Serpinf1,Pdgfrb,Lama2
Monarch	MP:0003727	Abnormal retina layer morphology	4	475	0.99	0.0450	Serpinf1,Sparc,Pdgfrb,Lama1
Monarch	MP:0001258	Decreased body length	4	478	0.99	0.0457	Col1a1,Sparc,Bgn,Dcn
Monarch	MP:0004272	Abnormal basement membrane morphology	2	44	1.72	0.0480	Pdgfrb,Lama2
TISSUES	BTO:0001593	Osteoblast	8	68	2.14	2.72e-12	Col1a1,Sparc,Col1a2,Bgn,Fmod,Postn,Cdh11,Dcn
TISSUES	BTO:0000421	Connective tissue	12	1868	0.87	2.21e-06	Serpinf1,Col1a1,Sparc,Pdgfrb,Col1a2,Bgn,Fmod,Prelp,Postn,Cdh11,Col3a1,Dcn
TISSUES	BTO:0005783	Tenocyte	3	7	2.7	2.53e-05	Bgn,Fmod,Dcn
TISSUES	BTO:0000156	Brown adipose tissue	6	501	1.14	0.00084	Serpinf1,Pdgfrb,Prelp,Postn,Col3a1,Dcn
TISSUES	BTO:0000452	Fibroblast	6	494	1.15	0.00084	Col1a1,Pdgfrb,Bgn,Fmod,Postn,Dcn
TISSUES	BTO:0001369	Vertebrate muscular system	5	270	1.33	0.00084	Col1a1,Bgn,Fmod,Col3a1,Dcn
TISSUES	BTO:0001492	Limb	4	138	1.53	0.0014	Sparc,Col1a2,Col3a1,Dcn
TISSUES	BTO:0000294	Dermis	3	59	1.77	0.0039	Col1a1,Col1a2,Dcn
TISSUES	BTO:0000000	Tissues, cell types and enzyme sources	17	9281	0.33	0.0044	Serpinf1,Col1a1,Sparc,Pdgfrb,Col1a2,Bgn,Mmp2,Fmod,Lama1,Itga9,Prelp,Postn,Cdh11,Col3a1,Grb10,Dcn,Thbs2
TISSUES	BTO:0000763	Lung	7	1144	0.85	0.0048	Serpinf1,Pdgfrb,Mmp2,Itga9,Prelp,Postn,Cdh11
TISSUES	BTO:0004058	C3H10T1/2 cell	2	8	2.46	0.0048	Col1a1,Col1a2
TISSUES	BTO:0002441	Pericyte	2	18	2.11	0.0181	Col1a1,Pdgfrb
TISSUES	BTO:0001729	Forelimb	3	121	1.46	0.0205	Col1a2,Col3a1,Dcn
TISSUES	BTO:0001489	Whole body	16	9158	0.31	0.0217	Serpinf1,Col1a1,Sparc,Pdgfrb,Col1a2,Bgn,Mmp2,Fmod,Lama1,Itga9,Prelp,Postn,Cdh11,Col3a1,Grb10,Dcn
TISSUES	BTO:0000522	Gland	12	5187	0.43	0.0304	Serpinf1,Col1a1,Pdgfrb,Bgn,Lama1,Itga9,Prelp,Postn,Cdh11,Col3a1,Grb10,Dcn
TISSUES	BTO:0000669	Embryonic cell line	3	147	1.37	0.0304	Col1a1,Sparc,Col1a2
COMPARTMENTS	GOCC:0062023	Collagen-containing extracellular matrix	13	211	1.85	4.76e-19	Serpinf1,Col1a1,Sparc,Col1a2,Bgn,Fmod,Lama1,Postn,Col5a2,Col3a1,Lama2,Dcn,Thbs2
COMPARTMENTS	GOCC:0005576	Extracellular region	14	1446	1.05	1.78e-10	Serpinf1,Col1a1,Sparc,Col1a2,Bgn,Mmp2,Fmod,Lama1,Postn,Col5a2,Col3a1,Lama2,Dcn,Thbs2
COMPARTMENTS	GOCC:0005581	Collagen trimer	5	27	2.33	2.87e-08	Col1a1,Col1a2,Col5a2,Col3a1,Dcn
COMPARTMENTS	GOCC:0005583	Fibrillar collagen trimer	4	10	2.67	1.69e-07	Col1a1,Col1a2,Col5a2,Col3a1
COMPARTMENTS	GOCC:0005604	Basement membrane	5	106	1.74	8.75e-06	Serpinf1,Sparc,Lama1,Lama2,Thbs2
COMPARTMENTS	GOCC:0005584	Collagen type I trimer	2	2	3.06	0.0010	Col1a1,Col1a2
COMPARTMENTS	GOCC:0099512	Supramolecular fiber	6	564	1.09	0.0013	Col1a1,Col1a2,Mmp2,Col5a2,Col3a1,Dcn
COMPARTMENTS	GOCC:0031091	Platelet alpha granule	2	20	2.06	0.0267	Sparc,Thbs2
COMPARTMENTS	GOCC:0043256	Laminin complex	2	20	2.06	0.0267	Lama1,Lama2
COMPARTMENTS	GOCC:0110165	Cellular anatomical entity	18	12108	0.24	0.0273	Serpinf1,Col1a1,Sparc,Pdgfrb,Col1a2,Bgn,Mmp2,Fmod,Lama1,Itga9,Postn,Cdh11,Col5a2,Col3a1,Lama2,Grb10,Dcn,Thbs2
UniProt Keywords	KW-0272	Extracellular matrix	13	239	1.8	5.72e-19	Col1a1,Sparc,Col1a2,Bgn,Mmp2,Fmod,Lama1,Prelp,Postn,Col5a2,Col3a1,Lama2,Dcn
UniProt Keywords	KW-0732	Signal	18	3546	0.77	2.36e-11	Serpinf1,Col1a1,Sparc,Pdgfrb,Col1a2,Bgn,Mmp2,Fmod,Lama1,Itga9,Prelp,Postn,Cdh11,Col5a2,Col3a1,Lama2,Dcn,Thbs2
UniProt Keywords	KW-0325	Glycoprotein	18	3781	0.74	4.92e-11	Serpinf1,Col1a1,Sparc,Pdgfrb,Col1a2,Bgn,Mmp2,Fmod,Lama1,Itga9,Prelp,Postn,Cdh11,Col5a2,Col3a1,Lama2,Dcn,Thbs2
UniProt Keywords	KW-0964	Secreted	14	1623	1.0	1.61e-10	Serpinf1,Col1a1,Sparc,Col1a2,Bgn,Mmp2,Fmod,Lama1,Prelp,Postn,Col5a2,Col3a1,Lama2,Dcn
UniProt Keywords	KW-1015	Disulfide bond	16	3084	0.78	1.54e-09	Col1a1,Sparc,Pdgfrb,Col1a2,Bgn,Mmp2,Fmod,Lama1,Itga9,Prelp,Postn,Col5a2,Col3a1,Lama2,Dcn,Thbs2
UniProt Keywords	KW-0677	Repeat	16	4163	0.65	1.31e-07	Col1a1,Pdgfrb,Col1a2,Bgn,Mmp2,Fmod,Lama1,Itga9,Prelp,Postn,Cdh11,Col5a2,Col3a1,Lama2,Dcn,Thbs2
UniProt Keywords	KW-0106	Calcium	9	819	1.11	7.23e-07	Col1a1,Sparc,Col1a2,Mmp2,Itga9,Cdh11,Col5a2,Col3a1,Thbs2
UniProt Keywords	KW-0873	Pyrrolidone carboxylic acid	4	44	2.02	5.07e-06	Serpinf1,Col1a2,Fmod,Lama1
UniProt Keywords	KW-0176	Collagen	4	77	1.78	3.78e-05	Col1a1,Col1a2,Col5a2,Col3a1
UniProt Keywords	KW-0130	Cell adhesion	6	420	1.22	5.96e-05	Lama1,Itga9,Postn,Cdh11,Lama2,Thbs2
UniProt Keywords	KW-0084	Basement membrane	3	34	2.01	0.00019	Sparc,Lama1,Lama2
UniProt Keywords	KW-0379	Hydroxylation	4	124	1.57	0.00019	Col1a1,Col1a2,Col5a2,Col3a1
UniProt Keywords	KW-0654	Proteoglycan	3	45	1.89	0.00038	Bgn,Fmod,Dcn
UniProt Keywords	KW-0433	Leucine-rich repeat	4	279	1.22	0.0034	Bgn,Fmod,Prelp,Dcn
UniProt Keywords	KW-0424	Laminin EGF-like domain	2	30	1.89	0.0124	Lama1,Lama2
Pfam	PF01410	Fibrillar collagen C-terminal domain	4	11	2.63	1.83e-06	Col1a1,Col1a2,Col5a2,Col3a1
Pfam	PF00093	Von Willebrand factor type C domain	4	26	2.25	1.82e-05	Col1a1,Col5a2,Col3a1,Thbs2
Pfam	PF01391	Collagen triple helix repeat (20 copies)	4	75	1.79	0.00065	Col1a1,Col1a2,Col5a2,Col3a1
Pfam	PF01462	Leucine rich repeat N-terminal domain	3	26	2.13	0.0017	Bgn,Fmod,Dcn
Pfam	PF06008	Laminin Domain I	2	5	2.67	0.0101	Lama1,Lama2
Pfam	PF06009	Laminin Domain II	2	5	2.67	0.0101	Lama1,Lama2
Pfam	PF13855	Leucine rich repeat	4	182	1.41	0.0101	Bgn,Fmod,Prelp,Dcn
Pfam	PF00052	Laminin B (Domain IV)	2	8	2.46	0.0135	Lama1,Lama2
Pfam	PF00055	Laminin N-terminal (Domain VI)	2	15	2.19	0.0362	Lama1,Lama2
InterPro	IPR000885	Fibrillar collagen, C-terminal	4	11	2.63	3.54e-06	Col1a1,Col1a2,Col5a2,Col3a1
InterPro	IPR001007	VWFC domain	4	41	2.05	0.00019	Col1a1,Col5a2,Col3a1,Thbs2
InterPro	IPR000372	Leucine-rich repeat N-terminal domain	4	53	1.94	0.00033	Bgn,Fmod,Prelp,Dcn
InterPro	IPR008160	Collagen triple helix repeat	4	74	1.8	0.00089	Col1a1,Col1a2,Col5a2,Col3a1
InterPro	IPR016352	Small leucine-rich proteoglycan, class I, decorin/asporin/byglycan	2	3	2.89	0.0093	Bgn,Dcn
InterPro	IPR001791	Laminin G domain	3	57	1.79	0.0163	Lama1,Lama2,Thbs2
InterPro	IPR003591	Leucine-rich repeat, typical subtype	4	175	1.42	0.0163	Bgn,Fmod,Prelp,Dcn
InterPro	IPR009254	Laminin alpha, domain I	2	5	2.67	0.0163	Lama1,Lama2
InterPro	IPR010307	Laminin domain II	2	5	2.67	0.0163	Lama1,Lama2
InterPro	IPR000034	Laminin IV	2	8	2.46	0.0209	Lama1,Lama2
InterPro	IPR001611	Leucine-rich repeat	4	253	1.26	0.0367	Bgn,Fmod,Prelp,Dcn
SMART	SM00038	Fibrillar collagens C-terminal domain	4	11	2.63	4.15e-07	Col1a1,Col1a2,Col5a2,Col3a1
SMART	SM00214	Von Willebrand factor (vWF) type C domain	4	39	2.08	1.85e-05	Col1a1,Col5a2,Col3a1,Thbs2
SMART	SM00013	Leucine rich repeat N-terminal domain	4	95	1.69	0.00036	Bgn,Fmod,Prelp,Dcn
SMART	SM00281	Laminin B domain	2	7	2.52	0.0049	Lama1,Lama2
SMART	SM00370	Leucine-rich repeats, outliers	4	222	1.32	0.0057	Bgn,Fmod,Prelp,Dcn
SMART	SM00136	Laminin N-terminal domain (domain VI)	2	15	2.19	0.0123	Lama1,Lama2
SMART	SM00180	Laminin-type epidermal growth factor-like domai	2	33	1.85	0.0458	Lama1,Lama2

## Sheet: GiGA mod2
#category	term ID	term description	observed gene count	background gene count	strength	false discovery rate	matching proteins in your network (labels)
GO Process	GO:0006096	Glycolytic process	3	39	2.53	0.00083	Hk2,Aldoa,Tpi1
GO Process	GO:0019242	Methylglyoxal biosynthetic process	2	3	3.47	0.00083	Aldoa,Tpi1
GO Process	GO:0019318	Hexose metabolic process	3	128	2.01	0.0019	Hk2,Aldoa,Tpi1
STRING clusters	CL:23129	Glycolysis, and fructose metabolic process	3	36	2.57	0.00025	Hk2,Aldoa,Tpi1
STRING clusters	CL:23175	Fructose 1,6-bisphosphate metabolic process, and 6-phosphofructo-2-kinase	2	13	2.83	0.0042	Hk2,Aldoa
KEGG	mmu00051	Fructose and mannose metabolism	3	36	2.57	1.69e-05	Hk2,Aldoa,Tpi1
KEGG	mmu00010	Glycolysis / Gluconeogenesis	3	65	2.31	4.63e-05	Hk2,Aldoa,Tpi1
KEGG	mmu01200	Carbon metabolism	3	122	2.04	0.00015	Hk2,Aldoa,Tpi1
KEGG	mmu04066	HIF-1 signaling pathway	3	111	2.08	0.00015	Hk2,Slc2a1,Aldoa
KEGG	mmu00052	Galactose metabolism	2	32	2.44	0.0014	Hk2,Sis
KEGG	mmu00500	Starch and sucrose metabolism	2	31	2.45	0.0014	Hk2,Sis
KEGG	mmu04973	Carbohydrate digestion and absorption	2	45	2.29	0.0021	Hk2,Sis
KEGG	mmu01100	Metabolic pathways	4	1536	1.06	0.0042	Hk2,Aldoa,Sis,Tpi1
KEGG	mmu01230	Biosynthesis of amino acids	2	77	2.06	0.0042	Aldoa,Tpi1
KEGG	mmu05230	Central carbon metabolism in cancer	2	69	2.11	0.0042	Hk2,Slc2a1
Reactome	MMU-71387	Metabolism of carbohydrates	4	264	1.82	0.00017	Hk2,Slc2a1,Aldoa,Tpi1
Reactome	MMU-70171	Glycolysis	3	60	2.34	0.00018	Hk2,Aldoa,Tpi1
Reactome	MMU-70263	Gluconeogenesis	2	33	2.43	0.0099	Aldoa,Tpi1
WikiPathways	WP157	Glycolysis and gluconeogenesis	4	49	2.56	2.94e-08	Hk2,Slc2a1,Aldoa,Tpi1
COMPARTMENTS	GOCC:1990350	Glucose transporter complex	2	8	3.04	0.0040	Hk2,Slc2a1
UniProt Keywords	KW-0324	Glycolysis	3	32	2.62	1.99e-05	Hk2,Aldoa,Tpi1

## Sheet: GiGA mod3
#category	term ID	term description	observed gene count	background gene count	strength	false discovery rate	matching proteins in your network (labels)
GO Process	GO:0009187	Cyclic nucleotide metabolic process	4	40	2.39	2.22e-05	Gucy1b3,Pde10a,Pde1a,Adcy7
GO Process	GO:0046068	cGMP metabolic process	3	18	2.61	0.00040	Gucy1b3,Pde10a,Pde1a
GO Process	GO:0009117	Nucleotide metabolic process	5	361	1.53	0.00063	Enpp3,Gucy1b3,Pde10a,Pde1a,Adcy7
GO Process	GO:1901292	Nucleoside phosphate catabolic process	3	60	2.09	0.0040	Enpp3,Pde10a,Pde1a
GO Process	GO:0009150	Purine ribonucleotide metabolic process	4	265	1.57	0.0048	Gucy1b3,Pde10a,Pde1a,Adcy7
GO Process	GO:0034654	Nucleobase-containing compound biosynthetic process	5	689	1.25	0.0050	Enpp3,Gucy1b3,Pde10a,Pde1a,Adcy7
GO Process	GO:0046069	cGMP catabolic process	2	5	2.99	0.0050	Pde10a,Pde1a
GO Process	GO:0006796	Phosphate-containing compound metabolic process	6	1776	0.92	0.0115	Enpp3,Gucy1b3,Ednra,Pde10a,Pde1a,Adcy7
GO Process	GO:0019935	Cyclic-nucleotide-mediated signaling	3	165	1.65	0.0198	Gucy1b3,Pde3a,Adcy7
GO Process	GO:0046058	cAMP metabolic process	2	21	2.37	0.0200	Pde10a,Adcy7
GO Process	GO:0019934	cGMP-mediated signaling	2	22	2.35	0.0210	Gucy1b3,Pde3a
GO Process	GO:0052652	Cyclic purine nucleotide metabolic process	2	23	2.33	0.0211	Gucy1b3,Adcy7
GO Process	GO:0043951	Negative regulation of cAMP-mediated signaling	2	27	2.26	0.0266	Pde3a,Pde10a
GO Function	GO:0008081	Phosphoric diester hydrolase activity	4	82	2.08	8.64e-05	Enpp3,Pde3a,Pde10a,Pde1a
GO Function	GO:0004114	3,5-cyclic-nucleotide phosphodiesterase activity	3	23	2.5	0.00020	Pde3a,Pde10a,Pde1a
GO Function	GO:0004016	Adenylate cyclase activity	2	11	2.65	0.0074	Gucy1b3,Adcy7
GO Function	GO:0047555	3,5-cyclic-GMP phosphodiesterase activity	2	15	2.51	0.0108	Pde10a,Pde1a
STRING clusters	CL:19907	cGMP effects, and Haem-NO-binding	2	15	2.51	0.0199	Gucy1b3,Pde1a
STRING clusters	CL:23790	Pyrimidine metabolism, and purine ribonucleoside monophosphate metabolic process	3	79	1.97	0.0199	Enpp3,Pde3a,Pde10a
STRING clusters	CL:23934	3,5-cyclic-AMP phosphodiesterase activity, and ADP biosynthetic process	2	7	2.85	0.0199	Pde3a,Pde10a
STRING clusters	CL:19651	Adenylate cyclase activating pathway, and Phosphodiesterase 4 upstream conserved regions (UCR)	2	17	2.46	0.0204	Pde4b,Adcy7
KEGG	mmu00230	Purine metabolism	7	134	2.11	4.44e-12	Enpp3,Gucy1b3,Pde3a,Pde10a,Pde1a,Pde4b,Adcy7
KEGG	mmu05032	Morphine addiction	5	87	2.15	2.33e-08	Pde3a,Pde10a,Pde1a,Pde4b,Adcy7
KEGG	mmu04024	cAMP signaling pathway	5	210	1.77	1.13e-06	Ednra,Pde3a,Pde10a,Pde4b,Adcy7
KEGG	mmu04924	Renin secretion	4	71	2.14	1.27e-06	Gucy1b3,Ednra,Pde3a,Pde1a
KEGG	mmu01100	Metabolic pathways	7	1536	1.05	1.71e-05	Enpp3,Gucy1b3,Pde3a,Pde10a,Pde1a,Pde4b,Adcy7
KEGG	mmu04022	cGMP-PKG signaling pathway	4	167	1.77	2.36e-05	Gucy1b3,Ednra,Pde3a,Adcy7
KEGG	mmu04270	Vascular smooth muscle contraction	3	132	1.75	0.00087	Gucy1b3,Ednra,Adcy7
KEGG	mmu04020	Calcium signaling pathway	3	193	1.58	0.0023	Ednra,Pde1a,Adcy7
KEGG	mmu04970	Salivary secretion	2	79	1.79	0.0174	Gucy1b3,Adcy7
KEGG	mmu04540	Gap junction	2	84	1.77	0.0176	Gucy1b3,Adcy7
KEGG	mmu04713	Circadian entrainment	2	93	1.72	0.0196	Gucy1b3,Adcy7
KEGG	mmu04928	Parathyroid hormone synthesis, secretion and action	2	106	1.66	0.0231	Pde4b,Adcy7
KEGG	mmu04611	Platelet activation	2	120	1.61	0.0272	Gucy1b3,Adcy7
KEGG	mmu04921	Oxytocin signaling pathway	2	145	1.53	0.0365	Gucy1b3,Adcy7
Reactome	MMU-111933	Calmodulin induced events	2	26	2.28	0.0187	Pde1a,Adcy7
Reactome	MMU-388396	GPCR downstream signalling	5	1022	1.08	0.0187	Ednra,Pde3a,Pde10a,Pde1a,Adcy7
Reactome	MMU-418457	cGMP effects	2	11	2.65	0.0187	Pde10a,Pde1a
WikiPathways	WP2185	Purine metabolism	7	170	2.0	1.34e-11	Enpp3,Gucy1b3,Pde3a,Pde10a,Pde1a,Pde4b,Adcy7
WikiPathways	WP232	G protein signaling pathways	3	90	1.91	0.00059	Pde1a,Pde4b,Adcy7
UniProt Keywords	KW-0140	cGMP	3	21	2.54	5.15e-05	Pde3a,Pde10a,Pde1a
UniProt Keywords	KW-0114	cAMP	3	33	2.35	9.06e-05	Pde3a,Pde10a,Pde1a
UniProt Keywords	KW-0479	Metal-binding	7	3527	0.69	0.0130	Enpp3,Gucy1b3,Pde3a,Pde10a,Pde1a,Pde4b,Adcy7
UniProt Keywords	KW-0378	Hydrolase	5	1602	0.88	0.0273	Enpp3,Pde3a,Pde10a,Pde1a,Pde4b
Pfam	PF00233	35-cyclic nucleotide phosphodiesterase	4	21	2.67	5.53e-07	Pde3a,Pde10a,Pde1a,Pde4b
InterPro	IPR002073	35-cyclic nucleotide phosphodiesterase, catalytic domain	4	21	2.67	1.07e-06	Pde3a,Pde10a,Pde1a,Pde4b
InterPro	IPR003607	HD/PDEase domain	4	24	2.61	1.07e-06	Pde3a,Pde10a,Pde1a,Pde4b
InterPro	IPR023174	35-cyclic nucleotide phosphodiesterase, conserved site	4	21	2.67	1.07e-06	Pde3a,Pde10a,Pde1a,Pde4b
InterPro	IPR036971	35-cyclic nucleotide phosphodiesterase, catalytic domain superfamily	4	21	2.67	1.07e-06	Pde3a,Pde10a,Pde1a,Pde4b
InterPro	IPR023088	35-cyclic nucleotide phosphodiesterase	3	19	2.59	9.58e-05	Pde10a,Pde1a,Pde4b
InterPro	IPR001054	Adenylyl cyclase class-3/4/guanylyl cyclase	2	21	2.37	0.0377	Gucy1b3,Adcy7
InterPro	IPR018297	Adenylyl cyclase class-4/guanylyl cyclase, conserved site	2	20	2.39	0.0377	Gucy1b3,Adcy7
InterPro	IPR029787	Nucleotide cyclase	2	21	2.37	0.0377	Gucy1b3,Adcy7
SMART	SM00471	Metal dependent phosphohydrolases with conserved HD motif.	4	24	2.61	2.03e-07	Pde3a,Pde10a,Pde1a,Pde4b
SMART	SM00044	Adenylyl- / guanylyl cyclase, catalytic domain	2	21	2.37	0.0145	Gucy1b3,Adcy7

## Sheet: GiGA mod4
#category	term ID	term description	observed gene count	background gene count	strength	false discovery rate	matching proteins in your network (labels)
GO Process	GO:0007586	Digestion	4	88	1.89	0.0025	Clps,Cel,Ctrb1,Cyp7b1
GO Process	GO:0035754	B cell chemotaxis	2	5	2.83	0.0433	Cyp7b1,Ch25h
GO Function	GO:0008233	Peptidase activity	5	585	1.16	0.0468	Cela1,Cpa1,Ctrb1,Cpa2,Cela2a
STRING clusters	CL:25566	Mixed, incl. Cobalamin (Cbl, vitamin B12) transport and metabolism, and cell wall disruption in other organism	10	34	2.7	4.58e-22	Cpb1,Clps,Cel,Cpa1,Try4,Ctrl,Ctrb1,Cpa2,Cela2a,Sycn
STRING clusters	CL:25561	Mixed, incl. Activation of Matrix Metalloproteinases, and Zinc carboxypeptidase	11	80	2.37	5.92e-22	Cpb1,Cela1,Clps,Cel,Cpa1,Try4,Ctrl,Ctrb1,Cpa2,Cela2a,Sycn
STRING clusters	CL:25568	Mixed, incl. Digestion of dietary lipid, and Carboxypeptidase activation peptide	9	18	2.93	1.59e-21	Cpb1,Clps,Cel,Cpa1,Ctrl,Ctrb1,Cpa2,Cela2a,Sycn
STRING clusters	CL:25572	Mixed, incl. Digestion of dietary lipid, and Digestion	7	13	2.96	2.13e-16	Cpb1,Clps,Cel,Cpa1,Ctrl,Ctrb1,Cela2a
STRING clusters	CL:25574	Digestion, and Carboxypeptidase A, carboxypeptidase domain	2	5	2.83	0.0047	Cpa1,Ctrb1
STRING clusters	CL:25588	Digestion of dietary lipid	2	5	2.83	0.0047	Clps,Cel
STRING clusters	CL:24743	Mixed, incl. sterol O-acyltransferase activity, and Cholesterol biosynthesis via desmosterol	2	7	2.69	0.0062	Cyp7b1,Ch25h
KEGG	mmu04972	Pancreatic secretion	8	108	2.1	1.91e-13	Cpb1,Cel,Cpa1,Try4,Ctrl,Ctrb1,Cpa2,Cela2a
KEGG	mmu04974	Protein digestion and absorption	7	108	2.04	2.41e-11	Cpb1,Cpa1,Try4,Ctrl,Ctrb1,Cpa2,Cela2a
KEGG	mmu00120	Primary bile acid biosynthesis	2	18	2.28	0.0067	Cyp7b1,Ch25h
KEGG	mmu04975	Fat digestion and absorption	2	41	1.92	0.0237	Clps,Cel
Reactome	MMU-192456	Digestion of dietary lipid	2	6	2.75	0.0145	Clps,Cel
TISSUES	BTO:0000988	Pancreas	9	649	1.37	3.12e-08	Cela1,Clps,Cel,Cpa1,Try4,Ctrb1,Cpa2,Cela2a,Sycn
TISSUES	BTO:0000345	Digestive gland	10	2031	0.92	1.36e-05	Cela1,Clps,Cel,Cpa1,Try4,Ctrb1,Cyp7b1,Cpa2,Cela2a,Sycn
TISSUES	BTO:0001491	Viscus	10	3991	0.63	0.0058	Cela1,Clps,Cel,Cpa1,Try4,Ctrb1,Cyp7b1,Cpa2,Cela2a,Sycn
UniProt Keywords	KW-0645	Protease	8	531	1.41	7.58e-08	Cpb1,Cela1,Cpa1,Try4,Ctrl,Ctrb1,Cpa2,Cela2a
UniProt Keywords	KW-0378	Hydrolase	9	1602	0.98	8.59e-06	Cpb1,Cela1,Cel,Cpa1,Try4,Ctrl,Ctrb1,Cpa2,Cela2a
UniProt Keywords	KW-0720	Serine protease	5	171	1.7	8.59e-06	Cela1,Try4,Ctrl,Ctrb1,Cela2a
UniProt Keywords	KW-0732	Signal	11	3546	0.72	1.35e-05	Cpb1,Cela1,Clps,Cel,Cpa1,Try4,Ctrl,Ctrb1,Cpa2,Cela2a,Sycn
UniProt Keywords	KW-0865	Zymogen	5	209	1.61	1.35e-05	Cela1,Cpa1,Ctrb1,Cpa2,Cela2a
UniProt Keywords	KW-1015	Disulfide bond	10	3084	0.74	5.02e-05	Cela1,Clps,Cel,Cpa1,Try4,Ctrl,Ctrb1,Cpa2,Cela2a,Sycn
UniProt Keywords	KW-0121	Carboxypeptidase	3	33	2.19	8.77e-05	Cpb1,Cpa1,Cpa2
UniProt Keywords	KW-0222	Digestion	2	4	2.93	0.00033	Clps,Ctrb1
UniProt Keywords	KW-0964	Secreted	7	1623	0.86	0.00083	Cela1,Clps,Cel,Cpa1,Ctrb1,Cpa2,Cela2a
UniProt Keywords	KW-0443	Lipid metabolism	4	469	1.16	0.0070	Clps,Cel,Cyp7b1,Ch25h
UniProt Keywords	KW-0752	Steroid biosynthesis	2	40	1.93	0.0135	Cyp7b1,Ch25h
UniProt Keywords	KW-1207	Sterol metabolism	2	67	1.7	0.0333	Cyp7b1,Ch25h
Pfam	PF00089	Trypsin	5	161	1.72	8.35e-05	Cela1,Try4,Ctrl,Ctrb1,Cela2a
Pfam	PF02244	Carboxypeptidase activation peptide	3	8	2.8	8.35e-05	Cpb1,Cpa1,Cpa2
Pfam	PF13365	Trypsin-like peptidase domain	4	51	2.12	8.35e-05	Cela1,Ctrl,Ctrb1,Cela2a
Pfam	PF00246	Zinc carboxypeptidase	3	22	2.36	0.00031	Cpb1,Cpa1,Cpa2
InterPro	IPR001254	Serine proteases, trypsin domain	5	154	1.74	7.06e-05	Cela1,Try4,Ctrl,Ctrb1,Cela2a
InterPro	IPR001314	Peptidase S1A, chymotrypsin family	5	147	1.76	7.06e-05	Cela1,Try4,Ctrl,Ctrb1,Cela2a
InterPro	IPR003146	Carboxypeptidase, activation peptide	3	8	2.8	7.06e-05	Cpb1,Cpa1,Cpa2
InterPro	IPR009003	Peptidase S1, PA clan	5	161	1.72	7.06e-05	Cela1,Try4,Ctrl,Ctrb1,Cela2a
InterPro	IPR018114	Serine proteases, trypsin family, histidine active site	5	135	1.8	7.06e-05	Cela1,Try4,Ctrl,Ctrb1,Cela2a
InterPro	IPR033116	Serine proteases, trypsin family, serine active site	5	132	1.81	7.06e-05	Cela1,Try4,Ctrl,Ctrb1,Cela2a
InterPro	IPR036990	Metallocarboxypeptidase-like, propeptide	3	8	2.8	7.06e-05	Cpb1,Cpa1,Cpa2
InterPro	IPR043504	Peptidase S1, PA clan, chymotrypsin-like fold	5	154	1.74	7.06e-05	Cela1,Try4,Ctrl,Ctrb1,Cela2a
InterPro	IPR000834	Peptidase M14, carboxypeptidase A	3	22	2.36	0.00027	Cpb1,Cpa1,Cpa2
InterPro	IPR034248	Carboxypeptidase A, carboxypeptidase domain	2	4	2.93	0.0032	Cpa1,Cpa2
SMART	SM00020	Trypsin-like serine protease	5	156	1.74	1.86e-05	Cela1,Try4,Ctrl,Ctrb1,Cela2a
SMART	SM00631	Zn_pept	3	17	2.48	7.07e-05	Cpb1,Cpa1,Cpa2

## Sheet: GiGA mod5
#category	term ID	term description	observed gene count	background gene count	strength	false discovery rate	matching proteins in your network (labels)
GO Process	GO:0048048	Embryonic eye morphogenesis	2	39	2.75	0.0435	Fbn2,Mfap2
GO Component	GO:0001527	Microfibril	2	10	3.34	0.00046	Fbn2,Mfap2
STRING clusters	CL:14190	Lysyl oxidase, and microfibril	2	12	3.26	0.0018	Fbn2,Mfap2
Reactome	MMU-2129379	Molecules associated with elastic fibres	2	35	2.8	0.0044	Fbn2,Mfap2
COMPARTMENTS	GOCC:0001527	Microfibril	2	13	3.23	0.00094	Fbn2,Mfap2

## Sheet: BioNet mod2
#category	term ID	term description	observed gene count	background gene count	strength	false discovery rate	matching proteins in your network (labels)
GO Process	GO:0046068	cGMP metabolic process	3	18	2.72	0.00033	Gucy1b3,Pde10a,Pde1a
GO Process	GO:0046069	cGMP catabolic process	2	5	3.1	0.0078	Pde10a,Pde1a
GO Function	GO:0004114	3,5-cyclic-nucleotide phosphodiesterase activity	3	23	2.61	0.00016	Pde3a,Pde10a,Pde1a
GO Function	GO:0047555	3,5-cyclic-GMP phosphodiesterase activity	2	15	2.62	0.0095	Pde10a,Pde1a
STRING clusters	CL:23934	3,5-cyclic-AMP phosphodiesterase activity, and ADP biosynthetic process	2	7	2.95	0.0151	Pde3a,Pde10a
STRING clusters	CL:19907	cGMP effects, and Haem-NO-binding	2	15	2.62	0.0285	Gucy1b3,Pde1a
STRING clusters	CL:19649	PKA activation, and Phosphodiesterase 4 upstream conserved regions (UCR)	2	29	2.34	0.0486	Prkacb,Pde4b
KEGG	mmu04924	Renin secretion	5	71	2.35	2.95e-09	Prkacb,Gucy1b3,Ednra,Pde3a,Pde1a
KEGG	mmu05032	Morphine addiction	5	87	2.26	3.92e-09	Prkacb,Pde3a,Pde10a,Pde1a,Pde4b
KEGG	mmu00230	Purine metabolism	5	134	2.07	2.13e-08	Gucy1b3,Pde3a,Pde10a,Pde1a,Pde4b
KEGG	mmu04024	cAMP signaling pathway	5	210	1.88	1.44e-07	Prkacb,Ednra,Pde3a,Pde10a,Pde4b
KEGG	mmu04270	Vascular smooth muscle contraction	3	132	1.85	0.00051	Prkacb,Gucy1b3,Ednra
KEGG	mmu04022	cGMP-PKG signaling pathway	3	167	1.75	0.00085	Gucy1b3,Ednra,Pde3a
KEGG	mmu04020	Calcium signaling pathway	3	193	1.69	0.0011	Prkacb,Ednra,Pde1a
KEGG	mmu01100	Metabolic pathways	5	1536	1.01	0.0013	Gucy1b3,Pde3a,Pde10a,Pde1a,Pde4b
KEGG	mmu04970	Salivary secretion	2	79	1.9	0.0102	Prkacb,Gucy1b3
KEGG	mmu04540	Gap junction	2	84	1.88	0.0103	Prkacb,Gucy1b3
KEGG	mmu04713	Circadian entrainment	2	93	1.83	0.0108	Prkacb,Gucy1b3
KEGG	mmu04742	Taste transduction	2	90	1.85	0.0108	Prkacb,Pde1a
KEGG	mmu04928	Parathyroid hormone synthesis, secretion and action	2	106	1.77	0.0125	Prkacb,Pde4b
KEGG	mmu04611	Platelet activation	2	120	1.72	0.0148	Prkacb,Gucy1b3
KEGG	mmu04921	Oxytocin signaling pathway	2	145	1.64	0.0201	Prkacb,Gucy1b3
Reactome	MMU-388396	GPCR downstream signalling	5	1022	1.19	0.0068	Prkacb,Ednra,Pde3a,Pde10a,Pde1a
Reactome	MMU-418457	cGMP effects	2	11	2.76	0.0068	Pde10a,Pde1a
Reactome	MMU-111933	Calmodulin induced events	2	26	2.38	0.0105	Prkacb,Pde1a
Reactome	MMU-418555	G alpha (s) signalling events	3	491	1.28	0.0423	Pde3a,Pde10a,Pde1a
Reactome	MMU-109582	Hemostasis	3	524	1.26	0.0477	Prkacb,Pde10a,Pde1a
WikiPathways	WP2185	Purine metabolism	5	170	1.97	1.22e-07	Gucy1b3,Pde3a,Pde10a,Pde1a,Pde4b
WikiPathways	WP232	G protein signaling pathways	3	90	2.02	0.00025	Prkacb,Pde1a,Pde4b
UniProt Keywords	KW-0114	cAMP	4	33	2.58	1.27e-07	Prkacb,Pde3a,Pde10a,Pde1a
UniProt Keywords	KW-0140	cGMP	3	21	2.65	1.07e-05	Pde3a,Pde10a,Pde1a
Pfam	PF00233	35-cyclic nucleotide phosphodiesterase	4	21	2.78	1.54e-07	Pde3a,Pde10a,Pde1a,Pde4b
InterPro	IPR002073	35-cyclic nucleotide phosphodiesterase, catalytic domain	4	21	2.78	2.98e-07	Pde3a,Pde10a,Pde1a,Pde4b
InterPro	IPR003607	HD/PDEase domain	4	24	2.72	2.98e-07	Pde3a,Pde10a,Pde1a,Pde4b
InterPro	IPR023174	35-cyclic nucleotide phosphodiesterase, conserved site	4	21	2.78	2.98e-07	Pde3a,Pde10a,Pde1a,Pde4b
InterPro	IPR036971	35-cyclic nucleotide phosphodiesterase, catalytic domain superfamily	4	21	2.78	2.98e-07	Pde3a,Pde10a,Pde1a,Pde4b
InterPro	IPR023088	35-cyclic nucleotide phosphodiesterase	3	19	2.7	4.00e-05	Pde10a,Pde1a,Pde4b
SMART	SM00471	Metal dependent phosphohydrolases with conserved HD motif.	4	24	2.72	5.66e-08	Pde3a,Pde10a,Pde1a,Pde4b

## Sheet: BioNet mod3
#category	term ID	term description	observed gene count	background gene count	strength	false discovery rate	matching proteins in your network (labels)
GO Function	GO:0004971	AMPA glutamate receptor activity	2	4	3.04	0.0090	Gria4,Gria3
GO Component	GO:0014069	Postsynaptic density	4	414	1.33	0.0413	Map2k1,Ctnnb1,Gria4,Gria3
GO Component	GO:0014704	Intercalated disc	2	58	1.88	0.0413	Ctnnb1,Fxyd1
GO Component	GO:0030054	Cell junction	6	2050	0.81	0.0413	Map2k1,Ctnnb1,Gria4,Fxyd1,Gria3,Vegfa
GO Component	GO:0030425	Dendrite	4	753	1.07	0.0413	Map2k1,Ctnnb1,Gria4,Gria3
GO Component	GO:0032281	AMPA glutamate receptor complex	2	29	2.18	0.0413	Gria4,Gria3
GO Component	GO:0036477	Somatodendritic compartment	5	1080	1.01	0.0413	Map2k1,Ctnnb1,Gria4,Gria3,Pde10a
GO Component	GO:0043025	Neuronal cell body	4	743	1.07	0.0413	Map2k1,Gria4,Gria3,Pde10a
GO Component	GO:0043198	Dendritic shaft	2	68	1.81	0.0413	Ctnnb1,Gria3
GO Component	GO:0043204	Perikaryon	3	208	1.5	0.0413	Map2k1,Gria3,Pde10a
GO Component	GO:0045211	Postsynaptic membrane	3	322	1.31	0.0413	Ctnnb1,Gria4,Gria3
GO Component	GO:0070161	Anchoring junction	4	626	1.15	0.0413	Map2k1,Ctnnb1,Fxyd1,Vegfa
GO Component	GO:0098797	Plasma membrane protein complex	4	503	1.24	0.0413	Ctnnb1,Gria4,Fxyd1,Gria3
GO Component	GO:0099061	Integral component of postsynaptic density membrane	2	71	1.79	0.0413	Gria4,Gria3
GO Component	GO:1902495	Transmembrane transporter complex	3	295	1.35	0.0413	Gria4,Fxyd1,Gria3
KEGG	mmu04024	cAMP signaling pathway	7	210	1.87	3.15e-10	Map2k1,Gria4,Fxyd1,Gria3,Pde10a,Pde4b,Adcy7
KEGG	mmu04015	Rap1 signaling pathway	4	208	1.63	0.00028	Map2k1,Ctnnb1,Vegfa,Adcy7
KEGG	mmu05163	Human cytomegalovirus infection	4	236	1.57	0.00030	Map2k1,Ctnnb1,Vegfa,Adcy7
KEGG	mmu04713	Circadian entrainment	3	93	1.85	0.00064	Gria4,Gria3,Adcy7
KEGG	mmu04916	Melanogenesis	3	95	1.84	0.00064	Map2k1,Ctnnb1,Adcy7
KEGG	mmu05032	Morphine addiction	3	87	1.88	0.00064	Pde10a,Pde4b,Adcy7
KEGG	mmu04724	Glutamatergic synapse	3	111	1.78	0.00065	Gria4,Gria3,Adcy7
KEGG	mmu04928	Parathyroid hormone synthesis, secretion and action	3	106	1.8	0.00065	Map2k1,Pde4b,Adcy7
KEGG	mmu04926	Relaxin signaling pathway	3	127	1.72	0.00086	Map2k1,Vegfa,Adcy7
KEGG	mmu00230	Purine metabolism	3	134	1.69	0.00090	Pde10a,Pde4b,Adcy7
KEGG	mmu04723	Retrograde endocannabinoid signaling	3	143	1.67	0.00099	Gria4,Gria3,Adcy7
KEGG	mmu04934	Cushing syndrome	3	157	1.62	0.0012	Map2k1,Ctnnb1,Adcy7
KEGG	mmu05200	Pathways in cancer	4	528	1.22	0.0016	Map2k1,Ctnnb1,Vegfa,Adcy7
KEGG	mmu04510	Focal adhesion	3	196	1.53	0.0020	Map2k1,Ctnnb1,Vegfa
KEGG	mmu05205	Proteoglycans in cancer	3	199	1.52	0.0020	Map2k1,Ctnnb1,Vegfa
KEGG	mmu05167	Kaposi sarcoma-associated herpesvirus infection	3	210	1.5	0.0021	Map2k1,Ctnnb1,Vegfa
KEGG	mmu05216	Thyroid cancer	2	36	2.09	0.0025	Map2k1,Ctnnb1
KEGG	mmu05033	Nicotine addiction	2	39	2.05	0.0028	Gria4,Gria3
KEGG	mmu05219	Bladder cancer	2	40	2.04	0.0028	Map2k1,Vegfa
KEGG	mmu04370	VEGF signaling pathway	2	58	1.88	0.0054	Map2k1,Vegfa
KEGG	mmu04730	Long-term depression	2	58	1.88	0.0054	Map2k1,Gria3
KEGG	mmu05213	Endometrial cancer	2	58	1.88	0.0054	Map2k1,Ctnnb1
KEGG	mmu05031	Amphetamine addiction	2	63	1.85	0.0055	Gria4,Gria3
KEGG	mmu05165	Human papillomavirus infection	3	342	1.29	0.0057	Map2k1,Ctnnb1,Vegfa
KEGG	mmu05211	Renal cell carcinoma	2	66	1.82	0.0057	Map2k1,Vegfa
KEGG	mmu05212	Pancreatic cancer	2	74	1.78	0.0066	Map2k1,Vegfa
KEGG	mmu01521	EGFR tyrosine kinase inhibitor resistance	2	78	1.75	0.0071	Map2k1,Vegfa
KEGG	mmu04540	Gap junction	2	84	1.72	0.0079	Map2k1,Adcy7
KEGG	mmu04912	GnRH signaling pathway	2	86	1.71	0.0079	Map2k1,Adcy7
KEGG	mmu05210	Colorectal cancer	2	88	1.7	0.0080	Map2k1,Ctnnb1
KEGG	mmu01522	Endocrine resistance	2	91	1.69	0.0081	Map2k1,Adcy7
KEGG	mmu04914	Progesterone-mediated oocyte maturation	2	90	1.69	0.0081	Map2k1,Adcy7
KEGG	mmu05215	Prostate cancer	2	99	1.65	0.0092	Map2k1,Ctnnb1
KEGG	mmu04066	HIF-1 signaling pathway	2	111	1.6	0.0109	Map2k1,Vegfa
KEGG	mmu04725	Cholinergic synapse	2	110	1.6	0.0109	Map2k1,Adcy7
KEGG	mmu04114	Oocyte meiosis	2	115	1.58	0.0111	Map2k1,Adcy7
KEGG	mmu04935	Growth hormone synthesis, secretion and action	2	114	1.59	0.0111	Map2k1,Adcy7
KEGG	mmu04919	Thyroid hormone signaling pathway	2	119	1.57	0.0114	Map2k1,Ctnnb1
KEGG	mmu04728	Dopaminergic synapse	2	127	1.54	0.0126	Gria4,Gria3
KEGG	mmu04270	Vascular smooth muscle contraction	2	132	1.52	0.0129	Map2k1,Adcy7
KEGG	mmu04371	Apelin signaling pathway	2	133	1.52	0.0129	Map2k1,Adcy7
KEGG	mmu04915	Estrogen signaling pathway	2	130	1.53	0.0129	Map2k1,Adcy7
KEGG	mmu04550	Signaling pathways regulating pluripotency of stem cells	2	137	1.51	0.0133	Map2k1,Ctnnb1
KEGG	mmu05418	Fluid shear stress and atherosclerosis	2	141	1.5	0.0137	Ctnnb1,Vegfa
KEGG	mmu04072	Phospholipase D signaling pathway	2	147	1.48	0.0138	Map2k1,Adcy7
KEGG	mmu04261	Adrenergic signaling in cardiomyocytes	2	143	1.49	0.0138	Scn7a,Adcy7
KEGG	mmu04921	Oxytocin signaling pathway	2	145	1.48	0.0138	Map2k1,Adcy7
KEGG	mmu05224	Breast cancer	2	145	1.48	0.0138	Map2k1,Ctnnb1
KEGG	mmu05226	Gastric cancer	2	147	1.48	0.0138	Map2k1,Ctnnb1
KEGG	mmu05160	Hepatitis C	2	158	1.45	0.0150	Map2k1,Ctnnb1
KEGG	mmu05206	MicroRNAs in cancer	2	158	1.45	0.0150	Map2k1,Vegfa
KEGG	mmu04022	cGMP-PKG signaling pathway	2	167	1.42	0.0161	Map2k1,Adcy7
KEGG	mmu05225	Hepatocellular carcinoma	2	168	1.42	0.0161	Map2k1,Ctnnb1
KEGG	mmu04062	Chemokine signaling pathway	2	184	1.38	0.0187	Map2k1,Adcy7
KEGG	mmu05132	Salmonella infection	2	213	1.32	0.0244	Map2k1,Ctnnb1
KEGG	mmu04014	Ras signaling pathway	2	224	1.29	0.0264	Map2k1,Vegfa
KEGG	mmu05166	Human T-cell leukemia virus 1 infection	2	231	1.28	0.0275	Map2k1,Adcy7
KEGG	mmu04010	MAPK signaling pathway	2	289	1.18	0.0417	Map2k1,Vegfa
KEGG	mmu05016	Huntington disease	2	296	1.17	0.0429	Gria4,Gria3
Reactome	MMU-399710	Activation of AMPA receptors	2	4	3.04	0.0045	Gria4,Gria3
Reactome	MMU-112314	Neurotransmitter receptors and postsynaptic signal transmission	3	144	1.66	0.0255	Gria4,Gria3,Adcy7
Reactome	MMU-416993	Trafficking of GluR2-containing AMPA receptors	2	17	2.41	0.0255	Gria4,Gria3
Reactome	MMU-438066	Unblocking of NMDA receptors, glutamate binding and activation	2	21	2.32	0.0255	Gria4,Gria3
Reactome	MMU-8849932	Synaptic adhesion-like molecules	2	21	2.32	0.0255	Gria4,Gria3
WikiPathways	WP1246	Hypothetical network for drug addiction	3	31	2.33	7.89e-05	Map2k1,Gria4,Gria3
WikiPathways	WP2185	Purine metabolism	3	170	1.59	0.0054	Pde10a,Pde4b,Adcy7
WikiPathways	WP2067	Heart development	2	44	2.0	0.0125	Ctnnb1,Vegfa
WikiPathways	WP512	Id signaling pathway	2	51	1.94	0.0125	Ctnnb1,Vegfa
WikiPathways	WP1560	MicroRNAs in cardiomyocyte hypertrophy	2	82	1.73	0.0250	Map2k1,Ctnnb1
WikiPathways	WP232	G protein signaling pathways	2	90	1.69	0.0250	Pde4b,Adcy7
WikiPathways	WP339	ESC pluripotency pathways	2	116	1.58	0.0351	Map2k1,Ctnnb1
COMPARTMENTS	GOCC:0030054	Cell junction	6	1453	0.96	0.0169	Map2k1,Ctnnb1,Gria4,Fxyd1,Gria3,Vegfa
COMPARTMENTS	GOCC:0036477	Somatodendritic compartment	5	711	1.19	0.0169	Map2k1,Ctnnb1,Gria4,Gria3,Pde10a
COMPARTMENTS	GOCC:0043025	Neuronal cell body	4	377	1.37	0.0169	Map2k1,Gria4,Gria3,Pde10a
COMPARTMENTS	GOCC:0043204	Perikaryon	3	138	1.68	0.0169	Map2k1,Gria3,Pde10a
COMPARTMENTS	GOCC:0030425	Dendrite	4	495	1.25	0.0208	Map2k1,Ctnnb1,Gria4,Gria3
COMPARTMENTS	GOCC:0032281	AMPA glutamate receptor complex	2	28	2.2	0.0208	Gria4,Gria3
COMPARTMENTS	GOCC:0070161	Anchoring junction	4	512	1.24	0.0208	Map2k1,Ctnnb1,Fxyd1,Vegfa
COMPARTMENTS	GOCC:0071944	Cell periphery	7	3158	0.69	0.0217	Map2k1,Ctnnb1,Gria4,Fxyd1,Gria3,Vegfa,Adcy7
COMPARTMENTS	GOCC:0098797	Plasma membrane protein complex	4	633	1.14	0.0248	Ctnnb1,Gria4,Fxyd1,Gria3
COMPARTMENTS	GOCC:0045211	Postsynaptic membrane	3	255	1.41	0.0313	Ctnnb1,Gria4,Gria3
COMPARTMENTS	GOCC:1902495	Transmembrane transporter complex	3	274	1.38	0.0333	Gria4,Fxyd1,Gria3
COMPARTMENTS	GOCC:0014069	Postsynaptic density	3	288	1.36	0.0345	Ctnnb1,Gria4,Gria3
COMPARTMENTS	GOCC:0014704	Intercalated disc	2	56	1.9	0.0355	Ctnnb1,Fxyd1
COMPARTMENTS	GOCC:0043198	Dendritic shaft	2	66	1.82	0.0408	Ctnnb1,Gria3
COMPARTMENTS	GOCC:0099061	Integral component of postsynaptic density membrane	2	71	1.79	0.0450	Gria4,Gria3
SMART	SM00079	Eukaryotic homologues of bacterial periplasmic substrate binding proteins.	2	18	2.39	0.0273	Gria4,Gria3
SMART	SM00471	Metal dependent phosphohydrolases with conserved HD motif.	2	24	2.26	0.0273	Pde10a,Pde4b
SMART	SM00918	Ligated ion channel L-glutamate- and glycine-binding site	2	18	2.39	0.0273	Gria4,Gria3

## Sheet: BioNet mod4
#category	term ID	term description	observed gene count	background gene count	strength	false discovery rate	matching proteins in your network (labels)
GO Process	GO:0007155	Cell adhesion	5	744	1.22	0.0196	Emilin1,Lama1,Itga9,Lama2,Thbs2
GO Process	GO:0030198	Extracellular matrix organization	4	231	1.63	0.0196	Col1a1,Emilin1,Col1a2,Col4a1
GO Process	GO:0038063	Collagen-activated tyrosine kinase receptor signaling pathway	2	10	2.69	0.0196	Col1a1,Col4a1
GO Process	GO:0043589	Skin morphogenesis	2	12	2.61	0.0196	Col1a1,Col1a2
GO Process	GO:0061304	Retinal blood vessel morphogenesis	2	5	2.99	0.0196	Col4a1,Lama1
GO Process	GO:0071230	Cellular response to amino acid stimulus	3	72	2.01	0.0196	Col1a1,Col1a2,Col4a1
GO Process	GO:0072359	Circulatory system development	5	936	1.12	0.0196	Col1a1,Emilin1,Col1a2,Col4a1,Lama1
GO Process	GO:0001568	Blood vessel development	4	534	1.26	0.0322	Col1a1,Col1a2,Col4a1,Lama1
GO Process	GO:0085029	Extracellular matrix assembly	2	26	2.28	0.0398	Emilin1,Col1a2
GO Process	GO:0009653	Anatomical structure morphogenesis	6	2244	0.82	0.0486	Col1a1,Emilin1,Col1a2,Col4a1,Lama1,Lama2
GO Function	GO:0005201	Extracellular matrix structural constituent	5	57	2.33	6.01e-08	Col1a1,Emilin1,Col1a2,Col4a1,Lama1
GO Function	GO:0048407	Platelet-derived growth factor binding	3	12	2.79	3.44e-05	Col1a1,Col1a2,Col4a1
GO Component	GO:0062023	Collagen-containing extracellular matrix	7	359	1.68	1.94e-08	Col1a1,Emilin1,Col1a2,Col4a1,Lama1,Lama2,Thbs2
GO Component	GO:0005581	Collagen trimer	4	78	2.1	1.25e-05	Col1a1,Emilin1,Col1a2,Col4a1
GO Component	GO:0098644	Complex of collagen trimers	3	15	2.69	1.62e-05	Col1a1,Col1a2,Col4a1
GO Component	GO:0005604	Basement membrane	4	105	1.97	2.36e-05	Col4a1,Lama1,Lama2,Thbs2
GO Component	GO:0005584	Collagen type i trimer	2	2	3.39	0.00025	Col1a1,Col1a2
GO Component	GO:0008305	Integrin complex	2	30	2.21	0.0124	Emilin1,Itga9
GO Component	GO:0005615	Extracellular space	5	1424	0.93	0.0162	Col1a1,Emilin1,Col1a2,Col4a1,Lama1
STRING clusters	CL:13974	Extracellular matrix organization	8	175	2.05	8.37e-13	Col1a1,Emilin1,Col1a2,Col4a1,Lama1,Itga9,Col6a3,Lama2
STRING clusters	CL:13977	Protein complex involved in cell adhesion, and laminin interactions	5	66	2.27	6.06e-08	Emilin1,Col4a1,Lama1,Itga9,Lama2
STRING clusters	CL:13978	Protein complex involved in cell adhesion, and laminin interactions	4	60	2.21	6.51e-06	Emilin1,Col4a1,Lama1,Lama2
STRING clusters	CL:13981	Laminin interactions, and Integrin beta tail domain	3	29	2.4	0.00016	Col4a1,Lama1,Lama2
STRING clusters	CL:14217	Collagen biosynthesis and modifying enzymes	3	45	2.21	0.00044	Col1a1,Col1a2,Col6a3
STRING clusters	CL:14273	Banded collagen fibril, and peptidase m12b, adam-ts2	2	7	2.85	0.0024	Col1a1,Col1a2
STRING clusters	CL:13983	MET activates PTK2 signaling	2	15	2.51	0.0075	Lama1,Lama2
KEGG	mmu04512	ECM-receptor interaction	8	87	2.35	2.61e-16	Col1a1,Col1a2,Col4a1,Lama1,Itga9,Col6a3,Lama2,Thbs2
KEGG	mmu04510	Focal adhesion	8	196	2.0	6.91e-14	Col1a1,Col1a2,Col4a1,Lama1,Itga9,Col6a3,Lama2,Thbs2
KEGG	mmu05165	Human papillomavirus infection	8	342	1.76	3.65e-12	Col1a1,Col1a2,Col4a1,Lama1,Itga9,Col6a3,Lama2,Thbs2
KEGG	mmu04151	PI3K-Akt signaling pathway	8	355	1.74	3.67e-12	Col1a1,Col1a2,Col4a1,Lama1,Itga9,Col6a3,Lama2,Thbs2
KEGG	mmu05146	Amoebiasis	5	105	2.07	2.32e-08	Col1a1,Col1a2,Col4a1,Lama1,Lama2
KEGG	mmu04974	Protein digestion and absorption	4	108	1.96	4.31e-06	Col1a1,Col1a2,Col4a1,Col6a3
KEGG	mmu05412	Arrhythmogenic right ventricular cardiomyopathy	3	76	1.99	0.00017	Lama1,Itga9,Lama2
KEGG	mmu05222	Small cell lung cancer	3	92	1.9	0.00023	Col4a1,Lama1,Lama2
KEGG	mmu05410	Hypertrophic cardiomyopathy	3	88	1.92	0.00023	Lama1,Itga9,Lama2
KEGG	mmu05414	Dilated cardiomyopathy	3	90	1.91	0.00023	Lama1,Itga9,Lama2
KEGG	mmu04933	AGE-RAGE signaling pathway in diabetic complications	3	101	1.86	0.00025	Col1a1,Col1a2,Col4a1
KEGG	mmu04926	Relaxin signaling pathway	3	127	1.76	0.00045	Col1a1,Col1a2,Col4a1
KEGG	mmu05416	Viral myocarditis	2	74	1.82	0.0106	Lama1,Lama2
KEGG	mmu05145	Toxoplasmosis	2	106	1.66	0.0198	Lama1,Lama2
KEGG	mmu04611	Platelet activation	2	120	1.61	0.0231	Col1a1,Col1a2
KEGG	mmu05200	Pathways in cancer	3	528	1.14	0.0231	Col4a1,Lama1,Lama2
Reactome	MMU-1474244	Extracellular matrix organization	8	295	1.82	1.67e-11	Col1a1,Emilin1,Col1a2,Col4a1,Lama1,Itga9,Col6a3,Lama2
Reactome	MMU-9006934	Signaling by Receptor Tyrosine Kinases	7	418	1.61	2.65e-08	Col1a1,Col1a2,Col4a1,Lama1,Col6a3,Lama2,Thbs2
Reactome	MMU-216083	Integrin cell surface interactions	5	79	2.19	4.77e-08	Col1a1,Col1a2,Col4a1,Itga9,Col6a3
Reactome	MMU-8874081	MET activates PTK2 signaling	4	29	2.53	2.11e-07	Col1a1,Col1a2,Lama1,Lama2
Reactome	MMU-8948216	Collagen chain trimerization	4	41	2.38	5.58e-07	Col1a1,Col1a2,Col4a1,Col6a3
Reactome	MMU-3000178	ECM proteoglycans	4	50	2.29	9.27e-07	Col1a1,Col1a2,Itga9,Col6a3
Reactome	MMU-1442490	Collagen degradation	4	58	2.23	1.43e-06	Col1a1,Col1a2,Col4a1,Col6a3
Reactome	MMU-2022090	Assembly of collagen fibrils and other multimeric structures	4	70	2.15	2.35e-06	Col1a1,Col1a2,Col4a1,Col6a3
Reactome	MMU-2214320	Anchoring fibril formation	3	15	2.69	5.16e-06	Col1a1,Col1a2,Col4a1
Reactome	MMU-2243919	Crosslinking of collagen fibrils	3	18	2.61	7.20e-06	Col1a1,Col1a2,Col4a1
Reactome	MMU-3000157	Laminin interactions	3	27	2.43	2.05e-05	Col4a1,Lama1,Lama2
Reactome	MMU-3000171	Non-integrin membrane-ECM interactions	3	37	2.3	4.39e-05	Col1a1,Col1a2,Col4a1
Reactome	MMU-186797	Signaling by PDGF	3	58	2.1	0.00015	Col4a1,Col6a3,Thbs2
Reactome	MMU-75892	Platelet Adhesion to exposed collagen	2	11	2.65	0.00093	Col1a1,Col1a2
Reactome	MMU-430116	GP1b-IX-V activation signalling	2	12	2.61	0.0010	Col1a1,Col1a2
Reactome	MMU-419037	NCAM1 interactions	2	21	2.37	0.0027	Col4a1,Col6a3
Reactome	MMU-114604	GPVI-mediated activation cascade	2	34	2.16	0.0065	Col1a1,Col1a2
Reactome	MMU-76009	Platelet Aggregation (Plug Formation)	2	37	2.12	0.0073	Col1a1,Col1a2
Reactome	MMU-422475	Axon guidance	3	278	1.42	0.0101	Col4a1,Itga9,Col6a3
Reactome	MMU-198933	Immunoregulatory interactions between a Lymphoid and a non-Lymphoid cell	2	105	1.67	0.0475	Col1a1,Col1a2
WikiPathways	WP85	Focal adhesion	7	183	1.97	2.21e-11	Col1a1,Col1a2,Col4a1,Lama1,Itga9,Lama2,Thbs2
WikiPathways	WP2841	Focal adhesion: PI3K-Akt-mTOR signaling pathway	7	318	1.73	4.91e-10	Col1a1,Col1a2,Col4a1,Lama1,Itga9,Lama2,Thbs2
WikiPathways	WP3855	Dysregulated miRNA targeting in insulin/PI3K-AKT signaling	2	26	2.28	0.0037	Col1a1,Col1a2
WikiPathways	WP458	Inflammatory response pathway	2	30	2.21	0.0037	Col1a1,Col1a2
WikiPathways	WP488	Alpha 6 beta 4 integrin signaling pathway	2	66	1.87	0.0132	Lama1,Lama2
Monarch	MP:0011643	Abnormal tendon collagen fibril morphology	3	9	2.91	8.92e-05	Col1a1,Col6a3,Thbs2
Monarch	MP:0013258	Abnormal extracellular matrix morphology	3	55	2.13	0.0041	Col1a1,Col4a1,Lama2
Monarch	MP:0009026	Abnormal brain pia mater morphology	2	4	3.09	0.0048	Col4a1,Lama1
Monarch	MP:0003098	Decreased tendon stiffness	2	5	2.99	0.0054	Col1a1,Col1a2
Monarch	MP:0003381	Vitreal fibroplasia	2	5	2.99	0.0054	Col4a1,Lama1
Monarch	MP:0010970	Abnormal compact bone lamellar structure	2	5	2.99	0.0054	Col1a1,Col1a2
Monarch	MP:0030798	Joint contracture	2	6	2.91	0.0054	Col1a1,Lama2
Monarch	MP:0003797	Abnormal compact bone morphology	3	105	1.85	0.0059	Col1a1,Col1a2,Thbs2
Monarch	MP:0003851	Skeletal muscle interstitial fibrosis	2	9	2.74	0.0059	Col6a3,Lama2
Monarch	MP:0010235	Abnormal retina inner limiting membrane morphology	2	9	2.74	0.0059	Col4a1,Lama1
Monarch	MP:0020254	Decreased collagen level	2	13	2.58	0.0084	Col1a1,Col4a1
Monarch	MP:0001243	Abnormal dermal layer morphology	3	129	1.76	0.0087	Col1a1,Emilin1,Col1a2
Monarch	MP:0010098	Abnormal retina blood vessel pattern	2	14	2.54	0.0087	Col4a1,Lama1
Monarch	MP:0005385	Cardiovascular system phenotype	7	2949	0.76	0.0094	Col1a1,Emilin1,Col1a2,Col4a1,Lama1,Itga9,Thbs2
Monarch	MP:0002066	Abnormal motor capabilities/coordination/movement	7	3010	0.76	0.0102	Col1a1,Col1a2,Col4a1,Lama1,Col6a3,Lama2,Thbs2
Monarch	MP:0003954	Abnormal reicherts membrane morphology	2	17	2.46	0.0102	Col4a1,Lama1
Monarch	MP:0008753	Abnormal osteocyte morphology	2	18	2.43	0.0105	Col1a1,Col1a2
Monarch	MP:0009862	Abnormal aorta elastic tissue morphology	2	23	2.33	0.0147	Col1a1,Emilin1
Monarch	MP:0001614	Abnormal blood vessel morphology	5	1195	1.01	0.0153	Col1a1,Emilin1,Col4a1,Lama1,Thbs2
Monarch	MP:0002127	Abnormal cardiovascular system morphology	6	2148	0.84	0.0153	Col1a1,Emilin1,Col1a2,Col4a1,Lama1,Thbs2
Monarch	MP:0003089	Decreased skin tensile strength	2	25	2.29	0.0153	Col1a1,Thbs2
Monarch	MP:0005023	Abnormal wound healing	3	189	1.59	0.0153	Col1a1,Itga9,Thbs2
Monarch	MP:0008438	Abnormal cutaneous collagen fibril morphology	2	24	2.31	0.0153	Col1a1,Thbs2
Monarch	MP:0013237	Abnormal skeletal muscle regeneration	2	29	2.23	0.0174	Col6a3,Lama2
Monarch	MP:0005369	Muscle phenotype	5	1379	0.95	0.0230	Col1a1,Col1a2,Col6a3,Lama2,Thbs2
Monarch	MP:0004991	Decreased bone strength	2	36	2.13	0.0235	Col1a1,Col1a2
Monarch	MP:0001391	Abnormal tail movements	2	40	2.09	0.0273	Col1a1,Thbs2
Monarch	MP:0001265	Decreased body size	5	1474	0.92	0.0275	Col1a1,Col1a2,Col4a1,Col6a3,Lama2
Monarch	MP:0002060	Abnormal skin morphology	4	727	1.13	0.0275	Col1a1,Emilin1,Col1a2,Thbs2
Monarch	MP:0002089	Abnormal postnatal growth/weight/body size	6	2493	0.77	0.0275	Col1a1,Col1a2,Col4a1,Lama1,Col6a3,Lama2
Monarch	MP:0002106	Abnormal muscle physiology	4	732	1.13	0.0275	Col1a1,Col1a2,Col6a3,Lama2
Monarch	MP:0004272	Abnormal basement membrane morphology	2	44	2.05	0.0292	Col4a1,Lama2
Monarch	MP:0005391	Vision/eye phenotype	5	1550	0.9	0.0322	Col1a1,Col4a1,Lama1,Itga9,Col6a3
Monarch	MP:0009403	Increased variability of skeletal muscle fiber size	2	48	2.01	0.0330	Col6a3,Lama2
Monarch	MP:0004262	Abnormal physical strength	4	884	1.04	0.0474	Col1a1,Col1a2,Col4a1,Col6a3
TISSUES	BTO:0004058	C3H10T1/2 cell	2	8	2.79	0.0182	Col1a1,Col1a2
COMPARTMENTS	GOCC:0062023	Collagen-containing extracellular matrix	7	211	1.91	6.41e-10	Col1a1,Emilin1,Col1a2,Col4a1,Lama1,Lama2,Thbs2
COMPARTMENTS	GOCC:0098644	Complex of collagen trimers	3	16	2.66	3.27e-05	Col1a1,Col1a2,Col4a1
COMPARTMENTS	GOCC:0005604	Basement membrane	4	106	1.97	3.92e-05	Col4a1,Lama1,Lama2,Thbs2
COMPARTMENTS	GOCC:0005581	Collagen trimer	3	27	2.43	7.36e-05	Col1a1,Col1a2,Col4a1
COMPARTMENTS	GOCC:0005584	Collagen type i trimer	2	2	3.39	0.00027	Col1a1,Col1a2
COMPARTMENTS	GOCC:0032991	Protein-containing complex	8	4654	0.62	0.0063	Col1a1,Emilin1,Col1a2,Col4a1,Lama1,Itga9,Lama2,Thbs2
COMPARTMENTS	GOCC:0043256	Laminin complex	2	20	2.39	0.0067	Lama1,Lama2
COMPARTMENTS	GOCC:0008305	Integrin complex	2	51	1.98	0.0364	Emilin1,Itga9
UniProt Keywords	KW-0272	Extracellular matrix	6	239	1.79	7.85e-08	Col1a1,Emilin1,Col1a2,Col4a1,Lama1,Lama2
UniProt Keywords	KW-0176	Collagen	4	77	2.1	5.70e-06	Col1a1,Emilin1,Col1a2,Col4a1
UniProt Keywords	KW-0732	Signal	9	3546	0.79	1.32e-05	Col1a1,Emilin1,Col1a2,Col4a1,Lama1,Itga9,Col6a3,Lama2,Thbs2
UniProt Keywords	KW-0084	Basement membrane	3	34	2.33	4.17e-05	Col4a1,Lama1,Lama2
UniProt Keywords	KW-0130	Cell adhesion	5	420	1.46	4.17e-05	Emilin1,Lama1,Itga9,Lama2,Thbs2
UniProt Keywords	KW-1015	Disulfide bond	8	3084	0.8	0.00011	Col1a1,Emilin1,Col1a2,Col4a1,Lama1,Itga9,Lama2,Thbs2
UniProt Keywords	KW-0325	Glycoprotein	8	3781	0.71	0.00045	Col1a1,Emilin1,Col1a2,Col4a1,Lama1,Itga9,Lama2,Thbs2
UniProt Keywords	KW-0379	Hydroxylation	3	124	1.77	0.00092	Col1a1,Col1a2,Col4a1
UniProt Keywords	KW-0424	Laminin EGF-like domain	2	30	2.21	0.0040	Lama1,Lama2
UniProt Keywords	KW-0873	Pyrrolidone carboxylic acid	2	44	2.05	0.0075	Col1a2,Lama1
UniProt Keywords	KW-0106	Calcium	4	819	1.08	0.0095	Col1a1,Col1a2,Itga9,Thbs2
UniProt Keywords	KW-0677	Repeat	7	4163	0.61	0.0095	Col1a1,Col1a2,Col4a1,Lama1,Itga9,Lama2,Thbs2
Pfam	PF01391	Collagen triple helix repeat (20 copies)	5	75	2.21	2.37e-07	Col1a1,Emilin1,Col1a2,Col4a1,Col6a3
Pfam	PF06008	Laminin Domain I	2	5	2.99	0.0053	Lama1,Lama2
Pfam	PF06009	Laminin Domain II	2	5	2.99	0.0053	Lama1,Lama2
Pfam	PF00052	Laminin B (Domain IV)	2	8	2.79	0.0057	Lama1,Lama2
Pfam	PF01410	Fibrillar collagen C-terminal domain	2	11	2.65	0.0079	Col1a1,Col1a2
Pfam	PF00055	Laminin N-terminal (Domain VI)	2	15	2.51	0.0115	Lama1,Lama2
Pfam	PF00093	Von willebrand factor type c domain	2	26	2.28	0.0273	Col1a1,Thbs2
Pfam	PF00053	Laminin EGF domain	2	32	2.19	0.0354	Lama1,Lama2
Pfam	PF00054	Laminin G domain	2	35	2.15	0.0373	Lama1,Lama2
Pfam	PF02210	Laminin G domain	2	42	2.07	0.0477	Lama1,Lama2
InterPro	IPR008160	Collagen triple helix repeat	5	74	2.22	4.29e-07	Col1a1,Emilin1,Col1a2,Col4a1,Col6a3
InterPro	IPR001791	Laminin G domain	3	57	2.11	0.0053	Lama1,Lama2,Thbs2
InterPro	IPR009254	Laminin alpha, domain I	2	5	2.99	0.0069	Lama1,Lama2
InterPro	IPR010307	Laminin domain II	2	5	2.99	0.0069	Lama1,Lama2
InterPro	IPR000034	Laminin IV	2	8	2.79	0.0088	Lama1,Lama2
InterPro	IPR000885	Fibrillar collagen, C-terminal	2	11	2.65	0.0128	Col1a1,Col1a2
InterPro	IPR008211	Laminin, N-terminal	2	15	2.51	0.0191	Lama1,Lama2
SMART	SM00281	Laminin B domain	2	7	2.85	0.0041	Lama1,Lama2
SMART	SM00038	Fibrillar collagens C-terminal domain	2	11	2.65	0.0045	Col1a1,Col1a2
SMART	SM00136	Laminin N-terminal domain (domain VI)	2	15	2.51	0.0052	Lama1,Lama2
SMART	SM00180	Laminin-type epidermal growth factor-like domai	2	33	2.17	0.0171	Lama1,Lama2
SMART	SM00214	Von willebrand factor (vwf) type c domain	2	39	2.1	0.0188	Col1a1,Thbs2
SMART	SM00282	Laminin G domain	2	46	2.03	0.0215	Lama1,Lama2
SMART	SM00001	EGF domain, unclasssified subfamily	2	77	1.8	0.0500	Lama1,Lama2

## Sheet: BioNet mod5
#category	term ID	term description	observed gene count	background gene count	strength	false discovery rate	matching proteins in your network (labels)
KEGG	mmu05031	Amphetamine addiction	2	63	2.54	0.0028	Prkacb,Gria3
KEGG	mmu04713	Circadian entrainment	2	93	2.37	0.0030	Prkacb,Gria3
KEGG	mmu04723	Retrograde endocannabinoid signaling	2	143	2.19	0.0030	Prkacb,Gria3
KEGG	mmu04724	Glutamatergic synapse	2	111	2.3	0.0030	Prkacb,Gria3
KEGG	mmu04728	Dopaminergic synapse	2	127	2.24	0.0030	Prkacb,Gria3
KEGG	mmu04024	cAMP signaling pathway	2	210	2.02	0.0051	Prkacb,Gria3
Reactome	MMU-442755	Activation of NMDA receptors and postsynaptic events	2	36	2.79	0.0047	Prkacb,Gria3

## Sheet: DIAMOnD mod1
#category	term ID	term description	observed gene count	background gene count	strength	false discovery rate	matching proteins in your network (labels)
GO Process	GO:0033627	Cell adhesion mediated by integrin	10	28	2.6	1.48e-19	Itgb3,Itga5,Itgb6,Itgav,Itga6,Fbn1,Itga11,Itga2,Itgb1,Itga4
GO Process	GO:0007229	Integrin-mediated signaling pathway	11	79	2.19	2.89e-18	Itgb3,Itga5,Itgb6,Itgav,Itga6,Itga11,Itga2,Itga1,Itgb1,Itga7,Itga4
GO Process	GO:0007155	Cell adhesion	16	744	1.37	6.15e-17	Col6a1,Col6a2,Itgb3,Itga5,Col5a1,Itgb6,Itgav,Itga6,Fbn1,Itga11,Itga2,Fn1,Itga1,Itgb1,Itga7,Itga4
GO Process	GO:0031589	Cell-substrate adhesion	11	171	1.85	3.59e-15	Itgb3,Itga5,Itgb6,Itgav,Itga6,Itga11,Itga2,Fn1,Itga1,Itgb1,Itga4
GO Process	GO:0007160	Cell-matrix adhesion	10	114	1.99	8.20e-15	Itgb3,Itgb6,Itgav,Itga6,Itga11,Itga2,Fn1,Itga1,Itgb1,Itga4
GO Process	GO:0016477	Cell migration	13	845	1.23	4.71e-11	Itgb3,Itga5,Col5a1,Itgb6,Itgav,Itga6,Itga11,Itga2,Fn1,Itga1,Itgb1,Itga7,Itga4
GO Process	GO:0009653	Anatomical structure morphogenesis	16	2244	0.9	5.83e-10	Col6a1,Col6a2,Itgb3,Itga5,Col5a1,Itgav,Itga6,Fbn1,Col4a1,Col4a2,Itga2,Fn1,Itga1,Itgb1,Itga7,Itga4
GO Process	GO:0034113	Heterotypic cell-cell adhesion	6	32	2.32	7.69e-10	Itgb3,Itga5,Itgav,Itgb1,Itga7,Itga4
GO Process	GO:0001704	Formation of primary germ layer	7	110	1.85	7.13e-09	Col6a1,Itga5,Itgav,Col4a2,Itga2,Fn1,Itgb1
GO Process	GO:0009888	Tissue development	13	1720	0.92	1.53e-07	Col6a1,Col6a2,Itga5,Col5a1,Itgav,Itga6,Col4a1,Col4a2,Lum,Itga2,Fn1,Itgb1,Itga4
GO Process	GO:0007166	Cell surface receptor signaling pathway	13	1741	0.92	1.67e-07	Itgb3,Itga5,Itgb6,Itgav,Itga6,Col4a1,Col4a2,Itga11,Itga2,Itga1,Itgb1,Itga7,Itga4
GO Process	GO:0035987	Endodermal cell differentiation	5	35	2.2	1.67e-07	Col6a1,Itga5,Itgav,Col4a2,Fn1
GO Process	GO:0007044	Cell-substrate junction assembly	5	37	2.17	2.01e-07	Itgb3,Itga5,Itgav,Itga2,Fn1
GO Process	GO:0038065	Collagen-activated signaling pathway	4	13	2.53	6.79e-07	Col4a1,Col4a2,Itga11,Itga2
GO Process	GO:0048598	Embryonic morphogenesis	9	637	1.19	1.05e-06	Col6a1,Itga5,Itgav,Fbn1,Col4a2,Itga2,Fn1,Itgb1,Itga4
GO Process	GO:0045785	Positive regulation of cell adhesion	8	425	1.32	1.13e-06	Itgb3,Itga5,Itgav,Itga6,Itga2,Fn1,Itgb1,Itga4
GO Process	GO:0050896	Response to stimulus	19	6908	0.48	1.96e-06	Col6a1,Col6a2,Itgb3,Itga5,Col5a1,Itgb6,Itgav,Itga6,Fbn1,Col4a1,Col4a2,Itga11,Lum,Itga2,Fn1,Itga1,Itgb1,Itga7,Itga4
GO Process	GO:0048856	Anatomical structure development	17	5258	0.55	6.75e-06	Col6a1,Col6a2,Itgb3,Itga5,Col5a1,Itgav,Itga6,Fbn1,Col4a1,Col4a2,Lum,Itga2,Fn1,Itga1,Itgb1,Itga7,Itga4
GO Process	GO:0032501	Multicellular organismal process	18	6272	0.5	7.08e-06	Col6a1,Col6a2,Itgb3,Itga5,Col5a1,Itgb6,Itgav,Itga6,Fbn1,Col4a1,Col4a2,Lum,Itga2,Fn1,Itga1,Itgb1,Itga7,Itga4
GO Process	GO:0030335	Positive regulation of cell migration	8	567	1.19	8.60e-06	Itgb3,Itga5,Itgav,Itga6,Itga2,Fn1,Itgb1,Itga4
GO Process	GO:0098609	Cell-cell adhesion	7	398	1.29	1.64e-05	Itgb3,Itga5,Itgav,Itga6,Itgb1,Itga7,Itga4
GO Process	GO:0034329	Cell junction assembly	6	228	1.46	1.68e-05	Itgb3,Itga5,Itgav,Itga2,Fn1,Itgb1
GO Process	GO:0030198	Extracellular matrix organization	6	231	1.46	1.76e-05	Col5a1,Col4a1,Col4a2,Lum,Fn1,Itgb1
GO Process	GO:0033631	Cell-cell adhesion mediated by integrin	3	6	2.74	1.76e-05	Itga5,Itgb1,Itga4
GO Process	GO:0071634	Regulation of transforming growth factor beta production	4	38	2.06	1.76e-05	Itgb6,Itgav,Lum,Fn1
GO Process	GO:0072359	Circulatory system development	9	936	1.03	1.76e-05	Col5a1,Itgav,Fbn1,Col4a1,Col4a2,Fn1,Itgb1,Itga7,Itga4
GO Process	GO:0010033	Response to organic substance	13	2742	0.72	1.81e-05	Col6a1,Col6a2,Itgb3,Itgav,Itga6,Fbn1,Col4a1,Col4a2,Lum,Itga2,Fn1,Itgb1,Itga4
GO Process	GO:0007275	Multicellular organism development	16	4921	0.55	2.24e-05	Col6a1,Col6a2,Itga5,Col5a1,Itgav,Itga6,Fbn1,Col4a1,Col4a2,Lum,Itga2,Fn1,Itga1,Itgb1,Itga7,Itga4
GO Process	GO:0010811	Positive regulation of cell-substrate adhesion	5	132	1.62	3.61e-05	Itgb3,Itga5,Itga6,Fn1,Itgb1
GO Process	GO:0000902	Cell morphogenesis	8	739	1.08	4.18e-05	Col6a1,Col6a2,Itgb3,Itgav,Fn1,Itga1,Itgb1,Itga4
GO Process	GO:0034330	Cell junction organization	7	481	1.21	4.19e-05	Itgb3,Itga5,Itgav,Col4a1,Itga2,Fn1,Itgb1
GO Process	GO:0034446	Substrate adhesion-dependent cell spreading	4	50	1.95	4.19e-05	Itgb3,Itgav,Fn1,Itga4
GO Process	GO:0048731	System development	15	4350	0.58	4.19e-05	Col6a1,Col6a2,Col5a1,Itgav,Itga6,Fbn1,Col4a1,Col4a2,Lum,Itga2,Fn1,Itga1,Itgb1,Itga7,Itga4
GO Process	GO:0042221	Response to chemical	14	3720	0.62	5.65e-05	Col6a1,Col6a2,Itgb3,Itgav,Itga6,Fbn1,Col4a1,Col4a2,Lum,Itga2,Fn1,Itga1,Itgb1,Itga4
GO Process	GO:0007165	Signal transduction	14	3779	0.61	6.78e-05	Itgb3,Itga5,Itgb6,Itgav,Itga6,Fbn1,Col4a1,Col4a2,Itga11,Itga2,Itga1,Itgb1,Itga7,Itga4
GO Process	GO:0001568	Blood vessel development	7	534	1.16	7.60e-05	Col5a1,Itgav,Col4a1,Col4a2,Fn1,Itgb1,Itga7
GO Process	GO:0051716	Cellular response to stimulus	16	5497	0.51	9.17e-05	Col6a1,Itgb3,Itga5,Itgb6,Itgav,Itga6,Fbn1,Col4a1,Col4a2,Itga11,Itga2,Fn1,Itga1,Itgb1,Itga7,Itga4
GO Process	GO:0000904	Cell morphogenesis involved in differentiation	7	575	1.13	0.00012	Col6a1,Col6a2,Itgb3,Itgav,Fn1,Itgb1,Itga4
GO Process	GO:0048646	Anatomical structure formation involved in morphogenesis	8	952	0.97	0.00021	Col6a1,Itga5,Itgav,Col4a1,Col4a2,Itga2,Fn1,Itgb1
GO Process	GO:0048729	Tissue morphogenesis	7	646	1.08	0.00023	Col6a1,Col6a2,Itga5,Col5a1,Col4a1,Itga2,Itgb1
GO Process	GO:0030154	Cell differentiation	13	3674	0.59	0.00037	Col6a1,Col6a2,Itgb3,Itga5,Itgav,Itga6,Col4a1,Col4a2,Itga2,Fn1,Itga1,Itgb1,Itga4
GO Process	GO:0048514	Blood vessel morphogenesis	6	433	1.18	0.00037	Itgav,Col4a1,Col4a2,Fn1,Itgb1,Itga7
GO Process	GO:0042060	Wound healing	5	265	1.32	0.00067	Itgb3,Itga5,Col5a1,Itga2,Fn1
GO Process	GO:0051179	Localization	14	4646	0.52	0.00067	Itgb3,Itga5,Col5a1,Itgb6,Itgav,Itga6,Fbn1,Itga11,Itga2,Fn1,Itga1,Itgb1,Itga7,Itga4
GO Process	GO:0051239	Regulation of multicellular organismal process	12	3205	0.62	0.00067	Itgb3,Itga5,Col5a1,Itgb6,Itgav,Itga6,Fbn1,Col4a2,Lum,Itga2,Fn1,Itgb1
GO Process	GO:0048513	Animal organ development	12	3230	0.61	0.00071	Col6a1,Col6a2,Col5a1,Itgav,Itga6,Fbn1,Col4a1,Lum,Itga2,Fn1,Itgb1,Itga4
GO Process	GO:0007161	Calcium-independent cell-matrix adhesion	2	3	2.87	0.0014	Fn1,Itgb1
GO Process	GO:0045715	Negative regulation of low-density lipoprotein particle receptor biosynthetic process	2	3	2.87	0.0014	Itgb3,Itgav
GO Process	GO:0001525	Angiogenesis	5	325	1.23	0.0016	Itgav,Col4a1,Col4a2,Fn1,Itgb1
GO Process	GO:0045123	Cellular extravasation	3	44	1.88	0.0017	Itga1,Itgb1,Itga4
GO Process	GO:0071604	Transforming growth factor beta production	2	4	2.74	0.0020	Itgb6,Itgav
GO Process	GO:0009719	Response to endogenous stimulus	8	1370	0.81	0.0024	Col6a1,Itgb3,Fbn1,Col4a1,Col4a2,Itga2,Itgb1,Itga4
GO Process	GO:0038027	Apolipoprotein a-i-mediated signaling pathway	2	5	2.64	0.0027	Itgb3,Itgav
GO Process	GO:0050748	Negative regulation of lipoprotein metabolic process	2	5	2.64	0.0027	Itgb3,Itgav
GO Process	GO:0001667	Ameboidal-type cell migration	4	180	1.39	0.0032	Itgav,Fn1,Itgb1,Itga4
GO Process	GO:0007159	Leukocyte cell-cell adhesion	3	56	1.77	0.0032	Itga5,Itgb1,Itga4
GO Process	GO:0010712	Regulation of collagen metabolic process	3	56	1.77	0.0032	Itga2,Fn1,Itgb1
GO Process	GO:0009887	Animal organ morphogenesis	7	1038	0.87	0.0036	Col6a1,Col6a2,Col5a1,Itgav,Itga6,Fbn1,Itga2
GO Process	GO:0070887	Cellular response to chemical stimulus	10	2535	0.64	0.0038	Col6a1,Itgb3,Itga6,Fbn1,Col4a1,Col4a2,Itga2,Fn1,Itga1,Itga4
GO Process	GO:0071310	Cellular response to organic substance	9	1987	0.7	0.0039	Col6a1,Itgb3,Itga6,Fbn1,Col4a1,Col4a2,Itga2,Fn1,Itga4
GO Process	GO:1901698	Response to nitrogen compound	7	1064	0.86	0.0040	Col6a1,Itgav,Fbn1,Col4a1,Itga2,Itgb1,Itga4
GO Process	GO:1901388	Regulation of transforming growth factor beta activation	2	7	2.5	0.0041	Itgb6,Itgav
GO Process	GO:0022603	Regulation of anatomical structure morphogenesis	7	1090	0.85	0.0045	Itgb3,Itga5,Col5a1,Col4a2,Fn1,Itgb1,Itga7
GO Process	GO:0050900	Leukocyte migration	4	202	1.34	0.0045	Itga6,Itga1,Itgb1,Itga4
GO Process	GO:0016043	Cellular component organization	13	4769	0.48	0.0051	Itgb3,Itga5,Col5a1,Itgav,Itga6,Col4a1,Col4a2,Lum,Itga2,Fn1,Itga1,Itgb1,Itga4
GO Process	GO:0050793	Regulation of developmental process	10	2669	0.62	0.0054	Itgb3,Itga5,Col5a1,Itgav,Itga6,Fbn1,Col4a2,Fn1,Itgb1,Itga7
GO Process	GO:0023035	CD40 signaling pathway	2	9	2.39	0.0057	Itga5,Itgb1
GO Process	GO:0045937	Positive regulation of phosphate metabolic process	7	1159	0.82	0.0063	Itgb3,Itga5,Itga6,Fbn1,Itga2,Itga1,Itgb1
GO Process	GO:0010745	Negative regulation of macrophage derived foam cell differentiation	2	10	2.34	0.0067	Itgb3,Itgav
GO Process	GO:0038063	Collagen-activated tyrosine kinase receptor signaling pathway	2	10	2.34	0.0067	Col4a1,Col4a2
GO Process	GO:0010941	Regulation of cell death	8	1661	0.73	0.0073	Itgb3,Itga5,Itgav,Itga6,Fn1,Itga1,Itgb1,Itga4
GO Process	GO:0061448	Connective tissue development	4	244	1.26	0.0082	Col6a1,Col6a2,Col5a1,Lum
GO Process	GO:0035313	Wound healing, spreading of epidermal cells	2	12	2.26	0.0087	Itga5,Col5a1
GO Process	GO:0043589	Skin morphogenesis	2	12	2.26	0.0087	Itga6,Itga2
GO Process	GO:0048468	Cell development	8	1730	0.71	0.0094	Col6a1,Col6a2,Itgb3,Itgav,Fn1,Itga1,Itgb1,Itga4
GO Process	GO:0019220	Regulation of phosphate metabolic process	8	1776	0.7	0.0112	Itgb3,Itga5,Itga6,Fbn1,Itga2,Fn1,Itga1,Itgb1
GO Process	GO:0003429	Growth plate cartilage chondrocyte morphogenesis	2	15	2.17	0.0124	Col6a1,Col6a2
GO Process	GO:0033690	Positive regulation of osteoblast proliferation	2	15	2.17	0.0124	Itgb3,Itgav
GO Process	GO:2000811	Negative regulation of anoikis	2	15	2.17	0.0124	Itga5,Itgb1
GO Process	GO:0043085	Positive regulation of catalytic activity	7	1341	0.76	0.0133	Itgb3,Itga6,Fbn1,Itga2,Fn1,Itga1,Itgb1
GO Process	GO:0007507	Heart development	5	581	0.98	0.0159	Col5a1,Fbn1,Fn1,Itgb1,Itga4
GO Process	GO:0051580	Regulation of neurotransmitter uptake	2	18	2.09	0.0160	Itgb3,Itgb1
GO Process	GO:0050794	Regulation of cellular process	17	9541	0.29	0.0169	Itgb3,Itga5,Col5a1,Itgb6,Itgav,Itga6,Fbn1,Col4a1,Col4a2,Itga11,Lum,Itga2,Fn1,Itga1,Itgb1,Itga7,Itga4
GO Process	GO:0008284	Positive regulation of cell population proliferation	6	964	0.84	0.0172	Itgb3,Itgav,Itga2,Fn1,Itgb1,Itga4
GO Process	GO:0045765	Regulation of angiogenesis	4	313	1.15	0.0178	Itgb3,Itga5,Col4a2,Itgb1
GO Process	GO:0010243	Response to organonitrogen compound	6	975	0.83	0.0180	Col6a1,Fbn1,Col4a1,Itga2,Itgb1,Itga4
GO Process	GO:0010763	Positive regulation of fibroblast migration	2	20	2.04	0.0185	Itgb3,Itgb1
GO Process	GO:0050901	Leukocyte tethering or rolling	2	21	2.02	0.0201	Itgb1,Itga4
GO Process	GO:0048333	Mesodermal cell differentiation	2	22	2.0	0.0214	Itga2,Itgb1
GO Process	GO:0042981	Regulation of apoptotic process	7	1486	0.72	0.0225	Itga5,Itgav,Itga6,Fn1,Itga1,Itgb1,Itga4
GO Process	GO:0051093	Negative regulation of developmental process	6	1043	0.8	0.0240	Itgb3,Col5a1,Itgav,Fbn1,Col4a2,Itgb1
GO Process	GO:0060548	Negative regulation of cell death	6	1046	0.8	0.0240	Itgb3,Itga5,Itgav,Itga6,Fn1,Itgb1
GO Process	GO:0071711	Basement membrane organization	2	24	1.96	0.0240	Col4a1,Itgb1
GO Process	GO:0006929	Substrate-dependent cell migration	2	25	1.95	0.0251	Itga11,Itga2
GO Process	GO:0071495	Cellular response to endogenous stimulus	6	1075	0.79	0.0268	Col6a1,Itgb3,Fbn1,Col4a1,Col4a2,Itga4
GO Process	GO:0006909	Phagocytosis	3	144	1.36	0.0273	Itgb3,Itgav,Itgb1
GO Process	GO:0042327	Positive regulation of phosphorylation	6	1085	0.79	0.0273	Itgb3,Itga5,Itga6,Fbn1,Itga1,Itgb1
GO Process	GO:0051345	Positive regulation of hydrolase activity	5	682	0.91	0.0273	Itga6,Itga2,Fn1,Itga1,Itgb1
GO Process	GO:0010888	Negative regulation of lipid storage	2	27	1.91	0.0276	Itgb3,Itgav
GO Process	GO:0048041	Focal adhesion assembly	2	27	1.91	0.0276	Itgav,Itga2
GO Process	GO:1901700	Response to oxygen-containing compound	7	1585	0.69	0.0289	Col6a1,Col6a2,Itgav,Fbn1,Col4a1,Itga2,Itga4
GO Process	GO:0042325	Regulation of phosphorylation	7	1591	0.69	0.0294	Itgb3,Itga5,Itga6,Fbn1,Fn1,Itga1,Itgb1
GO Process	GO:2000026	Regulation of multicellular organismal development	8	2150	0.61	0.0300	Itgb3,Itga5,Col5a1,Itga6,Fbn1,Col4a2,Fn1,Itgb1
GO Process	GO:0032270	Positive regulation of cellular protein metabolic process	7	1600	0.68	0.0301	Itgb3,Itga5,Fbn1,Itga2,Fn1,Itga1,Itgb1
GO Process	GO:0002687	Positive regulation of leukocyte migration	3	156	1.33	0.0315	Itgb3,Itga2,Itga4
GO Process	GO:0032369	Negative regulation of lipid transport	2	32	1.84	0.0351	Itgb3,Itgav
GO Process	GO:0042127	Regulation of cell population proliferation	7	1650	0.67	0.0351	Itgb3,Itgav,Itga2,Fn1,Itga1,Itgb1,Itga4
GO Process	GO:0010922	Positive regulation of phosphatase activity	2	33	1.82	0.0367	Itga2,Itga1
GO Process	GO:0045596	Negative regulation of cell differentiation	5	761	0.86	0.0395	Itgb3,Col5a1,Itgav,Fbn1,Itgb1
GO Process	GO:2000406	Positive regulation of t cell migration	2	36	1.79	0.0422	Itgb3,Itga4
GO Process	GO:0045766	Positive regulation of angiogenesis	3	181	1.26	0.0455	Itgb3,Itga5,Itgb1
GO Process	GO:0009987	Cellular process	19	13330	0.2	0.0465	Col6a1,Col6a2,Itgb3,Itga5,Col5a1,Itgb6,Itgav,Itga6,Fbn1,Col4a1,Col4a2,Itga11,Lum,Itga2,Fn1,Itga1,Itgb1,Itga7,Itga4
GO Process	GO:0051216	Cartilage development	3	184	1.25	0.0471	Col6a1,Col6a2,Lum
GO Function	GO:0050839	Cell adhesion molecule binding	13	272	1.72	4.88e-17	Itgb3,Itga5,Itgb6,Itgav,Itga6,Fbn1,Itga11,Itga2,Fn1,Itga1,Itgb1,Itga7,Itga4
GO Function	GO:0005178	Integrin binding	10	136	1.91	3.31e-14	Itgb3,Itga5,Itgb6,Itgav,Itga6,Fbn1,Itga2,Fn1,Itgb1,Itga7
GO Function	GO:0044877	Protein-containing complex binding	15	1411	1.07	1.64e-11	Col6a1,Col6a2,Itgb3,Itga5,Itgb6,Itgav,Itga6,Fbn1,Itga11,Lum,Itga2,Fn1,Itga1,Itgb1,Itga7
GO Function	GO:0005518	Collagen binding	7	69	2.05	2.61e-10	Col6a1,Col6a2,Itga11,Lum,Itga2,Itga1,Itgb1
GO Function	GO:0050840	Extracellular matrix binding	6	59	2.05	1.25e-08	Itgb3,Itgav,Itga6,Itga2,Itgb1,Itga7
GO Function	GO:0098639	Collagen binding involved in cell-matrix adhesion	4	4	3.04	1.84e-08	Itga11,Itga2,Itga1,Itgb1
GO Function	GO:0001968	Fibronectin binding	4	31	2.15	9.20e-06	Itgb3,Itgav,Itgb1,Itga4
GO Function	GO:0005102	Signaling receptor binding	11	1571	0.89	9.20e-06	Itgb3,Itga5,Itgb6,Itgav,Itga6,Fbn1,Itga2,Fn1,Itga1,Itgb1,Itga7
GO Function	GO:0043236	Laminin binding	4	31	2.15	9.20e-06	Itga6,Itga2,Itgb1,Itga7
GO Function	GO:0019838	Growth factor binding	5	146	1.58	5.39e-05	Col6a1,Col5a1,Itgav,Itga6,Col4a1
GO Function	GO:0005201	Extracellular matrix structural constituent	4	57	1.89	6.15e-05	Col5a1,Fbn1,Col4a1,Col4a2
GO Function	GO:0048407	Platelet-derived growth factor binding	3	12	2.44	6.64e-05	Col6a1,Col5a1,Col4a1
GO Function	GO:0002020	Protease binding	4	143	1.49	0.0017	Itgb3,Itgav,Fn1,Itgb1
GO Function	GO:0005515	Protein binding	16	6764	0.42	0.0017	Col6a1,Itgb3,Itga5,Col5a1,Itgb6,Itgav,Itga6,Fbn1,Col4a1,Itga11,Itga2,Fn1,Itga1,Itgb1,Itga7,Itga4
GO Function	GO:0019960	C-X3-C chemokine binding	2	3	2.87	0.0017	Itgav,Itgb1
GO Function	GO:0038132	Neuregulin binding	2	4	2.74	0.0021	Itgav,Itga6
GO Function	GO:0038064	Collagen receptor activity	2	6	2.57	0.0037	Itga11,Itga2
GO Function	GO:0031994	Insulin-like growth factor i binding	2	11	2.3	0.0098	Itgav,Itga6
GO Function	GO:0046872	Metal ion binding	11	3513	0.54	0.0107	Itga5,Itgav,Itga6,Fbn1,Itga11,Itga2,Fn1,Itga1,Itgb1,Itga7,Itga4
GO Function	GO:0005488	Binding	18	11199	0.25	0.0367	Col6a1,Col6a2,Itgb3,Itga5,Col5a1,Itgb6,Itgav,Itga6,Fbn1,Col4a1,Itga11,Lum,Itga2,Fn1,Itga1,Itgb1,Itga7,Itga4
GO Function	GO:0008201	Heparin binding	3	148	1.35	0.0425	Col5a1,Fbn1,Fn1
GO Component	GO:0008305	Integrin complex	11	30	2.61	5.89e-23	Itgb3,Itga5,Itgb6,Itgav,Itga6,Itga11,Itga2,Itga1,Itgb1,Itga7,Itga4
GO Component	GO:0030055	Cell-substrate junction	10	187	1.77	1.85e-13	Itgb3,Itga5,Itgb6,Itgav,Itga6,Itga11,Itga2,Itga1,Itgb1,Itga7
GO Component	GO:0062023	Collagen-containing extracellular matrix	10	359	1.49	5.84e-11	Col6a1,Col6a2,Col5a1,Itga6,Fbn1,Col4a1,Col4a2,Lum,Fn1,Itgb1
GO Component	GO:0070161	Anchoring junction	11	626	1.29	2.99e-10	Itgb3,Itga5,Itgb6,Itgav,Itga6,Itga11,Itga2,Itga1,Itgb1,Itga7,Itga4
GO Component	GO:0005925	Focal adhesion	8	175	1.7	4.18e-10	Itgb3,Itga5,Itgb6,Itgav,Itga11,Itga2,Itga1,Itgb1
GO Component	GO:0005604	Basement membrane	7	105	1.87	8.11e-10	Col5a1,Itga6,Fbn1,Col4a1,Col4a2,Fn1,Itgb1
GO Component	GO:0009897	External side of plasma membrane	9	404	1.39	5.11e-09	Itgb3,Itga5,Itgb6,Itgav,Itga6,Itga2,Itga1,Itgb1,Itga4
GO Component	GO:0005581	Collagen trimer	6	78	1.93	1.23e-08	Col6a1,Col6a2,Col5a1,Col4a1,Col4a2,Lum
GO Component	GO:0032991	Protein-containing complex	18	4895	0.61	2.53e-08	Col6a1,Col6a2,Itgb3,Itga5,Col5a1,Itgb6,Itgav,Itga6,Col4a1,Col4a2,Itga11,Lum,Itga2,Fn1,Itga1,Itgb1,Itga7,Itga4
GO Component	GO:0009986	Cell surface	10	913	1.08	1.77e-07	Itgb3,Itga5,Itgb6,Itgav,Itga6,Itga2,Itga1,Itgb1,Itga7,Itga4
GO Component	GO:0098644	Complex of collagen trimers	4	15	2.47	1.77e-07	Col5a1,Col4a1,Col4a2,Lum
GO Component	GO:0005576	Extracellular region	11	2229	0.74	6.24e-05	Col6a1,Col6a2,Col5a1,Itga6,Fbn1,Col4a1,Col4a2,Lum,Fn1,Itgb1,Itga4
GO Component	GO:0032587	Ruffle membrane	4	91	1.69	0.00011	Itgb3,Itga5,Itgav,Itgb1
GO Component	GO:0005615	Extracellular space	9	1424	0.84	0.00012	Col6a1,Col6a2,Col5a1,Fbn1,Col4a1,Col4a2,Lum,Fn1,Itga4
GO Component	GO:0005886	Plasma membrane	14	4531	0.53	0.00018	Col6a1,Col6a2,Itgb3,Itga5,Itgb6,Itgav,Itga6,Itga11,Itga2,Fn1,Itga1,Itgb1,Itga7,Itga4
GO Component	GO:0030175	Filopodium	4	111	1.6	0.00021	Itgb3,Itgav,Itga6,Itgb1
GO Component	GO:0034665	Integrin alpha1-beta1 complex	2	2	3.04	0.00028	Itga1,Itgb1
GO Component	GO:0034674	Integrin alpha5-beta1 complex	2	2	3.04	0.00028	Itga5,Itgb1
GO Component	GO:0034677	Integrin alpha7-beta1 complex	2	2	3.04	0.00028	Itgb1,Itga7
GO Component	GO:0034681	Integrin alpha11-beta1 complex	2	2	3.04	0.00028	Itga11,Itgb1
GO Component	GO:0034683	Integrin alphav-beta3 complex	2	2	3.04	0.00028	Itgb3,Itgav
GO Component	GO:0034685	Integrin alphav-beta6 complex	2	2	3.04	0.00028	Itgb6,Itgav
GO Component	GO:0035868	alphav-beta3 integrin-HMGB1 complex	2	2	3.04	0.00028	Itgb3,Itgav
GO Component	GO:0034666	Integrin alpha2-beta1 complex	2	3	2.87	0.00038	Itga2,Itgb1
GO Component	GO:0034679	Integrin alpha9-beta1 complex	2	3	2.87	0.00038	Itgb3,Itgb1
GO Component	GO:0035867	alphav-beta3 integrin-IGF-1-IGF1R complex	2	4	2.74	0.00054	Itgb3,Itgav
GO Component	GO:0042383	Sarcolemma	4	161	1.44	0.00059	Col6a1,Col6a2,Itgb1,Itga7
GO Component	GO:0005587	Collagen type iv trimer	2	5	2.64	0.00071	Col4a1,Col4a2
GO Component	GO:0030056	Hemidesmosome	2	9	2.39	0.0016	Itga6,Itgb1
GO Component	GO:0005583	Fibrillar collagen trimer	2	10	2.34	0.0019	Col5a1,Lum
GO Component	GO:0045178	Basal part of cell	3	79	1.62	0.0019	Itga6,Itga2,Itga1
GO Component	GO:0005911	Cell-cell junction	5	489	1.05	0.0022	Itgb3,Itga5,Itga6,Itgb1,Itga4
GO Component	GO:0031527	Filopodium membrane	2	17	2.11	0.0044	Itgb3,Itgav
GO Component	GO:0031258	Lamellipodium membrane	2	23	1.98	0.0075	Itgb3,Itgav
GO Component	GO:0031528	Microvillus membrane	2	25	1.95	0.0086	Itgb3,Itgav
GO Component	GO:0120025	Plasma membrane bounded cell projection	8	2387	0.57	0.0218	Itgb3,Itga5,Itgav,Itga6,Itga2,Itga1,Itgb1,Itga4
GO Component	GO:0030027	Lamellipodium	3	202	1.21	0.0234	Itgb3,Itgav,Itgb1
GO Component	GO:0098590	Plasma membrane region	6	1310	0.7	0.0240	Itgb3,Itga5,Itgav,Itga6,Fn1,Itgb1
GO Component	GO:0099081	Supramolecular polymer	5	866	0.8	0.0253	Col5a1,Fbn1,Col4a1,Col4a2,Lum
STRING clusters	CL:13974	Extracellular matrix organization	18	175	2.05	3.63e-32	Col6a1,Col6a2,Itgb3,Itga5,Col5a1,Itgb6,Itgav,Itga6,Fbn1,Col4a1,Col4a2,Itga11,Itga2,Fn1,Col6a3,Itgb1,Itga7,Itga4
STRING clusters	CL:13975	Mixed, incl. ecm-receptor interaction, and matrix metalloproteinases	14	121	2.11	3.13e-24	Itgb3,Itga5,Itgb6,Itgav,Itga6,Fbn1,Col4a1,Col4a2,Itga11,Itga2,Fn1,Itgb1,Itga7,Itga4
STRING clusters	CL:13978	Protein complex involved in cell adhesion, and laminin interactions	12	60	2.34	8.31e-23	Itgb3,Itga5,Itgb6,Itgav,Itga6,Col4a1,Col4a2,Itga11,Itga2,Itgb1,Itga7,Itga4
STRING clusters	CL:13979	Laminin interactions, and Type I hemidesmosome assembly	9	38	2.42	4.58e-17	Itgb3,Itga5,Itgb6,Itgav,Itga6,Col4a1,Col4a2,Itga2,Itgb1
STRING clusters	CL:13981	Laminin interactions, and Integrin beta tail domain	8	29	2.48	2.09e-15	Itgb3,Itga5,Itgb6,Itgav,Col4a1,Col4a2,Itga2,Itgb1
STRING clusters	CL:13982	MET activates PTK2 signaling, and Integrin beta tail domain	5	22	2.4	1.53e-08	Itgb3,Itga5,Itgb6,Itgav,Itgb1
STRING clusters	CL:14026	Collagen network	3	5	2.82	1.73e-05	Col4a1,Col4a2,Itga2
STRING clusters	CL:14217	Collagen biosynthesis and modifying enzymes	4	45	1.99	4.48e-05	Col6a1,Col6a2,Col5a1,Col6a3
STRING clusters	CL:14223	Mixed, incl. procollagen-lysine 5-dioxygenase activity, and glycosyl transferase family 2	3	10	2.52	7.34e-05	Col6a1,Col6a2,Col6a3
STRING clusters	CL:14054	Protein complex involved in cell adhesion, and intercellular adhesion molecule (icam), n-terminal domain	3	22	2.18	0.00047	Itga11,Itga7,Itga4
STRING clusters	CL:14013	Integrin alphav-beta5 complex, and integrin beta-3 subunit	2	5	2.64	0.0047	Itgb3,Itgav
STRING clusters	CL:14084	Mixed, incl. schwann cell migration, and integrin beta-8 subunit	2	5	2.64	0.0047	Itga11,Itga7
KEGG	mmu04512	ECM-receptor interaction	17	87	2.33	2.64e-35	Col6a1,Col6a2,Itgb3,Itga5,Itgb6,Itgav,Itga6,Col4a1,Col4a2,Itga11,Itga2,Fn1,Col6a3,Itga1,Itgb1,Itga7,Itga4
KEGG	mmu04510	Focal adhesion	17	196	1.98	5.28e-30	Col6a1,Col6a2,Itgb3,Itga5,Itgb6,Itgav,Itga6,Col4a1,Col4a2,Itga11,Itga2,Fn1,Col6a3,Itga1,Itgb1,Itga7,Itga4
KEGG	mmu05165	Human papillomavirus infection	17	342	1.74	3.24e-26	Col6a1,Col6a2,Itgb3,Itga5,Itgb6,Itgav,Itga6,Col4a1,Col4a2,Itga11,Itga2,Fn1,Col6a3,Itga1,Itgb1,Itga7,Itga4
KEGG	mmu04151	PI3K-Akt signaling pathway	17	355	1.72	4.50e-26	Col6a1,Col6a2,Itgb3,Itga5,Itgb6,Itgav,Itga6,Col4a1,Col4a2,Itga11,Itga2,Fn1,Col6a3,Itga1,Itgb1,Itga7,Itga4
KEGG	mmu05412	Arrhythmogenic right ventricular cardiomyopathy	11	76	2.2	2.01e-20	Itgb3,Itga5,Itgb6,Itgav,Itga6,Itga11,Itga2,Itga1,Itgb1,Itga7,Itga4
KEGG	mmu05410	Hypertrophic cardiomyopathy	11	88	2.14	7.50e-20	Itgb3,Itga5,Itgb6,Itgav,Itga6,Itga11,Itga2,Itga1,Itgb1,Itga7,Itga4
KEGG	mmu05414	Dilated cardiomyopathy	11	90	2.13	8.10e-20	Itgb3,Itga5,Itgb6,Itgav,Itga6,Itga11,Itga2,Itga1,Itgb1,Itga7,Itga4
KEGG	mmu04810	Regulation of actin cytoskeleton	12	212	1.8	4.33e-18	Itgb3,Itga5,Itgb6,Itgav,Itga6,Itga11,Itga2,Fn1,Itga1,Itgb1,Itga7,Itga4
KEGG	mmu05222	Small cell lung cancer	7	92	1.92	8.03e-11	Itgav,Itga6,Col4a1,Col4a2,Itga2,Fn1,Itgb1
KEGG	mmu04640	Hematopoietic cell lineage	6	91	1.86	7.55e-09	Itgb3,Itga5,Itga6,Itga2,Itga1,Itga4
KEGG	mmu05205	Proteoglycans in cancer	7	199	1.59	1.18e-08	Itgb3,Itga5,Itgav,Lum,Itga2,Fn1,Itgb1
KEGG	mmu04974	Protein digestion and absorption	6	108	1.79	1.68e-08	Col6a1,Col6a2,Col5a1,Col4a1,Col4a2,Col6a3
KEGG	mmu05200	Pathways in cancer	7	528	1.16	7.12e-06	Itgav,Itga6,Col4a1,Col4a2,Itga2,Fn1,Itgb1
KEGG	mmu04145	Phagosome	5	162	1.53	7.84e-06	Itgb3,Itga5,Itgav,Itga2,Itgb1
KEGG	mmu05135	Yersinia infection	4	124	1.55	0.00011	Itga5,Fn1,Itgb1,Itga4
KEGG	mmu04514	Cell adhesion molecules	4	155	1.45	0.00024	Itgav,Itga6,Itgb1,Itga4
KEGG	mmu05100	Bacterial invasion of epithelial cells	3	71	1.67	0.00077	Itga5,Fn1,Itgb1
KEGG	mmu04933	AGE-RAGE signaling pathway in diabetic complications	3	101	1.52	0.0020	Col4a1,Col4a2,Fn1
KEGG	mmu05146	Amoebiasis	3	105	1.5	0.0021	Col4a1,Col4a2,Fn1
KEGG	mmu04611	Platelet activation	3	120	1.44	0.0030	Itgb3,Itga2,Itgb1
KEGG	mmu05140	Leishmaniasis	2	67	1.52	0.0279	Itgb1,Itga4
KEGG	mmu05133	Pertussis	2	73	1.48	0.0314	Itga5,Itgb1
Reactome	MMU-216083	Integrin cell surface interactions	19	79	2.42	1.01e-41	Col6a1,Col6a2,Itgb3,Itga5,Col5a1,Itgb6,Itgav,Itga6,Fbn1,Col4a1,Col4a2,Itga11,Lum,Itga2,Fn1,Col6a3,Itga1,Itgb1,Itga4
Reactome	MMU-1474244	Extracellular matrix organization	20	295	1.87	5.44e-35	Col6a1,Col6a2,Itgb3,Itga5,Col5a1,Itgb6,Itgav,Itga6,Fbn1,Col4a1,Col4a2,Itga11,Lum,Itga2,Fn1,Col6a3,Itga1,Itgb1,Itga7,Itga4
Reactome	MMU-3000178	ECM proteoglycans	11	50	2.38	2.46e-21	Col6a1,Col6a2,Itgb3,Col5a1,Itgb6,Itgav,Itga2,Fn1,Col6a3,Itgb1,Itga7
Reactome	MMU-3000171	Non-integrin membrane-ECM interactions	9	37	2.43	2.16e-17	Itgb3,Col5a1,Itgav,Itga6,Col4a1,Col4a2,Itga2,Fn1,Itgb1
Reactome	MMU-1566948	Elastic fibre formation	7	42	2.26	4.18e-12	Itgb3,Itga5,Itgb6,Itgav,Fbn1,Fn1,Itgb1
Reactome	MMU-3000170	Syndecan interactions	6	16	2.62	4.83e-12	Itgb3,Itgav,Itga6,Itga2,Fn1,Itgb1
Reactome	MMU-422475	Axon guidance	10	278	1.6	4.83e-12	Col6a1,Col6a2,Itgb3,Itga5,Col5a1,Itgav,Col4a1,Col4a2,Col6a3,Itgb1
Reactome	MMU-9006934	Signaling by Receptor Tyrosine Kinases	11	418	1.46	4.83e-12	Col6a1,Col6a2,Itgb3,Col5a1,Itgav,Col4a1,Col4a2,Itga2,Fn1,Col6a3,Itgb1
Reactome	MMU-419037	NCAM1 interactions	6	21	2.5	1.15e-11	Col6a1,Col6a2,Col5a1,Col4a1,Col4a2,Col6a3
Reactome	MMU-3000157	Laminin interactions	6	27	2.39	3.89e-11	Itga6,Col4a1,Col4a2,Itga2,Itgb1,Itga7
Reactome	MMU-2022090	Assembly of collagen fibrils and other multimeric structures	7	70	2.04	4.80e-11	Col6a1,Col6a2,Col5a1,Itga6,Col4a1,Col4a2,Col6a3
Reactome	MMU-1474228	Degradation of the extracellular matrix	8	144	1.79	6.16e-11	Col6a1,Col6a2,Col5a1,Fbn1,Col4a1,Col4a2,Fn1,Col6a3
Reactome	MMU-2129379	Molecules associated with elastic fibres	6	35	2.28	1.23e-10	Itgb3,Itgb6,Itgav,Fbn1,Fn1,Itgb1
Reactome	MMU-8948216	Collagen chain trimerization	6	41	2.21	2.57e-10	Col6a1,Col6a2,Col5a1,Col4a1,Col4a2,Col6a3
Reactome	MMU-202733	Cell surface interactions at the vascular wall	7	114	1.83	7.79e-10	Itgb3,Itga5,Itgav,Itga6,Fn1,Itgb1,Itga4
Reactome	MMU-1442490	Collagen degradation	6	58	2.06	1.42e-09	Col6a1,Col6a2,Col5a1,Col4a1,Col4a2,Col6a3
Reactome	MMU-186797	Signaling by PDGF	6	58	2.06	1.42e-09	Col6a1,Col6a2,Col5a1,Col4a1,Col4a2,Col6a3
Reactome	MMU-445144	Signal transduction by L1	4	21	2.32	4.32e-07	Itgb3,Itga5,Itgav,Itgb1
Reactome	MMU-8874081	MET activates PTK2 signaling	4	29	2.18	1.33e-06	Col5a1,Itga2,Fn1,Itgb1
Reactome	MMU-1566977	Fibronectin matrix formation	3	4	2.92	1.44e-06	Itga5,Fn1,Itgb1
Reactome	MMU-210990	PECAM1 interactions	2	12	2.26	0.0037	Itgb3,Itgav
Reactome	MMU-2214320	Anchoring fibril formation	2	15	2.17	0.0053	Col4a1,Col4a2
Reactome	MMU-354194	GRB2:SOS provides linkage to MAPK signaling for Integrins	2	15	2.17	0.0053	Itgb3,Fn1
Reactome	MMU-372708	p130Cas linkage to MAPK signaling for integrins	2	15	2.17	0.0053	Itgb3,Fn1
Reactome	MMU-2243919	Crosslinking of collagen fibrils	2	18	2.09	0.0068	Col4a1,Col4a2
Reactome	MMU-210991	Basigin interactions	2	25	1.95	0.0122	Itga6,Itgb1
Reactome	MMU-5674135	MAP2K and MAPK activation	2	40	1.74	0.0273	Itgb3,Fn1
WikiPathways	WP85	Focal adhesion	15	183	1.96	3.39e-25	Col6a2,Itgb3,Itga5,Col5a1,Itgb6,Itgav,Itga6,Col4a1,Col4a2,Itga11,Itga2,Fn1,Itgb1,Itga7,Itga4
WikiPathways	WP2841	Focal adhesion: PI3K-Akt-mTOR signaling pathway	15	318	1.72	5.01e-22	Col6a2,Itgb3,Itga5,Col5a1,Itgb6,Itgav,Itga6,Col4a1,Col4a2,Itga11,Itga2,Fn1,Itgb1,Itga7,Itga4
WikiPathways	WP6	Integrin-mediated cell adhesion	11	99	2.09	3.01e-19	Itgb3,Itga5,Itgb6,Itgav,Itga6,Itga11,Itga2,Itga1,Itgb1,Itga7,Itga4
WikiPathways	WP2573	Primary focal segmental glomerulosclerosis (FSGS)	3	72	1.66	0.0020	Itgb3,Itgav,Itgb1
WikiPathways	WP193	Hepatocyte growth factor receptor signaling	2	34	1.81	0.0191	Itga1,Itgb1
Monarch	MP:0002086	Abnormal extraembryonic tissue morphology	9	779	1.11	9.20e-05	Itgb3,Itga5,Col5a1,Itgav,Fbn1,Col4a1,Fn1,Itgb1,Itga4
Monarch	MP:0001614	Abnormal blood vessel morphology	10	1195	0.96	0.00011	Itgb3,Itga5,Itgav,Itga6,Fbn1,Col4a1,Col4a2,Fn1,Itgb1,Itga7
Monarch	MP:0005385	Cardiovascular system phenotype	13	2949	0.69	0.00040	Itgb3,Itga5,Itgav,Itga6,Fbn1,Col4a1,Col4a2,Itga11,Lum,Fn1,Itgb1,Itga7,Itga4
Monarch	MP:0010771	Integument phenotype	10	1503	0.87	0.00040	Itgb3,Col5a1,Itgb6,Itga6,Fbn1,Col4a2,Lum,Itga2,Fn1,Itgb1
Monarch	MP:0011108	Embryonic lethality during organogenesis, incomplete penetrance	6	277	1.38	0.00040	Itgav,Fbn1,Fn1,Itgb1,Itga7,Itga4
Monarch	MP:0013258	Abnormal extracellular matrix morphology	4	55	1.9	0.00040	Itga6,Col4a1,Fn1,Itgb1
Monarch	MP:0001634	Internal hemorrhage	5	172	1.51	0.00051	Itgb3,Itgav,Fbn1,Col4a1,Itga4
Monarch	MP:0006207	Embryonic lethality during organogenesis	8	849	1.02	0.00051	Itga5,Col5a1,Itgav,Fbn1,Fn1,Itgb1,Itga7,Itga4
Monarch	MP:0002127	Abnormal cardiovascular system morphology	11	2148	0.75	0.00054	Itgb3,Itga5,Itgav,Itga6,Fbn1,Col4a1,Col4a2,Fn1,Itgb1,Itga7,Itga4
Monarch	MP:0005164	Abnormal response to injury	7	591	1.12	0.00054	Col6a1,Itgb3,Itgb6,Lum,Fn1,Itga1,Itgb1
Monarch	MP:0002128	Abnormal blood circulation	6	387	1.23	0.00057	Itgb3,Itgav,Fbn1,Col4a1,Lum,Itga4
Monarch	MP:0003566	Abnormal cell adhesion	4	76	1.76	0.00057	Itgb3,Itga11,Itga2,Itgb1
Monarch	MP:0005380	Embryo phenotype	11	2260	0.73	0.00057	Itgb3,Itga5,Col5a1,Itgav,Fbn1,Col4a1,Col4a2,Lum,Fn1,Itgb1,Itga4
Monarch	MP:0005384	Cellular phenotype	14	4126	0.57	0.00057	Col6a1,Itgb3,Itga5,Itgav,Itga6,Col4a1,Itga11,Lum,Itga2,Fn1,Itga1,Itgb1,Itga7,Itga4
Monarch	MP:0001191	Abnormal skin condition	5	213	1.41	0.00067	Col5a1,Itga6,Fbn1,Lum,Itgb1
Monarch	MP:0005369	Muscle phenotype	9	1379	0.86	0.00068	Col6a1,Itgb3,Itgav,Fbn1,Col4a2,Fn1,Col6a3,Itgb1,Itga7
Monarch	MP:0002108	Abnormal muscle morphology	8	1001	0.94	0.00069	Col6a1,Itgav,Fbn1,Col4a2,Fn1,Col6a3,Itgb1,Itga7
Monarch	MP:0001711	Abnormal placenta morphology	6	424	1.19	0.00074	Itgb3,Itgav,Fbn1,Fn1,Itgb1,Itga4
Monarch	MP:0005275	Abnormal skin tensile strength	3	29	2.06	0.0013	Col5a1,Fbn1,Lum
Monarch	MP:0002925	Abnormal cardiovascular development	7	777	1.0	0.0015	Itgb3,Itga5,Itgav,Itga6,Col4a2,Fn1,Itgb1
Monarch	MP:0005382	Craniofacial phenotype	8	1135	0.89	0.0015	Itgav,Fbn1,Col4a2,Itga11,Lum,Fn1,Itgb1,Itga4
Monarch	MP:0004819	Decreased skeletal muscle mass	4	126	1.54	0.0019	Col6a1,Col6a3,Itgb1,Itga7
Monarch	MP:0001243	Abnormal dermal layer morphology	4	129	1.53	0.0020	Col5a1,Fbn1,Lum,Itgb1
Monarch	MP:0005048	Abnormal thrombosis	4	130	1.53	0.0020	Itgb3,Fbn1,Fn1,Itgb1
Monarch	MP:0005501	Abnormal skin physiology	5	297	1.27	0.0020	Itgb3,Col5a1,Fbn1,Lum,Itgb1
Monarch	MP:0002083	Premature death	8	1252	0.85	0.0024	Itgb3,Itgav,Fbn1,Col4a1,Itga11,Fn1,Itgb1,Itga7
Monarch	MP:0003096	Increased corneal light-scattering	2	3	2.87	0.0024	Col5a1,Lum
Monarch	MP:0005193	Abnormal anterior eye segment morphology	5	321	1.23	0.0025	Col5a1,Col4a1,Col4a2,Lum,Itgb1
Monarch	MP:0004272	Abnormal basement membrane morphology	3	44	1.88	0.0028	Itga6,Col4a1,Itgb1
Monarch	MP:0009403	Increased variability of skeletal muscle fiber size	3	48	1.84	0.0035	Col6a1,Col6a3,Itga7
Monarch	MP:0010769	Abnormal survival	14	5150	0.48	0.0035	Itgb3,Itga5,Col5a1,Itgav,Itga6,Fbn1,Col4a1,Col4a2,Itga11,Lum,Fn1,Itgb1,Itga7,Itga4
Monarch	MP:0005621	Abnormal cell physiology	12	3641	0.56	0.0036	Col6a1,Itgb3,Itgav,Itga6,Itga11,Lum,Itga2,Fn1,Itga1,Itgb1,Itga7,Itga4
Monarch	MP:0003084	Abnormal skeletal muscle fiber morphology	4	170	1.41	0.0040	Col6a1,Col6a3,Itgb1,Itga7
Monarch	MP:0003094	Abnormal cornea posterior stroma morphology	2	5	2.64	0.0040	Col5a1,Lum
Monarch	MP:0003400	Kinked neural tube	3	52	1.8	0.0040	Itga5,Fn1,Itgb1
Monarch	MP:0008140	Podocyte foot process effacement	3	56	1.77	0.0046	Col4a1,Itga1,Itgb1
Monarch	MP:0002080	Prenatal lethality	10	2485	0.65	0.0047	Itga5,Col5a1,Itgav,Fbn1,Col4a1,Col4a2,Fn1,Itgb1,Itga7,Itga4
Monarch	MP:0008762	Embryonic lethality	9	1944	0.71	0.0048	Itga5,Col5a1,Itgav,Fbn1,Col4a1,Fn1,Itgb1,Itga7,Itga4
Monarch	MP:0009657	Failure of chorioallantoic fusion	3	59	1.75	0.0048	Fn1,Itgb1,Itga4
Monarch	MP:0011098	Embryonic lethality during organogenesis, complete penetrance	6	673	0.99	0.0048	Itga5,Col5a1,Fbn1,Fn1,Itgb1,Itga4
Monarch	MP:0005023	Abnormal wound healing	4	189	1.37	0.0050	Itgb3,Lum,Fn1,Itgb1
Monarch	MP:0005165	Increased susceptibility to injury	4	191	1.36	0.0050	Itgb3,Fn1,Itga1,Itgb1
Monarch	MP:0001544	Abnormal cardiovascular system physiology	8	1527	0.76	0.0054	Itgb3,Itgav,Fbn1,Col4a1,Itga11,Lum,Itgb1,Itga4
Monarch	MP:0005378	Growth/size/body region phenotype	13	4670	0.49	0.0054	Col6a1,Itgb3,Itga5,Col5a1,Itgav,Fbn1,Col4a1,Col4a2,Itga11,Lum,Fn1,Col6a3,Itgb1
Monarch	MP:0009275	Bruising	2	7	2.5	0.0054	Col4a1,Lum
Monarch	MP:0010240	Decreased skeletal muscle size	3	65	1.71	0.0054	Col6a1,Col6a3,Itga7
Monarch	MP:0010770	Preweaning lethality	13	4663	0.49	0.0054	Itgb3,Itga5,Col5a1,Itgav,Itga6,Fbn1,Col4a1,Col4a2,Lum,Fn1,Itgb1,Itga7,Itga4
Monarch	MP:0030956	Abnormal neuronal precursor cell migration	2	7	2.5	0.0054	Itga6,Itgb1
Monarch	MP:0002060	Abnormal skin morphology	6	727	0.96	0.0055	Col5a1,Itga6,Fbn1,Lum,Fn1,Itgb1
Monarch	MP:0000428	Abnormal craniofacial morphology	7	1113	0.84	0.0056	Itgav,Fbn1,Col4a2,Itga11,Lum,Itgb1,Itga4
Monarch	MP:0000759	Abnormal skeletal muscle morphology	5	432	1.11	0.0056	Col6a1,Fbn1,Col6a3,Itgb1,Itga7
Monarch	MP:0005391	Vision/eye phenotype	8	1550	0.76	0.0056	Itgb3,Col5a1,Itga6,Col4a1,Col4a2,Lum,Col6a3,Itgb1
Monarch	MP:0002279	Abnormal diaphragm morphology	3	70	1.67	0.0057	Col6a1,Fbn1,Itga7
Monarch	MP:0003092	Decreased corneal stroma thickness	2	10	2.34	0.0073	Col5a1,Lum
Monarch	MP:0011904	Abnormal schwann cell physiology	2	10	2.34	0.0073	Itga6,Itga7
Monarch	MP:0001312	Abnormal cornea morphology	3	83	1.6	0.0083	Col5a1,Col4a2,Lum
Monarch	MP:0000208	Decreased hematocrit	4	244	1.26	0.0086	Itgb3,Col4a1,Col4a2,Itgb1
Monarch	MP:0000733	Abnormal muscle development	3	90	1.57	0.0098	Col6a1,Col6a3,Itgb1
Monarch	MP:0020254	Decreased collagen level	2	13	2.23	0.0101	Itgb3,Col4a1
Monarch	MP:0005376	Homeostasis/metabolism phenotype	13	5127	0.45	0.0102	Col6a1,Itgb3,Itgb6,Itgav,Fbn1,Col4a1,Col4a2,Itga11,Lum,Itga2,Fn1,Itga1,Itgb1
Monarch	MP:0000259	Abnormal vascular development	5	528	1.02	0.0110	Itgb3,Itga5,Itgav,Itga6,Fn1
Monarch	MP:0001212	Skin lesions	3	95	1.54	0.0110	Lum,Fn1,Itgb1
Monarch	MP:0011509	Dilated glomerular capillary	2	14	2.2	0.0110	Col4a1,Itgb1
Monarch	MP:0001915	Intracranial hemorrhage	2	15	2.17	0.0120	Itgav,Col4a1
Monarch	MP:0002092	Abnormal eye morphology	7	1314	0.77	0.0120	Itgb3,Col5a1,Itga6,Col4a1,Col4a2,Lum,Itgb1
Monarch	MP:0002280	Abnormal intercostal muscle morphology	2	15	2.17	0.0120	Col6a1,Fbn1
Monarch	MP:0005623	Abnormal meninges morphology	2	15	2.17	0.0120	Col4a1,Itgb1
Monarch	MP:0010678	Abnormal skin adnexa morphology	6	941	0.85	0.0152	Itgb6,Fbn1,Col4a2,Lum,Itga2,Itgb1
Monarch	MP:0012173	Short rostral-caudal axis	2	19	2.06	0.0169	Itga5,Fn1
Monarch	MP:0005503	Abnormal tendon morphology	2	20	2.04	0.0181	Fbn1,Col6a3
Monarch	MP:0031310	Abnormal cyst	3	120	1.44	0.0181	Col4a1,Col4a2,Itgb1
Monarch	MP:0009584	Decreased keratinocyte proliferation	2	21	2.02	0.0194	Itgb3,Itgb1
Monarch	MP:0011697	Vacuolated lens	2	21	2.02	0.0194	Col4a1,Col4a2
Monarch	MP:0013656	Abnormal hematopoietic cell morphology	9	2577	0.59	0.0200	Itgb3,Itgb6,Itgav,Fbn1,Col4a1,Col4a2,Itga2,Itgb1,Itga4
Monarch	MP:0009406	Decreased skeletal muscle fiber number	2	22	2.0	0.0205	Col6a1,Itgb1
Monarch	MP:0000266	Abnormal heart morphology	7	1489	0.71	0.0214	Itgb3,Itgav,Fbn1,Col4a2,Fn1,Itgb1,Itga4
Monarch	MP:0000432	Abnormal head morphology	5	641	0.93	0.0214	Itgav,Col4a2,Itga11,Fn1,Itgb1
Monarch	MP:0002191	Abnormal artery morphology	4	341	1.11	0.0215	Itga5,Fbn1,Col4a2,Fn1
Monarch	MP:0008438	Abnormal cutaneous collagen fibril morphology	2	24	1.96	0.0226	Col5a1,Fbn1
Monarch	MP:0003089	Decreased skin tensile strength	2	25	1.95	0.0241	Col5a1,Lum
Monarch	MP:0004264	Abnormal extraembryonic tissue physiology	4	356	1.09	0.0242	Itga5,Fn1,Itgb1,Itga4
Monarch	MP:0000738	Impaired muscle contractility	4	359	1.09	0.0247	Col6a1,Itgb3,Col6a3,Itgb1
Monarch	MP:0010144	Abnormal tumor vascularization	2	26	1.93	0.0252	Itgb3,Itga6
Monarch	MP:0010832	Lethality during fetal growth through weaning	8	2110	0.62	0.0264	Itgb3,Itga5,Itgav,Itga6,Fbn1,Col4a1,Col4a2,Itgb1
Monarch	MP:0000260	Abnormal angiogenesis	4	372	1.07	0.0269	Itgb3,Itga5,Itga6,Fn1
Monarch	MP:0000788	Abnormal cerebral cortex morphology	4	372	1.07	0.0269	Itga5,Itga6,Col4a1,Itgb1
Monarch	MP:0011101	Prenatal lethality, incomplete penetrance	4	378	1.07	0.0278	Col4a1,Col4a2,Fn1,Itga7
Monarch	MP:0000313	Abnormal cell death	7	1621	0.68	0.0305	Col6a1,Itgb3,Lum,Fn1,Itga1,Itgb1,Itga7
Monarch	MP:0003091	Abnormal cell migration	4	389	1.05	0.0305	Itgb3,Itga6,Itgb1,Itga4
Monarch	MP:0031120	Decreased susceptibility to induced thrombosis	2	30	1.87	0.0305	Itgb3,Fn1
Monarch	MP:0001303	Abnormal lens morphology	3	158	1.32	0.0309	Col4a1,Col4a2,Itgb1
Monarch	MP:0001764	Abnormal homeostasis	11	4250	0.46	0.0313	Col6a1,Itgb3,Itgav,Fbn1,Col4a1,Col4a2,Itga11,Itga2,Fn1,Itga1,Itgb1
Monarch	MP:0002106	Abnormal muscle physiology	5	732	0.88	0.0318	Col6a1,Itgb3,Itgav,Col6a3,Itgb1
Monarch	MP:0003078	Aphakia	2	32	1.84	0.0324	Col4a2,Itgb1
Monarch	MP:0003237	Abnormal lens epithelium morphology	2	32	1.84	0.0324	Col4a2,Itgb1
Monarch	MP:0005390	Skeleton phenotype	8	2236	0.6	0.0337	Col6a1,Itgb3,Fbn1,Col4a2,Itga11,Fn1,Col6a3,Itgb1
Monarch	MP:0005601	Increased angiogenesis	2	33	1.82	0.0337	Itgb3,Itga6
Monarch	MP:0009419	Skeletal muscle fibrosis	2	33	1.82	0.0337	Col6a1,Col6a3
Monarch	MP:0011182	Decreased hematopoietic cell number	6	1172	0.75	0.0337	Itgb3,Itgb6,Itgav,Col4a1,Col4a2,Itga4
Monarch	MP:0011702	Abnormal fibroblast proliferation	3	167	1.3	0.0337	Lum,Fn1,Itgb1
Monarch	MP:0004860	Dilated kidney collecting duct	2	34	1.81	0.0342	Col4a1,Itgb1
Monarch	MP:0003231	Abnormal placenta vasculature	3	171	1.29	0.0350	Itgav,Fn1,Itgb1
Monarch	MP:0002082	Postnatal lethality	6	1198	0.74	0.0363	Itgb3,Itga5,Fbn1,Col4a1,Col4a2,Itgb1
Monarch	MP:0003852	Skeletal muscle necrosis	2	36	1.79	0.0372	Col6a1,Itga7
Monarch	MP:0011180	Abnormal hematopoietic cell number	7	1713	0.65	0.0372	Itgb3,Itgb6,Itgav,Fbn1,Col4a1,Col4a2,Itga4
Monarch	MP:0000316	Cellular necrosis	3	179	1.27	0.0374	Col6a1,Itgb3,Itga7
Monarch	MP:0003675	Kidney cyst	2	37	1.78	0.0374	Col4a1,Itgb1
Monarch	MP:0014134	Abnormal embryo morphology	7	1724	0.65	0.0374	Itgb3,Itga5,Itgav,Col4a2,Lum,Fn1,Itgb1
Monarch	MP:0011092	Embryonic lethality, complete penetrance	4	442	1.0	0.0398	Fbn1,Col4a1,Fn1,Itgb1
Monarch	MP:0008134	Abnormal peyers patch size	2	39	1.75	0.0401	Itgav,Itga4
Monarch	MP:0005371	Limbs/digits/tail phenotype	5	806	0.83	0.0412	Fbn1,Col4a2,Lum,Fn1,Itgb1
Monarch	MP:0001716	Abnormal placenta labyrinth morphology	3	191	1.24	0.0428	Itgb3,Itgav,Itgb1
Monarch	MP:0001689	Incomplete somite formation	2	41	1.73	0.0429	Itga5,Fn1
Monarch	MP:0002841	Impaired skeletal muscle contractility	2	42	1.72	0.0446	Col6a1,Col6a3
Monarch	MP:0003799	Impaired macrophage chemotaxis	2	43	1.71	0.0463	Itgb3,Itga4
Monarch	MP:0005031	Abnormal trophoblast layer morphology	3	200	1.22	0.0471	Itgb3,Itgav,Itgb1
Monarch	MP:0001183	Overexpanded pulmonary alveoli	2	44	1.7	0.0474	Itgb6,Fbn1
Monarch	MP:0009642	Abnormal blood homeostasis	9	3081	0.51	0.0474	Col6a1,Itgb3,Fbn1,Col4a2,Itga11,Itga2,Fn1,Itga1,Itgb1
Monarch	MP:0004084	Abnormal cardiac muscle relaxation	2	45	1.69	0.0488	Itgb3,Itgb1
TISSUES	BTO:0000222	Myoblast	6	96	1.84	8.47e-07	Itga5,Itgav,Itga11,Fn1,Itgb1,Itga7
TISSUES	BTO:0000763	Lung	9	1144	0.94	0.00038	Col6a1,Col6a2,Itgb3,Itgb6,Col4a1,Col4a2,Itga2,Fn1,Itga4
TISSUES	BTO:0001489	Whole body	19	9158	0.36	0.00047	Col6a1,Col6a2,Itgb3,Itga5,Col5a1,Itgb6,Itgav,Itga6,Fbn1,Col4a1,Col4a2,Itga11,Lum,Itga2,Fn1,Itga1,Itgb1,Itga7,Itga4
TISSUES	BTO:0000088	Cardiovascular system	7	1088	0.85	0.0109	Col6a1,Col6a2,Fbn1,Col4a1,Col4a2,Fn1,Itga7
TISSUES	BTO:0001487	Adipose tissue	6	701	0.97	0.0109	Col6a1,Col6a2,Itgb3,Col4a2,Itgb1,Itga7
TISSUES	BTO:0000156	Brown adipose tissue	5	501	1.04	0.0221	Col6a1,Col6a2,Itgb3,Col4a2,Itga7
TISSUES	BTO:0001424	Uterus	3	99	1.52	0.0283	Itga6,Fn1,Itga1
TISSUES	BTO:0003091	Urogenital system	11	3755	0.51	0.0324	Col6a1,Itgb3,Col5a1,Itgb6,Itga6,Col4a1,Col4a2,Lum,Fn1,Itga1,Itgb1
TISSUES	BTO:0000562	Heart	6	980	0.83	0.0404	Col6a1,Col6a2,Col4a1,Col4a2,Fn1,Itga7
TISSUES	BTO:0003099	Internal female genital organ	4	319	1.14	0.0404	Itga6,Fn1,Itga1,Itgb1
COMPARTMENTS	GOCC:0008305	Integrin complex	12	51	2.41	2.58e-23	Itgb3,Itga5,Itgb6,Itgav,Itga6,Itga11,Itga2,Fn1,Itga1,Itgb1,Itga7,Itga4
COMPARTMENTS	GOCC:0030055	Cell-substrate junction	10	130	1.93	7.22e-15	Itgb3,Itga5,Itgb6,Itgav,Itga6,Itga11,Itga2,Itga1,Itgb1,Itga7
COMPARTMENTS	GOCC:0062023	Collagen-containing extracellular matrix	10	211	1.72	5.05e-13	Col6a1,Col6a2,Col5a1,Itga6,Fbn1,Col4a1,Col4a2,Lum,Fn1,Itgb1
COMPARTMENTS	GOCC:0005925	Focal adhesion	8	118	1.87	2.58e-11	Itgb3,Itga5,Itgb6,Itgav,Itga11,Itga2,Itga1,Itgb1
COMPARTMENTS	GOCC:0070161	Anchoring junction	11	512	1.37	3.58e-11	Itgb3,Itga5,Itgb6,Itgav,Itga6,Itga11,Itga2,Itga1,Itgb1,Itga7,Itga4
COMPARTMENTS	GOCC:0009897	External side of plasma membrane	9	253	1.59	1.10e-10	Itgb3,Itga5,Itgb6,Itgav,Itga6,Itga2,Itga1,Itgb1,Itga4
COMPARTMENTS	GOCC:0005604	Basement membrane	7	106	1.86	8.68e-10	Col5a1,Itga6,Fbn1,Col4a1,Col4a2,Fn1,Itgb1
COMPARTMENTS	GOCC:0032991	Protein-containing complex	17	4654	0.6	2.13e-07	Itgb3,Itga5,Col5a1,Itgb6,Itgav,Itga6,Fbn1,Col4a1,Col4a2,Itga11,Lum,Itga2,Fn1,Itga1,Itgb1,Itga7,Itga4
COMPARTMENTS	GOCC:0098644	Complex of collagen trimers	4	16	2.44	2.43e-07	Col5a1,Col4a1,Col4a2,Lum
COMPARTMENTS	GOCC:0005576	Extracellular region	11	1446	0.92	9.50e-07	Col6a1,Col6a2,Col5a1,Itga6,Fbn1,Col4a1,Col4a2,Lum,Fn1,Itgb1,Itga4
COMPARTMENTS	GOCC:0005886	Plasma membrane	14	2965	0.72	1.02e-06	Col6a1,Col6a2,Itgb3,Itga5,Itgb6,Itgav,Itga6,Itga11,Itga2,Fn1,Itga1,Itgb1,Itga7,Itga4
COMPARTMENTS	GOCC:0034674	Integrin alpha5-beta1 complex	3	3	3.04	1.10e-06	Itga5,Fn1,Itgb1
COMPARTMENTS	GOCC:0005581	Collagen trimer	4	27	2.21	1.26e-06	Col5a1,Col4a1,Col4a2,Lum
COMPARTMENTS	GOCC:0034683	Integrin alphav-beta3 complex	3	5	2.82	2.75e-06	Itgb3,Itgav,Fn1
COMPARTMENTS	GOCC:0030175	Filopodium	4	92	1.68	0.00012	Itgb3,Itgav,Itga6,Itgb1
COMPARTMENTS	GOCC:0034665	Integrin alpha1-beta1 complex	2	2	3.04	0.00034	Itga1,Itgb1
COMPARTMENTS	GOCC:0034681	Integrin alpha11-beta1 complex	2	2	3.04	0.00034	Itga11,Itgb1
COMPARTMENTS	GOCC:0035868	alphav-beta3 integrin-HMGB1 complex	2	2	3.04	0.00034	Itgb3,Itgav
COMPARTMENTS	GOCC:0034675	Integrin alpha6-beta1 complex	2	3	2.87	0.00048	Itga6,Itgb1
COMPARTMENTS	GOCC:0034677	Integrin alpha7-beta1 complex	2	3	2.87	0.00048	Itgb1,Itga7
COMPARTMENTS	GOCC:0034679	Integrin alpha9-beta1 complex	2	3	2.87	0.00048	Itgb3,Itgb1
COMPARTMENTS	GOCC:0034685	Integrin alphav-beta6 complex	2	3	2.87	0.00048	Itgb6,Itgav
COMPARTMENTS	GOCC:0042383	Sarcolemma	4	139	1.5	0.00048	Col6a1,Col6a2,Itgb1,Itga7
COMPARTMENTS	GOCC:0099081	Supramolecular polymer	6	569	1.07	0.00048	Col5a1,Fbn1,Col4a1,Col4a2,Lum,Fn1
COMPARTMENTS	GOCC:0034666	Integrin alpha2-beta1 complex	2	4	2.74	0.00063	Itga2,Itgb1
COMPARTMENTS	GOCC:0035867	alphav-beta3 integrin-IGF-1-IGF1R complex	2	4	2.74	0.00063	Itgb3,Itgav
COMPARTMENTS	GOCC:0005587	Collagen type iv trimer	2	5	2.64	0.00084	Col4a1,Col4a2
COMPARTMENTS	GOCC:0030056	Hemidesmosome	2	9	2.39	0.0020	Itga6,Itgb1
COMPARTMENTS	GOCC:0031258	Lamellipodium membrane	2	9	2.39	0.0020	Itgb3,Itgav
COMPARTMENTS	GOCC:0005583	Fibrillar collagen trimer	2	10	2.34	0.0023	Col5a1,Lum
COMPARTMENTS	GOCC:0045178	Basal part of cell	3	79	1.62	0.0023	Itga6,Itga2,Itga1
COMPARTMENTS	GOCC:0110165	Cellular anatomical entity	19	12108	0.24	0.0045	Col6a1,Col6a2,Itgb3,Itga5,Col5a1,Itgb6,Itgav,Itga6,Fbn1,Col4a1,Col4a2,Itga11,Lum,Itga2,Fn1,Itga1,Itgb1,Itga7,Itga4
COMPARTMENTS	GOCC:0031527	Filopodium membrane	2	16	2.14	0.0047	Itgb3,Itgav
COMPARTMENTS	GOCC:0031528	Microvillus membrane	2	21	2.02	0.0077	Itgb3,Itgav
COMPARTMENTS	GOCC:0005911	Cell-cell junction	4	410	1.03	0.0180	Itgb3,Itga6,Itgb1,Itga4
UniProt Keywords	KW-0401	Integrin	11	32	2.58	3.44e-23	Itgb3,Itga5,Itgb6,Itgav,Itga6,Itga11,Itga2,Itga1,Itgb1,Itga7,Itga4
UniProt Keywords	KW-0130	Cell adhesion	14	420	1.57	9.96e-18	Col6a1,Col6a2,Itgb3,Itga5,Itgb6,Itgav,Itga6,Itga11,Itga2,Fn1,Itga1,Itgb1,Itga7,Itga4
UniProt Keywords	KW-0732	Signal	20	3546	0.79	2.56e-14	Col6a1,Col6a2,Itgb3,Itga5,Col5a1,Itgb6,Itgav,Itga6,Fbn1,Col4a1,Col4a2,Itga11,Lum,Itga2,Fn1,Col6a3,Itga1,Itgb1,Itga7,Itga4
UniProt Keywords	KW-0677	Repeat	19	4163	0.7	4.07e-11	Col6a1,Col6a2,Itgb3,Itga5,Col5a1,Itgb6,Itgav,Itga6,Fbn1,Col4a1,Col4a2,Itga11,Lum,Itga2,Fn1,Itga1,Itgb1,Itga7,Itga4
UniProt Keywords	KW-0325	Glycoprotein	18	3781	0.72	2.47e-10	Col6a1,Col6a2,Itgb3,Itga5,Itgb6,Itgav,Itga6,Fbn1,Col4a1,Col4a2,Itga11,Lum,Itga2,Fn1,Itga1,Itgb1,Itga7,Itga4
UniProt Keywords	KW-0272	Extracellular matrix	8	239	1.57	2.24e-09	Col6a1,Col6a2,Col5a1,Fbn1,Col4a1,Col4a2,Lum,Fn1
UniProt Keywords	KW-1015	Disulfide bond	16	3084	0.76	4.76e-09	Itgb3,Itga5,Itgb6,Itgav,Itga6,Fbn1,Col4a1,Col4a2,Itga11,Lum,Itga2,Fn1,Itga1,Itgb1,Itga7,Itga4
UniProt Keywords	KW-0176	Collagen	5	77	1.85	6.32e-07	Col6a1,Col6a2,Col5a1,Col4a1,Col4a2
UniProt Keywords	KW-0106	Calcium	9	819	1.08	9.88e-07	Itga5,Itgav,Itga6,Fbn1,Itga11,Itga2,Itga1,Itga7,Itga4
UniProt Keywords	KW-0379	Hydroxylation	5	124	1.65	4.96e-06	Col6a1,Col6a2,Col5a1,Col4a1,Col4a2
UniProt Keywords	KW-0675	Receptor	11	2457	0.69	0.00011	Itgb3,Itga5,Itgb6,Itgav,Itga6,Itga11,Itga2,Itga1,Itgb1,Itga7,Itga4
UniProt Keywords	KW-0037	Angiogenesis	4	130	1.53	0.00026	Itgav,Col4a1,Col4a2,Fn1
UniProt Keywords	KW-0765	Sulfation	3	41	1.91	0.00034	Col5a1,Lum,Fn1
UniProt Keywords	KW-0165	Cleavage on pair of basic residues	4	248	1.25	0.0025	Itga5,Itgav,Itga6,Itga7
UniProt Keywords	KW-0133	Cell shape	2	25	1.95	0.0092	Fn1,Itga7
UniProt Keywords	KW-0084	Basement membrane	2	34	1.81	0.0154	Col4a1,Col4a2
UniProt Keywords	KW-0965	Cell junction	5	785	0.85	0.0174	Itgb3,Itga5,Itgb6,Itgav,Itgb1
UniProt Keywords	KW-0873	Pyrrolidone carboxylic acid	2	44	1.7	0.0226	Lum,Fn1
UniProt Keywords	KW-0460	Magnesium	4	553	0.9	0.0384	Itga11,Itga2,Itga1,Itgb1
Pfam	PF08441	Integrin alpha	8	18	2.69	4.81e-16	Itga5,Itgav,Itga6,Itga11,Itga2,Itga1,Itga7,Itga4
Pfam	PF01839	FG-GAP repeat	7	18	2.63	1.26e-13	Itga5,Itgav,Itga6,Itga2,Itga1,Itga7,Itga4
Pfam	PF00092	Von willebrand factor type a domain	6	60	2.04	2.43e-08	Col6a1,Col6a2,Itga11,Itga2,Col6a3,Itga1
Pfam	PF13519	Von willebrand factor type a domain	6	67	1.99	3.41e-08	Col6a1,Col6a2,Itga11,Itga2,Col6a3,Itga1
Pfam	PF01391	Collagen triple helix repeat (20 copies)	6	75	1.95	5.18e-08	Col6a1,Col6a2,Col5a1,Col4a1,Col4a2,Col6a3
Pfam	PF08725	Integrin beta cytoplasmic domain	3	5	2.82	2.03e-05	Itgb3,Itgb6,Itgb1
Pfam	PF07965	Integrin beta tail domain	3	6	2.74	2.61e-05	Itgb3,Itgb6,Itgb1
Pfam	PF00362	Integrin beta chain VWA domain	3	9	2.57	5.98e-05	Itgb3,Itgb6,Itgb1
Pfam	PF00357	Integrin alpha cytoplasmic region	3	10	2.52	6.91e-05	Itgav,Itga6,Itga2
Pfam	PF13517	Repeat domain in Vibrio, Colwellia, Bradyrhizobium and Shewanella	3	10	2.52	6.91e-05	Itga6,Itga7,Itga4
Pfam	PF17205	Integrin plexin domain	3	10	2.52	6.91e-05	Itgb3,Itgb6,Itgb1
Pfam	PF01413	C-terminal tandem repeated domain in type 4 procollagen	2	6	2.57	0.0062	Col4a1,Col4a2
Pfam	PF07974	EGF-like domain	2	13	2.23	0.0215	Itgb3,Itgb1
InterPro	IPR032695	Integrin domain superfamily	11	26	2.67	6.26e-23	Itgb3,Itga5,Itgb6,Itgav,Itga6,Itga11,Itga2,Itga1,Itgb1,Itga7,Itga4
InterPro	IPR000413	Integrin alpha chain	8	18	2.69	4.66e-16	Itga5,Itgav,Itga6,Itga11,Itga2,Itga1,Itga7,Itga4
InterPro	IPR013519	Integrin alpha beta-propellor	8	19	2.67	4.66e-16	Itga5,Itgav,Itga6,Itga11,Itga2,Itga1,Itga7,Itga4
InterPro	IPR013649	Integrin alpha-2	8	18	2.69	4.66e-16	Itga5,Itgav,Itga6,Itga11,Itga2,Itga1,Itga7,Itga4
InterPro	IPR018184	Integrin alpha chain, C-terminal cytoplasmic region, conserved site	7	17	2.66	7.00e-14	Itga5,Itgav,Itga6,Itga2,Itga1,Itga7,Itga4
InterPro	IPR028994	Integrin alpha, N-terminal	7	19	2.61	1.11e-13	Itga5,Itgav,Itga6,Itga11,Itga2,Itga1,Itga4
InterPro	IPR013517	FG-GAP repeat	7	20	2.59	1.28e-13	Itga5,Itgav,Itga6,Itga2,Itga1,Itga7,Itga4
InterPro	IPR036465	Von willebrand factor a-like domain superfamily	9	102	1.99	1.97e-13	Col6a1,Col6a2,Itgb3,Itgb6,Itga11,Itga2,Col6a3,Itga1,Itgb1
InterPro	IPR008160	Collagen triple helix repeat	6	74	1.95	5.16e-08	Col6a1,Col6a2,Col5a1,Col4a1,Col4a2,Col6a3
InterPro	IPR002035	Von willebrand factor, type a	6	79	1.92	6.73e-08	Col6a1,Col6a2,Itga11,Itga2,Col6a3,Itga1
InterPro	IPR014836	Integrin beta subunit, cytoplasmic domain	3	6	2.74	3.22e-05	Itgb3,Itgb6,Itgb1
InterPro	IPR040622	Integrin beta, epidermal growth factor-like domain 1	3	6	2.74	3.22e-05	Itgb3,Itgb6,Itgb1
InterPro	IPR012896	Integrin beta subunit, tail	3	8	2.62	5.35e-05	Itgb3,Itgb6,Itgb1
InterPro	IPR036349	Integrin beta tail domain superfamily	3	8	2.62	5.35e-05	Itgb3,Itgb6,Itgb1
InterPro	IPR002369	Integrin beta subunit, VWA domain	3	9	2.57	6.18e-05	Itgb3,Itgb6,Itgb1
InterPro	IPR033760	Integrin beta N-terminal	3	9	2.57	6.18e-05	Itgb3,Itgb6,Itgb1
InterPro	IPR015812	Integrin beta subunit	3	10	2.52	7.08e-05	Itgb3,Itgb6,Itgb1
InterPro	IPR016201	PSI domain	3	40	1.92	0.0028	Itgb3,Itgb6,Itgb1
InterPro	IPR001442	Collagen IV, non-collagenous	2	6	2.57	0.0076	Col4a1,Col4a2
InterPro	IPR036954	Collagen IV, non-collagenous domain superfamily	2	6	2.57	0.0076	Col4a1,Col4a2
InterPro	IPR013111	EGF-like domain, extracellular	2	13	2.23	0.0258	Itgb3,Itgb1
SMART	SM00191	Integrin alpha (beta-propellor repeats).	8	19	2.67	1.55e-16	Itga5,Itgav,Itga6,Itga11,Itga2,Itga1,Itga7,Itga4
SMART	SM00327	Von willebrand factor (vwf) type a domain	9	91	2.04	3.50e-14	Col6a1,Col6a2,Itgb3,Itgb6,Itga11,Itga2,Col6a3,Itga1,Itgb1
SMART	SM01241	Integrins are a group of transmembrane proteins which function as extracellular matrix receptors and in cell adhesion. Integrins are ubiquitously expressed and are heterodimeric, each composed of an alpha and beta subunit. Several variations of the ...	3	5	2.82	9.24e-06	Itgb3,Itgb6,Itgb1
SMART	SM01242	This is the beta tail domain of the Integrin protein. Integrins are receptors which are involved in cell-cell and cell-extracellular matrix interactions.	3	8	2.62	2.04e-05	Itgb3,Itgb6,Itgb1
SMART	SM00187	Integrin beta subunits (N-terminal portion of extracellular region)	3	9	2.57	2.17e-05	Itgb3,Itgb6,Itgb1
SMART	SM00423	Domain found in plexins, semaphorins and integrins	3	45	1.87	0.0014	Itgb3,Itgb6,Itgb1
SMART	SM00111	C-terminal tandem repeated domain in type 4 procollagens	2	6	2.57	0.0024	Col4a1,Col4a2

[truncated: 10 more sheets: DOMINO mod1, DOMINO mod2, DOMINO mod3, DOMINO mod4, DOMINO mod5, AMINE mod1, AMINE mod2, AMINE mod3, AMINE mod4, AMINE mod5]
