# Supplementary material for: A network embedding approach to identify active modules in biological interaction networks
Source: Life Sci Alliance. 2023 Jun 20;6(9):e202201550. doi: 10.26508/lsa.202201550 (PMC10282331; doi:10.26508/lsa.202201550)
Supplement: Supplementary file 4 [file LSA-2022-01550_TableS4.xlsx]

## Sheet: list of modules
module_nb	genes	s score	pvalue
1	Aspn Chst2 Chst4 Col1a1 Col1a2 Col3a1 Col5a2 Ecm2 Fmod Lum Mkx Ogn Pcolce2 Postn Prelp	5.04753	2.23779e-07
2	Gm12117 Hk2 Ldha Pfkfb3 Slc2a1 Vegfa	4.32953	7.47145e-06
3	Itga9 Lama1 Lama2 Lama4 Nid2	3.90041	4.80156e-05
4	Fbln1 Fbn2 Mfap2 Mfap4 Mfap5	3.84302	6.07654e-05
5	Angpt1 Angpt4 Cilp Efna1 Efna3 Grb14 Igf1 Igf1r Pdgfra Pdgfrb Pgf Shc3	3.83902	6.17634e-05
6	Ahsg F5 Gas6 Igfbp5 Igfbp7 Islr Serpina1b Serpina1d Sparcl1 Srgn	3.77017	8.15671e-05
7	Gucy1a2 Gucy1a3 Gucy1b3 Pde10a Pde1a Pde3a Pde9a	3.699	0.000108226
8	Cel Cela1 Cela2a Cela3b Clps Cpa1 Cpa2 Cpb1 Ctrb1 Ctrl Gm13011 Pnlip Pnliprp1 Prss2 Reg1 Sycn Zg16	3.46878	0.000261415
9	Atp1a3 Atp1a4 Atp1b2 Atp1b3 Fxyd1 Fxyd4 Fxyd6	3.43068	0.00030104
10	Col11a1 Col11a2 Col12a1 Col16a1 Col19a1 Col24a1 Col4a1 Col4a2 Col5a3 Col6a3 Col8a1 Col8a2 Col9a3	3.42385	0.000308705
11	Bgn Csgalnact2 Dcn Loxl1 Ust	3.35393	0.000398356
12	Serpina3c Serpina3f Serpina3i Serpina3j Serpina3n	3.29627	0.00048989
13	Bcl2l1 Map2k1 Mapk8 Mdk	3.26125	0.000554612
14	Adamts12 Adamts15 Adamts16 Adamts2 Adamts20 Adamtsl1	3.25673	0.000563518
15	Hoxa3 Hoxa5 Hoxa7 Hoxb3 Hoxb5 Hoxb6 Hoxb7 Hoxb8 Hoxc4 Hoxc5 Hoxc6	3.18103	0.00073376
16	Actg2 Cnn1 Csrp2 Lmod1 Myh11 Myocd Smtn Tagln	3.1439	0.000833565
17	Agtr2 Aplnr Bdkrb1 Bdkrb2 Casr Ccl9 Edn2 Ednra Hhipl1 Htr1d Npffr2 Npw Ppy Ptger3 Ptgfr Pyy S1pr3 Tas2r108	3.11649	0.000915101
18	Dkk3 Sfrp1 Sfrp2 Wif1 Wnt6	3.08392	0.00102146
19	Art4 Ntng1 Rtn4rl2 Thy1	2.95729	0.00155179
20	Gbp2 Gbp3 Gbp7 Gbp8 Iigp1 Isg20	2.94382	0.00162096
21	Cited1 Esr1 Gtf2a1 Kdm4b Ncoa2 Nr5a2 Pou2f1 Sp1 Usf2 Zfp217	2.93365	0.001675
22	Adm Adm2 Gpbar1 Htr6 Ptger2 Ptger4 Ptgir Pth1r Ramp2 Sctr Vipr2	2.92215	0.00173812
23	Aldoa Aldoart1 Aldoc Higd1c Pgm2	2.91515	0.00177757
24	Cacna1c Cacnb1 Kcnma1 Kcnmb1	2.85843	0.00212872
25	Dact1 Dact3 Nkd1 Nkd2 Nxn Sestd1	2.82558	0.00235975
26	Aass Abat Acss3 Akr7a5 Aldh1b1 Aldh7a1 Aoc3 Grhpr Smox	2.80106	0.00254674
27	Arhgap12 Arhgap28 Arhgap9 Rhob Rhoj Stard8	2.79661	0.00258212
28	Cacng7 Gria3 Gria4 Shisa6	2.78769	0.0026543
29	Atox1 Atp7a Gpx3 Pdzd11 Sod3	2.75311	0.0029516
30	Aldob Eno1 Gm15294 Gpi1 Pfkp Pgam1 Taldo1	2.72323	0.00323239
31	Cd34 Eng Mcam Pecam1	2.69571	0.00351196
32	Cdh11 Cdh5 Erg Hoxc8	2.66716	0.00382477
33	Fbxo11 Fbxo30 Hecw2 Kbtbd7 Klhl13 Klhl2 Klhl3 Lrsam1 Pja2 Rnf19a Rnf217 Rnf6 Trim37 Ube2e2 Ube2g1 Wsb1	2.66555	0.00384315
34	Bub1 Bub1b Ccnb2 Cdc20 Cdca3 Cdca8 Cenpn Cep55 Kntc1 Mad2l1 Nuf2 Pbk Pttg1 Shcbp1	2.63264	0.00423625
35	Bcar1 Bcar3 Kdr Parva Pitpnm1 Pparg Ptk2b Pxn Tgfb1i1	2.61006	0.00452628
36	C1qtnf5 Daglb Mfrp Prss56	2.59898	0.00467507
37	Ch25h Cyp27a1 Cyp46a1 Cyp7b1	2.57545	0.00500549
38	Casp1 P2rx5 P2rx7 Panx1	2.53777	0.005578
39	Abcc8 Abcc9 Kcnj11 Kcnj8	2.52077	0.00585485
40	Adh1 Adh7 Aldh1a2 Aldh1a7 Cyp26a1 Dhrs3 Lrat	2.50838	0.00606428
41	Ccl11 Ccl2 Csf1 Gm5724 Il6 Saa3	2.50548	0.00611422
42	Apoc1 Apoc2 Pltp Vldlr	2.49448	0.00630714
43	Arc Bdnf Cntf Ntf5 Ntrk2 Pcsk4 Pcsk5	2.49356	0.0063234
44	Lrp2bp Mxra7 Prpsap1 Prpsap2	2.4766	0.00663204
45	Tnfrsf18 Tnfsf18 Tnfsf8 Vtcn1	2.47583	0.00664642
46	Col14a1 P4ha1 P4ha2 P4ha3	2.46582	0.00683493
47	Dzip1 Gli2 Nin Zfp629	2.45307	0.00708211
48	Siah2 Ubc Usp10 Usp13 Usp2	2.43012	0.00754701
49	Cyp1b1 Gsta1 Gstm1 Gstm2	2.41479	0.00787213
50	Extl1 Glce Gpc3 Hs3st3b1 Ndst4 Sulf2	2.40223	0.00814762
51	Dpp4 Mep1a Mep1b Prcp Sis	2.39738	0.00825645
52	Ccna1 Ccne1 Cdkn1a Cdkn1b Nov Scml2	2.39087	0.00840416
53	Car9 Gpnmb Hbegf Hif1a Lrrk2	2.37532	0.00876677
54	Cdr2l Emilin2 Otop2 Rabac1 Tmem128	2.37126	0.00886376
55	Aff4 Eaf1 Efcab1 Ell	2.34383	0.00954348
56	Gpr34 Olfml3 P2ry12 Tmem119	2.33889	0.00967059
57	Hsd11b1 Hsd11b2 Hsd3b4 Nr3c1	2.33661	0.00972971
58	Adamts4 Ctsw Itih3 Itih4 Timp3	2.33092	0.00987886
59	A4gnt Galnt5 Muc6 St6galnac2	2.32173	0.0101237
60	Cox5b Cox6b1 Ndufa1 Ndufa10 Ndufa12 Ndufa4 Ndufa4l2 Ndufaf2 Ndufaf4 Ndufaf6 Ndufv3 Uqcr10 Uqcrb	2.31765	0.010234
61	Bnip3 Bnip3l Fundc1 Trp53inp2	2.31755	0.0102369
62	Arhgap11a Ckap2 H2-DMb2 H2-Oa H2-Ob Kif15 Kif18b Kif20a Kif20b Kif23 Kif2c Kif3c Kif4 Racgap1	2.31205	0.0103875
63	Egln1 Egln2 Egln3 Hif3a	2.3056	0.0105665
64	Kcne4 Kcnq5 Kcnt1 Rerg	2.30238	0.0106568
65	Epyc Itga1 Itga11 Thbs2 Thbs3 Thbs4	2.29422	0.0108888
66	Crb2 Lin7a Lin7c Llgl1 Mpdz Mpp5 Mpp7 Syn3	2.29359	0.010907
67	Itgb8 Layn Raph1 Tln2	2.29079	0.0109879
68	Csf2rb Gab2 Grb10 Il15ra Il2rg Il4ra Insrr Irs1 Irs2 Jak3 Ptpn20	2.2794	0.0113216
69	Chchd1 Gm6578 Mrpl14 Mrpl37 Mrpl42 Mrps18a Mrps24 Mrps28 Mrps30	2.27165	0.0115539
70	Ftsj3 Ltv1 Lyar Mphosph10 Mrto4 Pno1 Rcl1 Tbl3 Tsr1 Wdr46	2.27155	0.0115569
71	Ccl17 Ccl22 Ccl24 Cxcl14	2.26511	0.0117529
72	C1ra C2 Cfh Fcnb	2.26346	0.0118036
73	Ak3 Ak4 Ak7 Kank4	2.2223	0.0131315
74	Hbp1 Mxd1 Mxi1 Riok3	2.22106	0.0131734
75	Alkbh2 Alkbh5 Ythdc1 Ythdf1	2.21509	0.0133769
76	Abi3 Cyfip2 Nhsl2 Wasf3 Whamm Wipf3	2.21348	0.0134323
77	Ighe Itk Lcp2 Ptprcap Tec Vav3	2.21335	0.0134369
78	Scn1b Scn2b Scn3b Scn7a	2.21124	0.0135095
79	Des Myl2 Myl4 Tmod2	2.2071	0.0136535
80	Gm10334 Gm5771 Prss1 Prss3 Reg3a Reg3b Reg3d Reg3g Try10 Try4 Try5	2.1814	0.0145771
81	Cd93 Ormdl3 Sirpb1a Slc2a3	2.17809	0.0146995
82	Ctxn1 Olfml1 Olfml2a Sh2d5	2.17374	0.0148624
83	Ero1l Gpx7 Hspa5 Msrb3 Pdia3	2.1687	0.0150529
84	Ctbs Gng10 Grik3 Ncald	2.15103	0.0157369
85	Fbxo16 Fbxo28 Fbxo36 Fbxo38 Fbxo42 Klf7 Klhl28	2.14535	0.0159624
86	Klk1 Klk1b1 Klk1b11 Klk1b16 Klk1b21 Klk1b24 Klk1b26 Klk1b27 Klk1b5 Klk1b8 Klk1b9 Mmp9 Serping1	2.13521	0.0163718
87	Hivep3 Nfkbie Psma1 Psma4 Psma7 Psma8 Psmb10 Psmb3 Psmb4 Psmb8 Psmb9 Psmc4 Psmd13 Psmd3	2.13113	0.0165392
88	Gp1ba Serpine1 Serpine2 Vtn	2.12285	0.0168831
89	Ptgds Ptges Ptgis Tbxas1	2.11898	0.0170463
90	Aanat Inmt Moxd1 Slc38a4	2.11697	0.017131
91	Fhl1 Heyl Maml1 Rbpj Rbpjl	2.10837	0.0174993
92	Ankrd37 Dcun1d3 Fem1b Fem1c	2.09532	0.0180714
93	Sgcb Sgcd Sntb1 Sntg1 Utrn	2.08845	0.0183786
94	Crtap Fkbp11 Ifitm5 Lepre1 Serpinf1 Tmem38b	2.0856	0.0185074
95	C4b Mc3r Mrap Mt1 Mt2	2.08534	0.0185191
96	Arxes2 Sec11c Sec61b Ssr2 Ssr4 Tram1	2.08082	0.0187252
97	Cryaa Dnajb1 Hspb1 Hspb2 Hspb9 Mapk4 Mgea5	2.06709	0.0193626
98	Frem1 Frem2 Hmcn1 Vwa2	2.06175	0.0196158
99	Kdm5a Kdm5b Kdm6a Kdm6b	2.06167	0.0196198
100	Asphd1 Doc2a Fam57b Sez6l2	2.05014	0.0201753
101	ENSMUSG00000052117 Fam196b Lrrc32 Lrrc34 Lrriq4	2.03734	0.0208079
102	Bst1 Enpp3 Nampt Nmnat1 Nnmt	2.0299	0.0211833
103	Chm Dennd2a Dennd4a Dennd4b Fam19a1 Gdi1 Rab3il1	2.0193	0.0217282
104	Aak1 Dab2 Eps15l1 Fcho1 Ldlrap1 Necap1 Pacsin3 Picalm Trip10	2.01788	0.0218021
105	Cdan1 Chaf1b Insig2 Mcm2 Mcm3 Nasp Pola1 Prim1	2.01081	0.0221729
106	Bsg Slc16a13 Slc7a10 Slc7a8	1.99271	0.0231466
107	Fam199x Pdk1 Pdpk1 Pyroxd2	1.99107	0.0232369
108	Cadm3 Epb4.1l2 Epb4.1l3 Nfasc Nlgn2 Nrxn1 Nrxn2	1.97874	0.0239226
109	Atp5b Atp5g1 D11Wsu47e Ppa1 Sdhb Slc25a3	1.97683	0.0240306
110	Skil Smad2 Smad3 Smad4 Tgif1	1.97122	0.0243496
111	Cd81 ENSMUSG00000094924 Ifitm1 Ifitm2 Ifitm3 Oas2	1.95848	0.0250866
112	Arl6ip1 Arrdc3 Lysmd3 Olfr299	1.94986	0.0255964
113	Dnmt3b Dpep1 Tet1 Tet2	1.93645	0.0264062
114	Lman2l Mcfd2 Nkpd1 Tgfa Trappc10 Trappc6a	1.93426	0.0265406
115	Agl Amy1 Gbe1 Gys1 Ppp1r3c Ppp1r3d Ppp1r3f	1.92877	0.02688
116	C1qtnf1 Cbln3 Fam49a Fam84a Hrasls	1.92845	0.0268998
117	Foxc2 Hmg20b Loxl3 Rcor2 Snai1	1.92778	0.0269413
118	Bmp6 Bmper Gdf6 Nog Twsg1 Zfyve16	1.91179	0.0279515
119	Elfn1 Kcnc3 Kcnh5 Kcnk6 Tro	1.90208	0.0285804
120	Dpp8 Dpp9 Fap Prep	1.89486	0.0290554
121	Aebp2 Eed Mafb Mcrs1 Ncoa6 Pcgf2 Pcgf5 Pknox1 Rara Yy1	1.88991	0.029385
122	Akt1 Dennd1b Igfbp2 Ndrg1 Prr5 Them4	1.88567	0.0296695
123	Bccip Ccnt1 Ccnt2 Cdk13 Cdk14 Cdkn2d	1.88393	0.0297869
124	Crbn Dcaf12 Dcaf17 Dcaf5 Dcaf7 Ercc8	1.88034	0.0300312
125	Chmp1a Snf8 Uevld Vps36 Vps37a Vps37b	1.87973	0.0300721
126	Crmp1 Dpysl4 Plxna3 Sema6c	1.87753	0.0302228
127	Fgl2 Mcoln3 Tfpi Tfpi2	1.87482	0.030409
128	Brip1 Dna2 Exo1 Gen1 Rad52 Rbbp8 Recql4 Rmi1 Spata22 Wrn	1.87426	0.0304472
129	Ankrd50 Cinp Spata5 Tnfaip1	1.8735	0.0304996
130	Bhlhe40 Bhlhe41 Hlf Nfil3	1.87183	0.0306148
131	Ces2g Gusb Hyal1 Man2b1	1.86415	0.0311501
132	Robo1 Slit1 Slit2 Slit3	1.86356	0.0311915
133	Lnpep Slc2a12 Tbc1d4 Ywhah Ywhaz	1.85964	0.0314679
134	Cttnbp2 Cttnbp2nl ENSMUSG00000060512 Stk24	1.8575	0.0316202
135	Aqp1 Aqp3 Aqp6 Aqp9	1.84593	0.0324514
136	Adcy2 Adcy3 Adcy4 Adcy7	1.83541	0.0332222
137	Adrbk2 Grk4 Grk5 Grk6	1.83426	0.0333075
138	Casp12 Ddit3 Dnajb9 Xbp1	1.82731	0.0338267
139	AU040320 Atp2c2 Cmip Dcdc2a	1.82595	0.0339289
140	Dnaja1 Grpel1 Hspd1 Tril	1.82591	0.0339319
141	Akt3 Cap2 Phlpp1 Phlpp2	1.82565	0.0339514
142	Gabpa Gabpb1 Tpd52l2 Zmynd8	1.82273	0.034172
143	Emb Slc16a1 Slc16a3 Slc16a7	1.82216	0.0342156
144	Acpt Gltpd1 Lsp1 Tox3	1.81235	0.0349663
145	Acat1 Bdh1 Sfxn3 Stox2	1.80647	0.0354228
146	Nup37 Nup85 Pmf1 Seh1l	1.80249	0.0357341
147	Dstyk Lrrc1 Lrrn2 Tmem81	1.80143	0.0358179
148	Cog6 Cog7 Lhfp Scube1	1.80071	0.0358745
149	Cd300lb Cd300lf Cd48 Cd52 Igsf6 Ly86 Mpeg1 Ms4a6c Trem1 Tyrobp	1.7963	0.0362236
150	BC061194 Foxj1 Rfx3 Spag6 Spef2	1.79129	0.0366237
151	Dhx29 Eif3b Eif4a1 Eif4b Pabpc4l	1.78932	0.0367817
152	Hmmr Nek2 Phlda1 Plk4 Tpx2	1.78761	0.0369192
153	Prr12 Prrg2 Rcn3 Scaf1	1.78462	0.0371617
154	Ctnnd1 Ctnnd2 Mecp2 Zbtb33	1.76969	0.0383897
155	Btg1 Cnot2 Cnot7 Cnot8	1.76686	0.038626
156	Adam12 Adam19 Palld Sh3pxd2a Thg1l	1.76422	0.0388479
157	Bcat1 Bcat2 Bckdhb Cth Ldhb Olfr1055	1.76376	0.038886
158	Fgf18 Fgf7 Fgf9 Fgfr2 Fgfr3	1.76026	0.0391821
159	Clip4 Mns1 Pcmtd1 Wrap73	1.75999	0.0392048
160	Gvin1 Parp16 Phactr4 Tiparp	1.75958	0.0392399
161	A4galt B3galnt1 B3galt1 B4galt4 Gbgt1	1.75363	0.0397473
162	Ddx46 Lsm4 Lsm6 Lsm7 Mfap1a Prpf31 Snrnp27 Snrpc Uhrf1bp1 Usb1 Wbp4	1.74699	0.0403198
163	Efcab5 Slc2a13 Snrnp40 Syf2	1.74065	0.0408722
164	Pdzk1 Slc16a9 Slc17a3 Slc22a12 Slc2a9 Slc5a8	1.73659	0.0412299
165	Hr Ing2 Mbd2 Nfyc Phf12 Sap30	1.73344	0.0415087
166	Gabra3 Gabra4 Gabrb3 Gabrq	1.72541	0.0422268
167	Cxx1c Lhfpl1 Rgag4 Zcchc3	1.71375	0.0432876
168	Eda2r Irak1 Tlr11 Traf6	1.70849	0.043773
169	Bach2 Irf4 Prdm1 Tbx21	1.70528	0.0440715
170	Chit1 Lrg1 Lyz1 Mettl7a1 Mettl7a3 Oscar Prg3 Ptx3 Slpi	1.70341	0.0442461
171	Cct3 Cct7 Mbnl2 Pdcl3	1.69857	0.0447005
172	Ankrd22 Impa1 Impa2 Inpp1 Inpp4b Isyna1	1.69705	0.044844
173	Dnaaf1 Dynlt1a Dynlt1f Fam162a Hp1bp3	1.69358	0.0451727
174	Abcd2 Far1 Pex10 Pknox2 Pxmp4	1.69019	0.0454957
175	Nup205 Nup50 Nupl1 Sp100	1.68928	0.0455827
176	Cd3eap Dek Mybbp1a Polr1e Znrd1	1.68763	0.0457415
177	Emilin1 Itga6 Itgb6 Itgb7	1.68661	0.0458391
178	Capn11 Capn12 Capn5 Capn6	1.68649	0.0458505
179	Arpc1b Fam13a Myo9b Rhog Scube2 Srgap3	1.68198	0.0462865
180	Bri3 Cpne3 Serinc1 Vapa	1.67951	0.0465266
181	Adssl1 Cad Dglucy Gfpt2 Ppat	1.67841	0.0466338
182	Bloc1s4 Bloc1s5 Bloc1s6 Hps6	1.67695	0.0467759
183	Fam180a Lrit1 Lrrn4 Nkain4	1.67566	0.0469026
184	Dsc1 Dsc3 Dsg4 Klk5 Pkp2	1.67265	0.0471977
185	Bcl7c Brd9 Dpf2 Ss18l1	1.67182	0.0472798
186	Cd200 Cd200r1 Cd200r2 Cd200r3	1.66578	0.047879
187	Rab11b Rab11fip1 Rab11fip2 Rab11fip5	1.66543	0.0479138
188	Atic Dhfr Fpgs Mthfd1 Mthfd1l Mthfd2l	1.66408	0.0480481
189	Ppid Ppp5c Ptges3 Tsc1	1.6581	0.0486482
190	Cplx2 Snap47 Stx11 Vamp1	1.6528	0.0491863
191	Eogt Kansl3 Mlx Ogt	1.65127	0.0493422
192	Mrc2 Pla2g5 Pla2r1 Thsd7a	1.64951	0.0495221
193	Cep76 Myoc Optn Pcm1 Tubg1	1.64604	0.0498782

## Sheet: genes to modules
gene	#module
Aspn	1
Chst2	1
Chst4	1
Col1a1	1
Col1a2	1
Col3a1	1
Col5a2	1
Ecm2	1
Fmod	1
Lum	1
Mkx	1
Ogn	1
Pcolce2	1
Postn	1
Prelp	1
Gm12117	2
Hk2	2
Ldha	2
Pfkfb3	2
Slc2a1	2
Vegfa	2
Itga9	3
Lama1	3
Lama2	3
Lama4	3
Nid2	3
Fbln1	4
Fbn2	4
Mfap2	4
Mfap4	4
Mfap5	4
Angpt1	5
Angpt4	5
Cilp	5
Efna1	5
Efna3	5
Grb14	5
Igf1	5
Igf1r	5
Pdgfra	5
Pdgfrb	5
Pgf	5
Shc3	5
Ahsg	6
F5	6
Gas6	6
Igfbp5	6
Igfbp7	6
Islr	6
Serpina1b	6
Serpina1d	6
Sparcl1	6
Srgn	6
Gucy1a2	7
Gucy1a3	7
Gucy1b3	7
Pde10a	7
Pde1a	7
Pde3a	7
Pde9a	7
Cel	8
Cela1	8
Cela2a	8
Cela3b	8
Clps	8
Cpa1	8
Cpa2	8
Cpb1	8
Ctrb1	8
Ctrl	8
Gm13011	8
Pnlip	8
Pnliprp1	8
Prss2	8
Reg1	8
Sycn	8
Zg16	8
Atp1a3	9
Atp1a4	9
Atp1b2	9
Atp1b3	9
Fxyd1	9
Fxyd4	9
Fxyd6	9
Col11a1	10
Col11a2	10
Col12a1	10
Col16a1	10
Col19a1	10
Col24a1	10
Col4a1	10
Col4a2	10
Col5a3	10
Col6a3	10
Col8a1	10
Col8a2	10
Col9a3	10
Bgn	11
Csgalnact2	11
Dcn	11
Loxl1	11
Ust	11
Serpina3c	12
Serpina3f	12
Serpina3i	12
Serpina3j	12
Serpina3n	12
Bcl2l1	13
Map2k1	13
Mapk8	13
Mdk	13
Adamts12	14
Adamts15	14
Adamts16	14
Adamts2	14
Adamts20	14
Adamtsl1	14
Hoxa3	15
Hoxa5	15
Hoxa7	15
Hoxb3	15
Hoxb5	15
Hoxb6	15
Hoxb7	15
Hoxb8	15
Hoxc4	15
Hoxc5	15
Hoxc6	15
Actg2	16
Cnn1	16
Csrp2	16
Lmod1	16
Myh11	16
Myocd	16
Smtn	16
Tagln	16
Agtr2	17
Aplnr	17
Bdkrb1	17
Bdkrb2	17
Casr	17
Ccl9	17
Edn2	17
Ednra	17
Hhipl1	17
Htr1d	17
Npffr2	17
Npw	17
Ppy	17
Ptger3	17
Ptgfr	17
Pyy	17
S1pr3	17
Tas2r108	17
Dkk3	18
Sfrp1	18
Sfrp2	18
Wif1	18
Wnt6	18
Art4	19
Ntng1	19
Rtn4rl2	19
Thy1	19
Gbp2	20
Gbp3	20
Gbp7	20
Gbp8	20
Iigp1	20
Isg20	20
Cited1	21
Esr1	21
Gtf2a1	21
Kdm4b	21
Ncoa2	21
Nr5a2	21
Pou2f1	21
Sp1	21
Usf2	21
Zfp217	21
Adm	22
Adm2	22
Gpbar1	22
Htr6	22
Ptger2	22
Ptger4	22
Ptgir	22
Pth1r	22
Ramp2	22
Sctr	22
Vipr2	22
Aldoa	23
Aldoart1	23
Aldoc	23
Higd1c	23
Pgm2	23
Cacna1c	24
Cacnb1	24
Kcnma1	24
Kcnmb1	24
Dact1	25
Dact3	25
Nkd1	25
Nkd2	25
Nxn	25
Sestd1	25
Aass	26
Abat	26
Acss3	26
Akr7a5	26
Aldh1b1	26
Aldh7a1	26
Aoc3	26
Grhpr	26
Smox	26
Arhgap12	27
Arhgap28	27
Arhgap9	27
Rhob	27
Rhoj	27
Stard8	27
Cacng7	28
Gria3	28
Gria4	28
Shisa6	28
Atox1	29
Atp7a	29
Gpx3	29
Pdzd11	29
Sod3	29
Aldob	30
Eno1	30
Gm15294	30
Gpi1	30
Pfkp	30
Pgam1	30
Taldo1	30
Cd34	31
Eng	31
Mcam	31
Pecam1	31
Cdh11	32
Cdh5	32
Erg	32
Hoxc8	32
Fbxo11	33
Fbxo30	33
Hecw2	33
Kbtbd7	33
Klhl13	33
Klhl2	33
Klhl3	33
Lrsam1	33
Pja2	33
Rnf19a	33
Rnf217	33
Rnf6	33
Trim37	33
Ube2e2	33
Ube2g1	33
Wsb1	33
Bub1	34
Bub1b	34
Ccnb2	34
Cdc20	34
Cdca3	34
Cdca8	34
Cenpn	34
Cep55	34
Kntc1	34
Mad2l1	34
Nuf2	34
Pbk	34
Pttg1	34
Shcbp1	34
Bcar1	35
Bcar3	35
Kdr	35
Parva	35
Pitpnm1	35
Pparg	35
Ptk2b	35
Pxn	35
Tgfb1i1	35
C1qtnf5	36
Daglb	36
Mfrp	36
Prss56	36
Ch25h	37
Cyp27a1	37
Cyp46a1	37
Cyp7b1	37
Casp1	38
P2rx5	38
P2rx7	38
Panx1	38
Abcc8	39
Abcc9	39
Kcnj11	39
Kcnj8	39
Adh1	40
Adh7	40
Aldh1a2	40
Aldh1a7	40
Cyp26a1	40
Dhrs3	40
Lrat	40
Ccl11	41
Ccl2	41
Csf1	41
Gm5724	41
Il6	41
Saa3	41
Apoc1	42
Apoc2	42
Pltp	42
Vldlr	42
Arc	43
Bdnf	43
Cntf	43
Ntf5	43
Ntrk2	43
Pcsk4	43
Pcsk5	43
Lrp2bp	44
Mxra7	44
Prpsap1	44
Prpsap2	44
Tnfrsf18	45
Tnfsf18	45
Tnfsf8	45
Vtcn1	45
Col14a1	46
P4ha1	46
P4ha2	46
P4ha3	46
Dzip1	47
Gli2	47
Nin	47
Zfp629	47
Siah2	48
Ubc	48
Usp10	48
Usp13	48
Usp2	48
Cyp1b1	49
Gsta1	49
Gstm1	49
Gstm2	49
Extl1	50
Glce	50
Gpc3	50
Hs3st3b1	50
Ndst4	50
Sulf2	50
Dpp4	51
Mep1a	51
Mep1b	51
Prcp	51
Sis	51
Ccna1	52
Ccne1	52
Cdkn1a	52
Cdkn1b	52
Nov	52
Scml2	52
Car9	53
Gpnmb	53
Hbegf	53
Hif1a	53
Lrrk2	53
Cdr2l	54
Emilin2	54
Otop2	54
Rabac1	54
Tmem128	54
Aff4	55
Eaf1	55
Efcab1	55
Ell	55
Gpr34	56
Olfml3	56
P2ry12	56
Tmem119	56
Hsd11b1	57
Hsd11b2	57
Hsd3b4	57
Nr3c1	57
Adamts4	58
Ctsw	58
Itih3	58
Itih4	58
Timp3	58
A4gnt	59
Galnt5	59
Muc6	59
St6galnac2	59
Cox5b	60
Cox6b1	60
Ndufa1	60
Ndufa10	60
Ndufa12	60
Ndufa4	60
Ndufa4l2	60
Ndufaf2	60
Ndufaf4	60
Ndufaf6	60
Ndufv3	60
Uqcr10	60
Uqcrb	60
Bnip3	61
Bnip3l	61
Fundc1	61
Trp53inp2	61
Arhgap11a	62
Ckap2	62
H2-DMb2	62
H2-Oa	62
H2-Ob	62
Kif15	62
Kif18b	62
Kif20a	62
Kif20b	62
Kif23	62
Kif2c	62
Kif3c	62
Kif4	62
Racgap1	62
Egln1	63
Egln2	63
Egln3	63
Hif3a	63
Kcne4	64
Kcnq5	64
Kcnt1	64
Rerg	64
Epyc	65
Itga1	65
Itga11	65
Thbs2	65
Thbs3	65
Thbs4	65
Crb2	66
Lin7a	66
Lin7c	66
Llgl1	66
Mpdz	66
Mpp5	66
Mpp7	66
Syn3	66
Itgb8	67
Layn	67
Raph1	67
Tln2	67
Csf2rb	68
Gab2	68
Grb10	68
Il15ra	68
Il2rg	68
Il4ra	68
Insrr	68
Irs1	68
Irs2	68
Jak3	68
Ptpn20	68
Chchd1	69
Gm6578	69
Mrpl14	69
Mrpl37	69
Mrpl42	69
Mrps18a	69
Mrps24	69
Mrps28	69
Mrps30	69
Ftsj3	70
Ltv1	70
Lyar	70
Mphosph10	70
Mrto4	70
Pno1	70
Rcl1	70
Tbl3	70
Tsr1	70
Wdr46	70
Ccl17	71
Ccl22	71
Ccl24	71
Cxcl14	71
C1ra	72
C2	72
Cfh	72
Fcnb	72
Ak3	73
Ak4	73
Ak7	73
Kank4	73
Hbp1	74
Mxd1	74
Mxi1	74
Riok3	74
Alkbh2	75
Alkbh5	75
Ythdc1	75
Ythdf1	75
Abi3	76
Cyfip2	76
Nhsl2	76
Wasf3	76
Whamm	76
Wipf3	76
Ighe	77
Itk	77
Lcp2	77
Ptprcap	77
Tec	77
Vav3	77
Scn1b	78
Scn2b	78
Scn3b	78
Scn7a	78
Des	79
Myl2	79
Myl4	79
Tmod2	79
Gm10334	80
Gm5771	80
Prss1	80
Prss3	80
Reg3a	80
Reg3b	80
Reg3d	80
Reg3g	80
Try10	80
Try4	80
Try5	80
Cd93	81
Ormdl3	81
Sirpb1a	81
Slc2a3	81
Ctxn1	82
Olfml1	82
Olfml2a	82
Sh2d5	82
Ero1l	83
Gpx7	83
Hspa5	83
Msrb3	83
Pdia3	83
Ctbs	84
Gng10	84
Grik3	84
Ncald	84
Fbxo16	85
Fbxo28	85
Fbxo36	85
Fbxo38	85
Fbxo42	85
Klf7	85
Klhl28	85
Klk1	86
Klk1b1	86
Klk1b11	86
Klk1b16	86
Klk1b21	86
Klk1b24	86
Klk1b26	86
Klk1b27	86
Klk1b5	86
Klk1b8	86
Klk1b9	86
Mmp9	86
Serping1	86
Hivep3	87
Nfkbie	87
Psma1	87
Psma4	87
Psma7	87
Psma8	87
Psmb10	87
Psmb3	87
Psmb4	87
Psmb8	87
Psmb9	87
Psmc4	87
Psmd13	87
Psmd3	87
Gp1ba	88
Serpine1	88
Serpine2	88
Vtn	88
Ptgds	89
Ptges	89
Ptgis	89
Tbxas1	89
Aanat	90
Inmt	90
Moxd1	90
Slc38a4	90
Fhl1	91
Heyl	91
Maml1	91
Rbpj	91
Rbpjl	91
Ankrd37	92
Dcun1d3	92
Fem1b	92
Fem1c	92
Sgcb	93
Sgcd	93
Sntb1	93
Sntg1	93
Utrn	93
Crtap	94
Fkbp11	94
Ifitm5	94
Lepre1	94
Serpinf1	94
Tmem38b	94
C4b	95
Mc3r	95
Mrap	95
Mt1	95
Mt2	95
Arxes2	96
Sec11c	96
Sec61b	96
Ssr2	96
Ssr4	96
Tram1	96
Cryaa	97
Dnajb1	97
Hspb1	97
Hspb2	97
Hspb9	97
Mapk4	97
Mgea5	97
Frem1	98
Frem2	98
Hmcn1	98
Vwa2	98
Kdm5a	99
Kdm5b	99
Kdm6a	99
Kdm6b	99
Asphd1	100
Doc2a	100
Fam57b	100
Sez6l2	100
ENSMUSG00000052117	101
Fam196b	101
Lrrc32	101
Lrrc34	101
Lrriq4	101
Bst1	102
Enpp3	102
Nampt	102
Nmnat1	102
Nnmt	102
Chm	103
Dennd2a	103
Dennd4a	103
Dennd4b	103
Fam19a1	103
Gdi1	103
Rab3il1	103
Aak1	104
Dab2	104
Eps15l1	104
Fcho1	104
Ldlrap1	104
Necap1	104
Pacsin3	104
Picalm	104
Trip10	104
Cdan1	105
Chaf1b	105
Insig2	105
Mcm2	105
Mcm3	105
Nasp	105
Pola1	105
Prim1	105
Bsg	106
Slc16a13	106
Slc7a10	106
Slc7a8	106
Fam199x	107
Pdk1	107
Pdpk1	107
Pyroxd2	107
Cadm3	108
Epb4.1l2	108
Epb4.1l3	108
Nfasc	108
Nlgn2	108
Nrxn1	108
Nrxn2	108
Atp5b	109
Atp5g1	109
D11Wsu47e	109
Ppa1	109
Sdhb	109
Slc25a3	109
Skil	110
Smad2	110
Smad3	110
Smad4	110
Tgif1	110
Cd81	111
ENSMUSG00000094924	111
Ifitm1	111
Ifitm2	111
Ifitm3	111
Oas2	111
Arl6ip1	112
Arrdc3	112
Lysmd3	112
Olfr299	112
Dnmt3b	113
Dpep1	113
Tet1	113
Tet2	113
Lman2l	114
Mcfd2	114
Nkpd1	114
Tgfa	114
Trappc10	114
Trappc6a	114
Agl	115
Amy1	115
Gbe1	115
Gys1	115
Ppp1r3c	115
Ppp1r3d	115
Ppp1r3f	115
C1qtnf1	116
Cbln3	116
Fam49a	116
Fam84a	116
Hrasls	116
Foxc2	117
Hmg20b	117
Loxl3	117
Rcor2	117
Snai1	117
Bmp6	118
Bmper	118
Gdf6	118
Nog	118
Twsg1	118
Zfyve16	118
Elfn1	119
Kcnc3	119
Kcnh5	119
Kcnk6	119
Tro	119
Dpp8	120
Dpp9	120
Fap	120
Prep	120
Aebp2	121
Eed	121
Mafb	121
Mcrs1	121
Ncoa6	121
Pcgf2	121
Pcgf5	121
Pknox1	121
Rara	121
Yy1	121
Akt1	122
Dennd1b	122
Igfbp2	122
Ndrg1	122
Prr5	122
Them4	122
Bccip	123
Ccnt1	123
Ccnt2	123
Cdk13	123
Cdk14	123
Cdkn2d	123
Crbn	124
Dcaf12	124
Dcaf17	124
Dcaf5	124
Dcaf7	124
Ercc8	124
Chmp1a	125
Snf8	125
Uevld	125
Vps36	125
Vps37a	125
Vps37b	125
Crmp1	126
Dpysl4	126
Plxna3	126
Sema6c	126
Fgl2	127
Mcoln3	127
Tfpi	127
Tfpi2	127
Brip1	128
Dna2	128
Exo1	128
Gen1	128
Rad52	128
Rbbp8	128
Recql4	128
Rmi1	128
Spata22	128
Wrn	128
Ankrd50	129
Cinp	129
Spata5	129
Tnfaip1	129
Bhlhe40	130
Bhlhe41	130
Hlf	130
Nfil3	130
Ces2g	131
Gusb	131
Hyal1	131
Man2b1	131
Robo1	132
Slit1	132
Slit2	132
Slit3	132
Lnpep	133
Slc2a12	133
Tbc1d4	133
Ywhah	133
Ywhaz	133
Cttnbp2	134
Cttnbp2nl	134
ENSMUSG00000060512	134
Stk24	134
Aqp1	135
Aqp3	135
Aqp6	135
Aqp9	135
Adcy2	136
Adcy3	136
Adcy4	136
Adcy7	136
Adrbk2	137
Grk4	137
Grk5	137
Grk6	137
Casp12	138
Ddit3	138
Dnajb9	138
Xbp1	138
AU040320	139
Atp2c2	139
Cmip	139
Dcdc2a	139
Dnaja1	140
Grpel1	140
Hspd1	140
Tril	140
Akt3	141
Cap2	141
Phlpp1	141
Phlpp2	141
Gabpa	142
Gabpb1	142
Tpd52l2	142
Zmynd8	142
Emb	143
Slc16a1	143
Slc16a3	143
Slc16a7	143
Acpt	144
Gltpd1	144
Lsp1	144
Tox3	144
Acat1	145
Bdh1	145
Sfxn3	145
Stox2	145
Nup37	146
Nup85	146
Pmf1	146
Seh1l	146
Dstyk	147
Lrrc1	147
Lrrn2	147
Tmem81	147
Cog6	148
Cog7	148
Lhfp	148
Scube1	148
Cd300lb	149
Cd300lf	149
Cd48	149
Cd52	149
Igsf6	149
Ly86	149
Mpeg1	149
Ms4a6c	149
Trem1	149
Tyrobp	149
BC061194	150
Foxj1	150
Rfx3	150
Spag6	150
Spef2	150
Dhx29	151
Eif3b	151
Eif4a1	151
Eif4b	151
Pabpc4l	151
Hmmr	152
Nek2	152
Phlda1	152
Plk4	152
Tpx2	152
Prr12	153
Prrg2	153
Rcn3	153
Scaf1	153
Ctnnd1	154
Ctnnd2	154
Mecp2	154
Zbtb33	154
Btg1	155
Cnot2	155
Cnot7	155
Cnot8	155
Adam12	156
Adam19	156
Palld	156
Sh3pxd2a	156
Thg1l	156
Bcat1	157
Bcat2	157
Bckdhb	157
Cth	157
Ldhb	157
Olfr1055	157
Fgf18	158
Fgf7	158
Fgf9	158
Fgfr2	158
Fgfr3	158
Clip4	159
Mns1	159
Pcmtd1	159
Wrap73	159
Gvin1	160
Parp16	160
Phactr4	160
Tiparp	160
A4galt	161
B3galnt1	161
B3galt1	161
B4galt4	161
Gbgt1	161
Ddx46	162
Lsm4	162
Lsm6	162
Lsm7	162
Mfap1a	162
Prpf31	162
Snrnp27	162
Snrpc	162
Uhrf1bp1	162
Usb1	162
Wbp4	162
Efcab5	163
Slc2a13	163
Snrnp40	163
Syf2	163
Pdzk1	164
Slc16a9	164
Slc17a3	164
Slc22a12	164
Slc2a9	164
Slc5a8	164
Hr	165
Ing2	165
Mbd2	165
Nfyc	165
Phf12	165
Sap30	165
Gabra3	166
Gabra4	166
Gabrb3	166
Gabrq	166
Cxx1c	167
Lhfpl1	167
Rgag4	167
Zcchc3	167
Eda2r	168
Irak1	168
Tlr11	168
Traf6	168
Bach2	169
Irf4	169
Prdm1	169
Tbx21	169
Chit1	170
Lrg1	170
Lyz1	170
Mettl7a1	170
Mettl7a3	170
Oscar	170
Prg3	170
Ptx3	170
Slpi	170
Cct3	171
Cct7	171
Mbnl2	171
Pdcl3	171
Ankrd22	172
Impa1	172
Impa2	172
Inpp1	172
Inpp4b	172
Isyna1	172
Dnaaf1	173
Dynlt1a	173
Dynlt1f	173
Fam162a	173
Hp1bp3	173
Abcd2	174
Far1	174
Pex10	174
Pknox2	174
Pxmp4	174
Nup205	175
Nup50	175
Nupl1	175
Sp100	175
Cd3eap	176
Dek	176
Mybbp1a	176
Polr1e	176
Znrd1	176
Emilin1	177
Itga6	177
Itgb6	177
Itgb7	177
Capn11	178
Capn12	178
Capn5	178
Capn6	178
Arpc1b	179
Fam13a	179
Myo9b	179
Rhog	179
Scube2	179
Srgap3	179
Bri3	180
Cpne3	180
Serinc1	180
Vapa	180
Adssl1	181
Cad	181
Dglucy	181
Gfpt2	181
Ppat	181
Bloc1s4	182
Bloc1s5	182
Bloc1s6	182
Hps6	182
Fam180a	183
Lrit1	183
Lrrn4	183
Nkain4	183
Dsc1	184
Dsc3	184
Dsg4	184
Klk5	184
Pkp2	184
Bcl7c	185
Brd9	185
Dpf2	185
Ss18l1	185
Cd200	186
Cd200r1	186
Cd200r2	186
Cd200r3	186
Rab11b	187
Rab11fip1	187
Rab11fip2	187
Rab11fip5	187
Atic	188
Dhfr	188
Fpgs	188
Mthfd1	188
Mthfd1l	188
Mthfd2l	188
Ppid	189
Ppp5c	189
Ptges3	189
Tsc1	189
Cplx2	190
Snap47	190
Stx11	190
Vamp1	190
Eogt	191
Kansl3	191
Mlx	191
Ogt	191
Mrc2	192
Pla2g5	192
Pla2r1	192
Thsd7a	192
Cep76	193
Myoc	193
Optn	193
Pcm1	193
Tubg1	193
