# Supplementary material for: A network embedding approach to identify active modules in biological interaction networks
Source: Life Sci Alliance. 2023 Jun 20;6(9):e202201550. doi: 10.26508/lsa.202201550 (PMC10282331; doi:10.26508/lsa.202201550)
Supplement: Supplementary file 5 [file LSA-2022-01550_TableS5.xlsx]

## Sheet: module 2
#category	term ID	term description	observed gene count	background gene count	strength	false discovery rate	matching proteins in your network (labels)
GO Process	GO:0006954	Inflammatory response	12	481	1.51	9.78e-13	Ccl2,Hmox1,Ccl7,Il33,Rela,Cxcl5,Cxcl1,Ptgs2,Zc3h12a,Icam1,Ccl20,Selp
GO Process	GO:0034097	Response to cytokine	13	818	1.31	3.73e-12	Ccl2,Csf2,Ccl7,Il33,Rela,Cxcl5,Cxcl1,Ptgs2,Zc3h12a,Egr1,Icam1,Ccl20,Selp
GO Process	GO:0071345	Cellular response to cytokine stimulus	12	698	1.35	2.58e-11	Ccl2,Csf2,Ccl7,Il33,Rela,Cxcl5,Cxcl1,Zc3h12a,Egr1,Icam1,Ccl20,Selp
GO Process	GO:0002376	Immune system process	15	1842	1.02	2.66e-11	Ccl2,Hmox1,Csf2,Ccl7,Il33,Rela,Vcam1,Cxcl5,Cxcl1,Zc3h12a,Egr1,Cadm1,Icam1,Ccl20,Selp
GO Process	GO:0050900	Leukocyte migration	9	202	1.76	3.31e-11	Ccl2,Ccl7,Vcam1,Cxcl5,Cxcl1,Cadm1,Icam1,Ccl20,Selp
GO Process	GO:0002684	Positive regulation of immune system process	12	815	1.28	7.95e-11	Ccl2,Hmox1,Ccl7,Il33,Rela,Vcam1,Cxcl1,Zc3h12a,Cadm1,Icam1,Ccl20,Selp
GO Process	GO:0002682	Regulation of immune system process	13	1252	1.13	2.41e-10	Ccl2,Hmox1,Ccl7,Il33,Rela,Vcam1,Cxcl5,Cxcl1,Zc3h12a,Cadm1,Icam1,Ccl20,Selp
GO Process	GO:0001817	Regulation of cytokine production	11	698	1.31	5.84e-10	Ccl2,Hmox1,Csf2,Il33,Rela,Cxcl5,Ptgs2,Zc3h12a,Egr1,Cadm1,Ccl20
GO Process	GO:0051240	Positive regulation of multicellular organismal process	14	1902	0.98	1e-09	Ccl2,Hmox1,Csf2,Il33,Rela,Cxcl5,Cxcl1,Ptgs2,Zc3h12a,Egr1,Cadm1,Icam1,Ccl20,Selp
GO Process	GO:0070887	Cellular response to chemical stimulus	15	2535	0.89	1.18e-09	Ccl2,Hmox1,Csf2,Ccl7,Il33,Rela,Vcam1,Cxcl5,Cxcl1,Ptgs2,Zc3h12a,Egr1,Icam1,Ccl20,Selp
GO Process	GO:0071310	Cellular response to organic substance	14	1987	0.96	1.49e-09	Ccl2,Csf2,Ccl7,Il33,Rela,Vcam1,Cxcl5,Cxcl1,Ptgs2,Zc3h12a,Egr1,Icam1,Ccl20,Selp
GO Process	GO:0010033	Response to organic substance	15	2742	0.85	2.88e-09	Ccl2,Hmox1,Csf2,Ccl7,Il33,Rela,Vcam1,Cxcl5,Cxcl1,Ptgs2,Zc3h12a,Egr1,Icam1,Ccl20,Selp
GO Process	GO:0019221	Cytokine-mediated signaling pathway	8	295	1.55	2.32e-08	Ccl2,Ccl7,Il33,Rela,Cxcl5,Cxcl1,Egr1,Ccl20
GO Process	GO:1990869	Cellular response to chemokine	6	82	1.98	3.47e-08	Ccl2,Ccl7,Cxcl5,Cxcl1,Zc3h12a,Ccl20
GO Process	GO:0048584	Positive regulation of response to stimulus	13	2080	0.91	6.09e-08	Ccl2,Csf2,Ccl7,Il33,Rela,Cxcl5,Cxcl1,Ptgs2,Zc3h12a,Cadm1,Icam1,Ccl20,Selp
GO Process	GO:0071347	Cellular response to interleukin-1	6	95	1.91	6.73e-08	Ccl2,Ccl7,Rela,Zc3h12a,Egr1,Ccl20
GO Process	GO:0030335	Positive regulation of cell migration	9	567	1.31	7.24e-08	Ccl2,Hmox1,Ccl7,Ptgs2,Zc3h12a,Egr1,Icam1,Ccl20,Selp
GO Process	GO:0032101	Regulation of response to external stimulus	10	871	1.17	9.52e-08	Ccl2,Ccl7,Il33,Rela,Cxcl5,Cxcl1,Ptgs2,Zc3h12a,Cadm1,Selp
GO Process	GO:0048583	Regulation of response to stimulus	15	3651	0.73	1.1e-07	Ccl2,Hmox1,Csf2,Ccl7,Il33,Rela,Cxcl5,Cxcl1,Ptgs2,Zc3h12a,Egr1,Cadm1,Icam1,Ccl20,Selp
GO Process	GO:0030334	Regulation of cell migration	10	915	1.15	1.23e-07	Ccl2,Hmox1,Ccl7,Il33,Ptgs2,Zc3h12a,Egr1,Icam1,Ccl20,Selp
GO Process	GO:0044419	Interspecies interaction between organisms	11	1309	1.04	1.43e-07	Ccl2,Ccl7,Il33,Rela,Vcam1,Cxcl5,Cxcl1,Ptgs2,Zc3h12a,Icam1,Ccl20
GO Process	GO:0001819	Positive regulation of cytokine production	8	436	1.38	2.25e-07	Ccl2,Csf2,Il33,Rela,Ptgs2,Egr1,Cadm1,Ccl20
GO Process	GO:1901701	Cellular response to oxygen-containing compound	10	1026	1.1	2.89e-07	Ccl2,Ccl7,Rela,Vcam1,Cxcl5,Cxcl1,Ptgs2,Zc3h12a,Egr1,Icam1
GO Process	GO:0072676	Lymphocyte migration	5	63	2.01	5.3e-07	Ccl2,Ccl7,Cadm1,Icam1,Ccl20
GO Process	GO:0030593	Neutrophil chemotaxis	5	67	1.99	6.9e-07	Ccl2,Ccl7,Cxcl5,Cxcl1,Ccl20
GO Process	GO:0048522	Positive regulation of cellular process	16	5407	0.58	7.87e-07	Ccl2,Hmox1,Csf2,Ccl7,Il33,Rela,Vcam1,Cxcl5,Cxcl1,Ptgs2,Zc3h12a,Egr1,Cadm1,Icam1,Ccl20,Selp
GO Process	GO:1901700	Response to oxygen-containing compound	11	1585	0.95	7.87e-07	Ccl2,Hmox1,Ccl7,Rela,Vcam1,Cxcl5,Cxcl1,Ptgs2,Zc3h12a,Egr1,Icam1
GO Process	GO:0070098	Chemokine-mediated signaling pathway	5	71	1.96	8.4e-07	Ccl2,Ccl7,Cxcl5,Cxcl1,Ccl20
GO Process	GO:0034612	Response to tumor necrosis factor	6	188	1.62	1.46e-06	Ccl2,Ccl7,Rela,Ptgs2,Zc3h12a,Ccl20
GO Process	GO:0060326	Cell chemotaxis	6	197	1.6	1.88e-06	Ccl2,Ccl7,Vcam1,Cxcl5,Cxcl1,Ccl20
GO Process	GO:0010647	Positive regulation of cell communication	11	1762	0.91	1.97e-06	Ccl2,Csf2,Ccl7,Rela,Cxcl5,Ptgs2,Zc3h12a,Cadm1,Icam1,Ccl20,Selp
GO Process	GO:0023056	Positive regulation of signaling	11	1769	0.91	1.99e-06	Ccl2,Csf2,Ccl7,Rela,Cxcl5,Ptgs2,Zc3h12a,Cadm1,Icam1,Ccl20,Selp
GO Process	GO:0002697	Regulation of immune effector process	7	377	1.38	2.06e-06	Ccl2,Hmox1,Il33,Cxcl5,Cxcl1,Zc3h12a,Cadm1
GO Process	GO:0006950	Response to stress	13	3045	0.74	2.41e-06	Ccl2,Hmox1,Ccl7,Il33,Rela,Cxcl5,Cxcl1,Ptgs2,Zc3h12a,Egr1,Icam1,Ccl20,Selp
GO Process	GO:0002685	Regulation of leukocyte migration	6	218	1.55	2.89e-06	Ccl2,Ccl7,Il33,Icam1,Ccl20,Selp
GO Process	GO:0006955	Immune response	9	979	1.08	2.93e-06	Ccl2,Csf2,Ccl7,Il33,Rela,Cxcl5,Cxcl1,Icam1,Ccl20
GO Process	GO:0010646	Regulation of cell communication	13	3215	0.72	4.3e-06	Ccl2,Hmox1,Csf2,Ccl7,Rela,Cxcl5,Ptgs2,Zc3h12a,Egr1,Cadm1,Icam1,Ccl20,Selp
GO Process	GO:0023051	Regulation of signaling	13	3227	0.72	4.42e-06	Ccl2,Hmox1,Csf2,Ccl7,Rela,Cxcl5,Ptgs2,Zc3h12a,Egr1,Cadm1,Icam1,Ccl20,Selp
GO Process	GO:0023052	Signaling	14	4065	0.65	4.67e-06	Ccl2,Hmox1,Csf2,Ccl7,Il33,Rela,Vcam1,Cxcl5,Cxcl1,Zc3h12a,Egr1,Cadm1,Ccl20,Selp
GO Process	GO:0007154	Cell communication	14	4179	0.64	6.52e-06	Ccl2,Hmox1,Csf2,Ccl7,Il33,Rela,Vcam1,Cxcl5,Cxcl1,Zc3h12a,Egr1,Cadm1,Ccl20,Selp
GO Process	GO:0045123	Cellular extravasation	4	44	2.07	9.71e-06	Ccl2,Vcam1,Icam1,Selp
GO Process	GO:0051707	Response to other organism	9	1145	1.01	9.8e-06	Ccl2,Ccl7,Il33,Rela,Cxcl5,Cxcl1,Ptgs2,Zc3h12a,Ccl20
GO Process	GO:0009966	Regulation of signal transduction	12	2767	0.75	1.05e-05	Ccl2,Hmox1,Csf2,Ccl7,Rela,Cxcl5,Ptgs2,Zc3h12a,Egr1,Icam1,Ccl20,Selp
GO Process	GO:0032879	Regulation of localization	12	2806	0.74	1.2e-05	Ccl2,Hmox1,Ccl7,Il33,Cxcl1,Ptgs2,Zc3h12a,Egr1,Cadm1,Icam1,Ccl20,Selp
GO Process	GO:1903037	Regulation of leukocyte cell-cell adhesion	6	295	1.42	1.27e-05	Ccl2,Rela,Vcam1,Zc3h12a,Icam1,Selp
GO Process	GO:0009605	Response to external stimulus	11	2199	0.81	1.3e-05	Ccl2,Hmox1,Ccl7,Il33,Rela,Vcam1,Cxcl5,Cxcl1,Ptgs2,Zc3h12a,Ccl20
GO Process	GO:0051247	Positive regulation of protein metabolic process	10	1675	0.89	1.41e-05	Ccl2,Csf2,Ccl7,Il33,Rela,Ptgs2,Zc3h12a,Egr1,Icam1,Ccl20
GO Process	GO:0009746	Response to hexose	5	152	1.63	1.77e-05	Ccl2,Vcam1,Ptgs2,Egr1,Icam1
GO Process	GO:0031347	Regulation of defense response	7	554	1.21	1.82e-05	Il33,Rela,Cxcl5,Cxcl1,Ptgs2,Zc3h12a,Cadm1
GO Process	GO:0050896	Response to stimulus	16	6908	0.48	1.82e-05	Ccl2,Hmox1,Csf2,Ccl7,Il33,Rela,Vcam1,Cxcl5,Cxcl1,Ptgs2,Zc3h12a,Egr1,Cadm1,Icam1,Ccl20,Selp
GO Process	GO:0032496	Response to lipopolysaccharide	6	320	1.39	1.84e-05	Ccl2,Rela,Cxcl5,Cxcl1,Ptgs2,Zc3h12a
GO Process	GO:0002687	Positive regulation of leukocyte migration	5	156	1.62	1.9e-05	Ccl2,Ccl7,Icam1,Ccl20,Selp
GO Process	GO:0080134	Regulation of response to stress	9	1273	0.96	1.95e-05	Ccl2,Il33,Rela,Cxcl5,Cxcl1,Ptgs2,Zc3h12a,Cadm1,Selp
GO Process	GO:0009893	Positive regulation of metabolic process	13	3767	0.65	2.1e-05	Ccl2,Hmox1,Csf2,Ccl7,Il33,Rela,Cxcl1,Ptgs2,Zc3h12a,Egr1,Cadm1,Icam1,Ccl20
GO Process	GO:0007165	Signal transduction	13	3779	0.65	2.15e-05	Ccl2,Hmox1,Csf2,Ccl7,Il33,Rela,Vcam1,Cxcl5,Cxcl1,Zc3h12a,Egr1,Ccl20,Selp
GO Process	GO:0071356	Cellular response to tumor necrosis factor	5	164	1.6	2.27e-05	Ccl2,Ccl7,Rela,Zc3h12a,Ccl20
GO Process	GO:0008284	Positive regulation of cell population proliferation	8	964	1.03	3.65e-05	Ccl2,Hmox1,Csf2,Rela,Vcam1,Cxcl1,Ptgs2,Egr1
GO Process	GO:0001910	Regulation of leukocyte mediated cytotoxicity	4	69	1.88	3.85e-05	Ccl2,Cxcl5,Cxcl1,Cadm1
GO Process	GO:0071222	Cellular response to lipopolysaccharide	5	188	1.54	4.09e-05	Ccl2,Rela,Cxcl5,Cxcl1,Zc3h12a
GO Process	GO:0001934	Positive regulation of protein phosphorylation	8	1010	1.01	4.9e-05	Ccl2,Csf2,Ccl7,Ptgs2,Zc3h12a,Egr1,Icam1,Ccl20
GO Process	GO:0032103	Positive regulation of response to external stimulus	6	399	1.29	5.51e-05	Ccl2,Ccl7,Il33,Cxcl1,Ptgs2,Cadm1
GO Process	GO:0031325	Positive regulation of cellular metabolic process	12	3320	0.67	5.74e-05	Ccl2,Hmox1,Csf2,Ccl7,Il33,Rela,Cxcl1,Ptgs2,Zc3h12a,Egr1,Icam1,Ccl20
GO Process	GO:1903039	Positive regulation of leukocyte cell-cell adhesion	5	210	1.49	6.54e-05	Ccl2,Rela,Vcam1,Icam1,Selp
GO Process	GO:0061844	Antimicrobial humoral immune response mediated by antimicrobial peptide	4	82	1.8	6.75e-05	Ccl2,Cxcl5,Cxcl1,Ccl20
GO Process	GO:0050793	Regulation of developmental process	11	2669	0.73	6.92e-05	Ccl2,Hmox1,Csf2,Ccl7,Rela,Cxcl5,Cxcl1,Ptgs2,Zc3h12a,Egr1,Icam1
GO Process	GO:0002703	Regulation of leukocyte mediated immunity	5	214	1.48	6.94e-05	Ccl2,Hmox1,Cxcl5,Cxcl1,Cadm1
GO Process	GO:0009967	Positive regulation of signal transduction	9	1538	0.88	7.65e-05	Ccl2,Csf2,Ccl7,Rela,Cxcl5,Zc3h12a,Icam1,Ccl20,Selp
GO Process	GO:0002699	Positive regulation of immune effector process	5	223	1.46	8.13e-05	Ccl2,Hmox1,Il33,Cxcl1,Cadm1
GO Process	GO:0035584	Calcium-mediated signaling using intracellular calcium source	3	21	2.27	9.62e-05	Vcam1,Ccl20,Selp
GO Process	GO:2001234	Negative regulation of apoptotic signaling pathway	5	233	1.44	9.75e-05	Hmox1,Csf2,Rela,Ptgs2,Icam1
GO Process	GO:0065009	Regulation of molecular function	13	4379	0.59	9.93e-05	Ccl2,Hmox1,Csf2,Ccl7,Il33,Rela,Cxcl5,Cxcl1,Ptgs2,Zc3h12a,Egr1,Icam1,Ccl20
GO Process	GO:0032270	Positive regulation of cellular protein metabolic process	9	1600	0.86	9.94e-05	Ccl2,Csf2,Ccl7,Il33,Ptgs2,Zc3h12a,Egr1,Icam1,Ccl20
GO Process	GO:1901652	Response to peptide	6	463	1.23	0.00011	Ccl2,Rela,Vcam1,Ptgs2,Egr1,Icam1
GO Process	GO:1904996	Positive regulation of leukocyte adhesion to vascular endothelial cell	3	22	2.25	0.00011	Rela,Icam1,Selp
GO Process	GO:0042127	Regulation of cell population proliferation	9	1650	0.85	0.00012	Ccl2,Hmox1,Csf2,Il33,Rela,Vcam1,Cxcl1,Ptgs2,Egr1
GO Process	GO:2001237	Negative regulation of extrinsic apoptotic signaling pathway	4	100	1.71	0.00012	Hmox1,Csf2,Rela,Icam1
GO Process	GO:0072678	T cell migration	3	24	2.21	0.00013	Ccl2,Icam1,Ccl20
GO Process	GO:0002693	Positive regulation of cellular extravasation	3	27	2.16	0.00017	Ccl2,Icam1,Selp
GO Process	GO:0007166	Cell surface receptor signaling pathway	9	1741	0.83	0.00017	Ccl2,Ccl7,Il33,Rela,Cxcl5,Cxcl1,Zc3h12a,Egr1,Ccl20
GO Process	GO:0009991	Response to extracellular stimulus	6	510	1.18	0.00017	Ccl2,Hmox1,Rela,Vcam1,Ptgs2,Zc3h12a
GO Process	GO:2000379	Positive regulation of reactive oxygen species metabolic process	4	111	1.67	0.00017	Cxcl1,Ptgs2,Zc3h12a,Icam1
GO Process	GO:0071354	Cellular response to interleukin-6	3	31	2.1	0.00023	Ccl2,Rela,Selp
GO Process	GO:0071417	Cellular response to organonitrogen compound	6	549	1.15	0.00025	Ccl2,Rela,Vcam1,Ptgs2,Egr1,Icam1
GO Process	GO:0031399	Regulation of protein modification process	9	1856	0.8	0.00029	Ccl2,Csf2,Ccl7,Rela,Ptgs2,Zc3h12a,Egr1,Icam1,Ccl20
GO Process	GO:0002548	Monocyte chemotaxis	3	34	2.06	0.0003	Ccl2,Ccl7,Ccl20
GO Process	GO:0050865	Regulation of cell activation	6	569	1.14	0.0003	Ccl2,Hmox1,Il33,Vcam1,Zc3h12a,Selp
GO Process	GO:0010468	Regulation of gene expression	12	4041	0.59	0.00035	Ccl2,Hmox1,Csf2,Il33,Rela,Cxcl5,Ptgs2,Zc3h12a,Egr1,Cadm1,Icam1,Ccl20
GO Process	GO:0019222	Regulation of metabolic process	14	6085	0.47	0.00041	Ccl2,Hmox1,Csf2,Ccl7,Il33,Rela,Cxcl5,Cxcl1,Ptgs2,Zc3h12a,Egr1,Cadm1,Icam1,Ccl20
GO Process	GO:1902533	Positive regulation of intracellular signal transduction	7	967	0.97	0.00041	Ccl2,Ccl7,Rela,Zc3h12a,Icam1,Ccl20,Selp
GO Process	GO:0009749	Response to glucose	4	147	1.55	0.00045	Ccl2,Vcam1,Egr1,Icam1
GO Process	GO:0048247	Lymphocyte chemotaxis	3	40	1.99	0.00045	Ccl2,Ccl7,Ccl20
GO Process	GO:1901342	Regulation of vasculature development	5	349	1.27	0.00051	Ccl2,Hmox1,Ptgs2,Zc3h12a,Egr1
GO Process	GO:0032268	Regulation of cellular protein metabolic process	10	2657	0.69	0.00053	Ccl2,Csf2,Ccl7,Il33,Rela,Ptgs2,Zc3h12a,Egr1,Icam1,Ccl20
GO Process	GO:0051222	Positive regulation of protein transport	5	352	1.27	0.00053	Ccl2,Il33,Ptgs2,Zc3h12a,Cadm1
GO Process	GO:0007584	Response to nutrient	4	161	1.51	0.00061	Ccl2,Hmox1,Rela,Ptgs2
GO Process	GO:0010604	Positive regulation of macromolecule metabolic process	11	3467	0.61	0.00064	Ccl2,Csf2,Ccl7,Il33,Rela,Ptgs2,Zc3h12a,Egr1,Cadm1,Icam1,Ccl20
GO Process	GO:0051094	Positive regulation of developmental process	8	1533	0.83	0.00067	Hmox1,Csf2,Rela,Cxcl5,Cxcl1,Ptgs2,Zc3h12a,Egr1
GO Process	GO:0048731	System development	12	4350	0.55	0.0007	Ccl2,Hmox1,Csf2,Il33,Rela,Vcam1,Cxcl5,Ptgs2,Zc3h12a,Egr1,Cadm1,Icam1
GO Process	GO:0001912	Positive regulation of leukocyte mediated cytotoxicity	3	49	1.9	0.00071	Ccl2,Cxcl1,Cadm1
GO Process	GO:0007157	Heterophilic cell-cell adhesion via plasma membrane cell adhesion molecules	3	49	1.9	0.00071	Vcam1,Cadm1,Selp
GO Process	GO:0031640	Killing of cells of other organism	3	49	1.9	0.00071	Ccl2,Cxcl1,Ccl20
GO Process	GO:1902531	Regulation of intracellular signal transduction	8	1556	0.82	0.00073	Ccl2,Ccl7,Rela,Ptgs2,Zc3h12a,Icam1,Ccl20,Selp
GO Process	GO:0048585	Negative regulation of response to stimulus	8	1571	0.82	0.00077	Hmox1,Csf2,Il33,Rela,Ptgs2,Zc3h12a,Egr1,Icam1
GO Process	GO:0070949	Regulation of neutrophil mediated killing of symbiont cell	2	5	2.71	0.00096	Cxcl5,Cxcl1
GO Process	GO:0007159	Leukocyte cell-cell adhesion	3	56	1.84	0.00098	Vcam1,Icam1,Selp
GO Process	GO:0042592	Homeostatic process	8	1634	0.8	0.00098	Ccl2,Hmox1,Vcam1,Cxcl5,Cxcl1,Ptgs2,Egr1,Icam1
GO Process	GO:0030154	Cell differentiation	11	3674	0.59	0.001	Ccl2,Csf2,Il33,Rela,Vcam1,Cxcl5,Ptgs2,Zc3h12a,Egr1,Cadm1,Icam1
GO Process	GO:0043620	Regulation of DNA-templated transcription in response to stress	3	59	1.82	0.0011	Hmox1,Rela,Egr1
GO Process	GO:0009968	Negative regulation of signal transduction	7	1181	0.89	0.0012	Hmox1,Csf2,Rela,Ptgs2,Zc3h12a,Egr1,Icam1
GO Process	GO:0010332	Response to gamma radiation	3	60	1.81	0.0012	Ccl2,Ccl7,Egr1
GO Process	GO:0010628	Positive regulation of gene expression	9	2269	0.71	0.0012	Ccl2,Csf2,Il33,Rela,Ptgs2,Zc3h12a,Egr1,Cadm1,Ccl20
GO Process	GO:0060255	Regulation of macromolecule metabolic process	13	5618	0.48	0.0012	Ccl2,Hmox1,Csf2,Ccl7,Il33,Rela,Cxcl5,Ptgs2,Zc3h12a,Egr1,Cadm1,Icam1,Ccl20
GO Process	GO:1904018	Positive regulation of vasculature development	4	201	1.41	0.0012	Hmox1,Ptgs2,Zc3h12a,Egr1
GO Process	GO:0009314	Response to radiation	5	444	1.16	0.0013	Ccl2,Ccl7,Rela,Ptgs2,Egr1
GO Process	GO:0002886	Regulation of myeloid leukocyte mediated immunity	3	65	1.78	0.0014	Hmox1,Cxcl5,Cxcl1
GO Process	GO:0045428	Regulation of nitric oxide biosynthetic process	3	66	1.77	0.0014	Ptgs2,Zc3h12a,Icam1
GO Process	GO:0065008	Regulation of biological quality	11	3822	0.57	0.0014	Ccl2,Hmox1,Ccl7,Vcam1,Cxcl5,Cxcl1,Ptgs2,Zc3h12a,Egr1,Icam1,Selp
GO Process	GO:2000630	Positive regulation of miRNA metabolic process	2	7	2.57	0.0015	Rela,Zc3h12a
GO Process	GO:0031667	Response to nutrient levels	5	472	1.14	0.0016	Ccl2,Hmox1,Rela,Ptgs2,Zc3h12a
GO Process	GO:0070374	Positive regulation of ERK1 and ERK2 cascade	4	219	1.37	0.0016	Ccl2,Ccl7,Icam1,Ccl20
GO Process	GO:0072683	T cell extravasation	2	8	2.51	0.0018	Ccl2,Icam1
GO Process	GO:0045321	Leukocyte activation	5	511	1.1	0.0022	Csf2,Il33,Cxcl5,Egr1,Icam1
GO Process	GO:0048513	Animal organ development	10	3230	0.6	0.0022	Ccl2,Hmox1,Csf2,Rela,Vcam1,Cxcl5,Ptgs2,Egr1,Cadm1,Icam1
GO Process	GO:0051049	Regulation of transport	8	1862	0.75	0.0022	Ccl2,Hmox1,Il33,Cxcl1,Ptgs2,Zc3h12a,Cadm1,Icam1
GO Process	GO:0071333	Cellular response to glucose stimulus	3	79	1.69	0.0022	Ccl2,Vcam1,Icam1
GO Process	GO:0031100	Animal organ regeneration	3	81	1.68	0.0023	Ccl2,Hmox1,Cxcl5
GO Process	GO:0002694	Regulation of leukocyte activation	5	527	1.09	0.0025	Ccl2,Hmox1,Il33,Vcam1,Zc3h12a
GO Process	GO:0001568	Blood vessel development	5	534	1.08	0.0026	Ccl2,Hmox1,Ptgs2,Zc3h12a,Egr1
GO Process	GO:0009719	Response to endogenous stimulus	7	1370	0.82	0.0026	Ccl2,Hmox1,Rela,Vcam1,Ptgs2,Egr1,Icam1
GO Process	GO:0031349	Positive regulation of defense response	4	258	1.3	0.0026	Il33,Cxcl1,Ptgs2,Cadm1
GO Process	GO:0043410	Positive regulation of MAPK cascade	5	531	1.09	0.0026	Ccl2,Ccl7,Zc3h12a,Icam1,Ccl20
GO Process	GO:0043066	Negative regulation of apoptotic process	6	913	0.93	0.0027	Hmox1,Csf2,Rela,Ptgs2,Zc3h12a,Icam1
GO Process	GO:0032642	Regulation of chemokine production	3	88	1.65	0.0028	Il33,Cxcl5,Egr1
GO Process	GO:0033273	Response to vitamin	3	88	1.65	0.0028	Ccl2,Rela,Ptgs2
GO Process	GO:0072359	Circulatory system development	6	936	0.92	0.003	Ccl2,Hmox1,Vcam1,Ptgs2,Zc3h12a,Egr1
GO Process	GO:0009891	Positive regulation of biosynthetic process	8	1984	0.72	0.0031	Ccl2,Il33,Rela,Ptgs2,Zc3h12a,Egr1,Icam1,Ccl20
GO Process	GO:0062197	Cellular response to chemical stress	4	273	1.28	0.0031	Hmox1,Rela,Ptgs2,Zc3h12a
GO Process	GO:0002831	Regulation of response to biotic stimulus	4	274	1.28	0.0032	Cxcl5,Cxcl1,Zc3h12a,Cadm1
GO Process	GO:0032652	Regulation of interleukin-1 production	3	97	1.6	0.0035	Zc3h12a,Egr1,Ccl20
GO Process	GO:0070542	Response to fatty acid	3	98	1.6	0.0036	Ccl2,Ptgs2,Zc3h12a
GO Process	GO:0022414	Reproductive process	7	1467	0.79	0.0037	Ccl2,Csf2,Vcam1,Ptgs2,Egr1,Cadm1,Icam1
GO Process	GO:0071346	Cellular response to interferon-gamma	3	100	1.59	0.0037	Ccl2,Ccl7,Ccl20
GO Process	GO:0001666	Response to hypoxia	4	294	1.25	0.0039	Ccl2,Hmox1,Ptgs2,Egr1
GO Process	GO:0042981	Regulation of apoptotic process	7	1486	0.79	0.0039	Hmox1,Csf2,Rela,Ptgs2,Zc3h12a,Egr1,Icam1
GO Process	GO:0009889	Regulation of biosynthetic process	10	3526	0.57	0.0041	Ccl2,Hmox1,Csf2,Il33,Rela,Ptgs2,Zc3h12a,Egr1,Icam1,Ccl20
GO Process	GO:1901653	Cellular response to peptide	4	299	1.24	0.0041	Ccl2,Rela,Vcam1,Icam1
GO Process	GO:0009408	Response to heat	3	106	1.56	0.0042	Ccl2,Hmox1,Ptgs2
GO Process	GO:0010595	Positive regulation of endothelial cell migration	3	105	1.57	0.0042	Hmox1,Ptgs2,Zc3h12a
GO Process	GO:0071496	Cellular response to external stimulus	4	302	1.23	0.0042	Hmox1,Vcam1,Ptgs2,Zc3h12a
GO Process	GO:0051050	Positive regulation of transport	6	1020	0.88	0.0043	Ccl2,Il33,Cxcl1,Ptgs2,Zc3h12a,Cadm1
GO Process	GO:0048661	Positive regulation of smooth muscle cell proliferation	3	109	1.55	0.0045	Hmox1,Ptgs2,Egr1
GO Process	GO:0045765	Regulation of angiogenesis	4	313	1.22	0.0046	Ccl2,Hmox1,Ptgs2,Zc3h12a
GO Process	GO:0071318	Cellular response to ATP	2	16	2.21	0.0046	Ccl2,Ptgs2
GO Process	GO:2000026	Regulation of multicellular organismal development	8	2150	0.68	0.0048	Ccl2,Hmox1,Rela,Cxcl5,Cxcl1,Ptgs2,Zc3h12a,Egr1
GO Process	GO:0048245	Eosinophil chemotaxis	2	17	2.18	0.005	Ccl2,Ccl7
GO Process	GO:0001525	Angiogenesis	4	325	1.2	0.0052	Ccl2,Hmox1,Ptgs2,Zc3h12a
GO Process	GO:0050776	Regulation of immune response	5	645	1	0.0052	Hmox1,Il33,Rela,Zc3h12a,Cadm1
GO Process	GO:0070498	interleukin-1-mediated signaling pathway	2	18	2.16	0.0055	Rela,Egr1
GO Process	GO:0022603	Regulation of anatomical structure morphogenesis	6	1090	0.85	0.0058	Ccl2,Hmox1,Ccl7,Ptgs2,Zc3h12a,Icam1
GO Process	GO:0050867	Positive regulation of cell activation	4	339	1.18	0.0059	Ccl2,Il33,Vcam1,Selp
GO Process	GO:0071243	Cellular response to arsenic-containing substance	2	19	2.14	0.0059	Hmox1,Zc3h12a
GO Process	GO:0071456	Cellular response to hypoxia	3	125	1.49	0.0061	Hmox1,Ptgs2,Egr1
GO Process	GO:0002698	Negative regulation of immune effector process	3	127	1.49	0.0063	Hmox1,Il33,Zc3h12a
GO Process	GO:0050727	Regulation of inflammatory response	4	347	1.17	0.0063	Il33,Rela,Ptgs2,Zc3h12a
GO Process	GO:0002274	Myeloid leukocyte activation	3	130	1.48	0.0067	Csf2,Il33,Cxcl5
GO Process	GO:0009628	Response to abiotic stimulus	6	1126	0.84	0.0067	Ccl2,Hmox1,Ccl7,Rela,Ptgs2,Egr1
GO Process	GO:0043547	Positive regulation of GTPase activity	4	355	1.16	0.0067	Ccl2,Ccl7,Icam1,Ccl20
GO Process	GO:0050901	Leukocyte tethering or rolling	2	21	2.09	0.0068	Vcam1,Selp
GO Process	GO:0051770	Positive regulation of nitric-oxide synthase biosynthetic process	2	21	2.09	0.0068	Ccl2,Ccl20
GO Process	GO:0090050	Positive regulation of cell migration involved in sprouting angiogenesis	2	21	2.09	0.0068	Hmox1,Ptgs2
GO Process	GO:0046683	Response to organophosphorus	3	135	1.46	0.0073	Ccl2,Rela,Ptgs2
GO Process	GO:1901223	Negative regulation of NIK/NF-kappaB signaling	2	23	2.05	0.0079	Rela,Zc3h12a
GO Process	GO:0043434	Response to peptide hormone	4	385	1.13	0.0088	Ccl2,Rela,Ptgs2,Egr1
GO Process	GO:0009987	Cellular process	17	13330	0.22	0.009	Ccl2,Hmox1,Csf2,Ccl7,Il33,Rela,Vcam1,Cxcl5,Cxcl1,Ptgs2,Zc3h12a,Egr1,Cadm1,Icam1,Ccl20,Selp,Mpp6
GO Process	GO:0055082	Cellular chemical homeostasis	5	747	0.94	0.0092	Ccl2,Hmox1,Vcam1,Cxcl1,Icam1
GO Process	GO:0006979	Response to oxidative stress	4	395	1.12	0.0096	Hmox1,Rela,Ptgs2,Zc3h12a
GO Process	GO:0008360	Regulation of cell shape	3	151	1.41	0.0096	Ccl2,Ccl7,Icam1
GO Process	GO:0098609	Cell-cell adhesion	4	398	1.12	0.0097	Vcam1,Cadm1,Icam1,Selp
GO Process	GO:0090316	Positive regulation of intracellular protein transport	3	153	1.41	0.0099	Ccl2,Ptgs2,Zc3h12a
GO Process	GO:0033233	Regulation of protein sumoylation	2	27	1.98	0.01	Rela,Egr1
GO Process	GO:0001889	Liver development	3	155	1.4	0.0102	Hmox1,Rela,Cadm1
GO Process	GO:0014074	Response to purine-containing compound	3	156	1.4	0.0102	Ccl2,Rela,Ptgs2
GO Process	GO:0050777	Negative regulation of immune response	3	155	1.4	0.0102	Hmox1,Il33,Zc3h12a
GO Process	GO:0051090	Regulation of DNA-binding transcription factor activity	4	405	1.11	0.0102	Hmox1,Rela,Zc3h12a,Icam1
GO Process	GO:0098542	Defense response to other organism	5	775	0.92	0.0104	Ccl2,Ccl7,Il33,Rela,Ccl20
GO Process	GO:1902042	Negative regulation of extrinsic apoptotic signaling pathway via death domain receptors	2	29	1.95	0.0112	Hmox1,Icam1
GO Process	GO:0032689	Negative regulation of interferon-gamma production	2	30	1.94	0.0119	Il33,Zc3h12a
GO Process	GO:0045932	Negative regulation of muscle contraction	2	30	1.94	0.0119	Ptgs2,Zc3h12a
GO Process	GO:0010556	Regulation of macromolecule biosynthetic process	9	3294	0.55	0.0124	Ccl2,Hmox1,Csf2,Il33,Rela,Zc3h12a,Egr1,Icam1,Ccl20
GO Process	GO:1990776	Response to angiotensin	2	31	1.92	0.0124	Rela,Ptgs2
GO Process	GO:0009725	Response to hormone	5	812	0.9	0.0125	Ccl2,Hmox1,Rela,Ptgs2,Egr1
GO Process	GO:0051968	Positive regulation of synaptic transmission, glutamatergic	2	32	1.91	0.0131	Ccl2,Ptgs2
GO Process	GO:0051171	Regulation of nitrogen compound metabolic process	11	5126	0.44	0.0134	Ccl2,Hmox1,Csf2,Ccl7,Il33,Rela,Ptgs2,Zc3h12a,Egr1,Icam1,Ccl20
GO Process	GO:0010574	Regulation of vascular endothelial growth factor production	2	33	1.9	0.0137	Ccl2,Ptgs2
GO Process	GO:0050778	Positive regulation of immune response	4	450	1.06	0.0142	Il33,Rela,Zc3h12a,Cadm1
GO Process	GO:0045766	Positive regulation of angiogenesis	3	181	1.33	0.0148	Hmox1,Ptgs2,Zc3h12a
GO Process	GO:0001890	Placenta development	3	182	1.33	0.0149	Csf2,Vcam1,Ptgs2
GO Process	GO:0002701	Negative regulation of production of molecular mediator of immune response	2	35	1.87	0.015	Hmox1,Il33
GO Process	GO:0032570	Response to progesterone	2	36	1.86	0.0157	Ccl2,Rela
GO Process	GO:0048608	Reproductive structure development	4	476	1.04	0.0169	Csf2,Vcam1,Ptgs2,Icam1
GO Process	GO:0080090	Regulation of primary metabolic process	11	5290	0.43	0.0173	Ccl2,Hmox1,Csf2,Ccl7,Il33,Rela,Ptgs2,Zc3h12a,Egr1,Icam1,Ccl20
GO Process	GO:0043903	Regulation of symbiotic process	3	194	1.3	0.0174	Cxcl5,Cxcl1,Zc3h12a
GO Process	GO:1902895	Positive regulation of pri-miRNA transcription by RNA polymerase II	2	39	1.82	0.0179	Rela,Egr1
GO Process	GO:1904646	Cellular response to amyloid-beta	2	39	1.82	0.0179	Vcam1,Icam1
GO Process	GO:0002823	Negative regulation of adaptive immune response based on somatic recombination of immune receptors built from immunoglobulin superfamily domains	2	40	1.81	0.0186	Il33,Zc3h12a
GO Process	GO:0014070	Response to organic cyclic compound	5	930	0.84	0.0213	Ccl2,Rela,Ptgs2,Zc3h12a,Egr1
GO Process	GO:2000403	Positive regulation of lymphocyte migration	2	43	1.78	0.0213	Ccl7,Ccl20
GO Process	GO:0071407	Cellular response to organic cyclic compound	4	511	1.01	0.0214	Ccl2,Ptgs2,Zc3h12a,Egr1
GO Process	GO:0051051	Negative regulation of transport	4	513	1	0.0216	Hmox1,Il33,Ptgs2,Icam1
GO Process	GO:0045429	Positive regulation of nitric oxide biosynthetic process	2	45	1.76	0.0229	Ptgs2,Icam1
GO Process	GO:0045907	Positive regulation of vasoconstriction	2	46	1.75	0.0237	Ptgs2,Icam1
GO Process	GO:0032868	Response to insulin	3	221	1.25	0.024	Ccl2,Rela,Egr1
GO Process	GO:0009612	Response to mechanical stimulus	3	222	1.24	0.0243	Ccl2,Rela,Ptgs2
GO Process	GO:0034599	Cellular response to oxidative stress	3	230	1.23	0.0265	Hmox1,Rela,Zc3h12a
GO Process	GO:0010035	Response to inorganic substance	4	556	0.97	0.0279	Hmox1,Rela,Ptgs2,Zc3h12a
GO Process	GO:1904036	Negative regulation of epithelial cell apoptotic process	2	51	1.71	0.0279	Hmox1,Icam1
GO Process	GO:0045087	Innate immune response	4	558	0.97	0.028	Ccl2,Ccl7,Rela,Ccl20
GO Process	GO:0051179	Localization	10	4646	0.45	0.0283	Ccl2,Csf2,Ccl7,Vcam1,Cxcl5,Cxcl1,Cadm1,Icam1,Ccl20,Selp
GO Process	GO:0003006	Developmental process involved in reproduction	5	1005	0.81	0.0284	Csf2,Vcam1,Ptgs2,Cadm1,Icam1
GO Process	GO:0031668	Cellular response to extracellular stimulus	3	238	1.21	0.0285	Hmox1,Vcam1,Zc3h12a
GO Process	GO:0042116	Macrophage activation	2	52	1.7	0.0285	Csf2,Il33
GO Process	GO:1903522	Regulation of blood circulation	3	240	1.21	0.029	Ptgs2,Zc3h12a,Icam1
GO Process	GO:0042307	Positive regulation of protein import into nucleus	2	53	1.69	0.0292	Ptgs2,Zc3h12a
GO Process	GO:1903320	Regulation of protein modification by small protein conjugation or removal	3	241	1.21	0.0292	Rela,Zc3h12a,Egr1
GO Process	GO:0043618	Regulation of transcription from RNA polymerase II promoter in response to stress	2	54	1.68	0.0302	Hmox1,Egr1
GO Process	GO:0044403	Symbiotic process	3	247	1.2	0.0311	Vcam1,Zc3h12a,Icam1
GO Process	GO:0009653	Anatomical structure morphogenesis	7	2244	0.61	0.0314	Ccl2,Hmox1,Rela,Vcam1,Ptgs2,Zc3h12a,Cadm1
GO Process	GO:0035094	Response to nicotine	2	56	1.67	0.0321	Hmox1,Rela
GO Process	GO:0071398	Cellular response to fatty acid	2	56	1.67	0.0321	Ccl2,Zc3h12a
GO Process	GO:0090303	Positive regulation of wound healing	2	56	1.67	0.0321	Ccl2,Selp
GO Process	GO:0034605	Cellular response to heat	2	57	1.66	0.0329	Hmox1,Ptgs2
GO Process	GO:0001818	Negative regulation of cytokine production	3	255	1.18	0.0335	Hmox1,Il33,Zc3h12a
GO Process	GO:0048872	Homeostasis of number of cells	3	255	1.18	0.0335	Ccl2,Hmox1,Cxcl5
GO Process	GO:0010656	Negative regulation of muscle cell apoptotic process	2	58	1.65	0.0337	Hmox1,Zc3h12a
GO Process	GO:0032732	Positive regulation of interleukin-1 production	2	59	1.64	0.0347	Egr1,Ccl20
GO Process	GO:0051926	Negative regulation of calcium ion transport	2	62	1.62	0.0379	Ptgs2,Icam1
GO Process	GO:0032722	Positive regulation of chemokine production	2	63	1.61	0.0389	Il33,Egr1
GO Process	GO:0007399	Nervous system development	7	2358	0.59	0.0406	Ccl2,Il33,Rela,Vcam1,Cxcl5,Zc3h12a,Cadm1
GO Process	GO:0045597	Positive regulation of cell differentiation	5	1103	0.77	0.0406	Csf2,Rela,Cxcl5,Ptgs2,Zc3h12a
GO Process	GO:0060135	Maternal process involved in female pregnancy	2	66	1.59	0.0422	Ccl2,Ptgs2
GO Process	GO:0043065	Positive regulation of apoptotic process	4	641	0.91	0.0433	Hmox1,Ptgs2,Zc3h12a,Egr1
GO Process	GO:0044093	Positive regulation of molecular function	6	1711	0.66	0.0435	Ccl2,Ccl7,Rela,Egr1,Icam1,Ccl20
GO Process	GO:0045600	Positive regulation of fat cell differentiation	2	68	1.58	0.0441	Ptgs2,Zc3h12a
GO Process	GO:0007568	Aging	3	287	1.13	0.0447	Ccl2,Rela,Ptgs2
GO Function	GO:0005125	Cytokine activity	7	215	1.63	5.48e-07	Ccl2,Csf2,Ccl7,Il33,Cxcl5,Cxcl1,Ccl20
GO Function	GO:0008009	Chemokine activity	5	41	2.2	5.48e-07	Ccl2,Ccl7,Cxcl5,Cxcl1,Ccl20
GO Function	GO:0005126	Cytokine receptor binding	7	271	1.53	8.79e-07	Ccl2,Csf2,Ccl7,Il33,Cxcl5,Cxcl1,Ccl20
GO Function	GO:0005102	Signaling receptor binding	10	1571	0.92	2.36e-05	Ccl2,Csf2,Ccl7,Il33,Vcam1,Cxcl5,Cxcl1,Cadm1,Icam1,Ccl20
GO Function	GO:0005515	Protein binding	15	6764	0.46	0.0005	Ccl2,Hmox1,Csf2,Ccl7,Il33,Rela,Vcam1,Cxcl5,Cxcl1,Ptgs2,Egr1,Cadm1,Icam1,Ccl20,Selp
GO Function	GO:0048020	CCR chemokine receptor binding	3	44	1.95	0.0018	Ccl2,Ccl7,Ccl20
GO Function	GO:0031727	CCR2 chemokine receptor binding	2	6	2.64	0.0042	Ccl2,Ccl7
GO Function	GO:0045236	CXCR chemokine receptor binding	2	13	2.3	0.0145	Cxcl5,Cxcl1
GO Function	GO:0098772	Molecular function regulator	9	2924	0.6	0.0262	Ccl2,Csf2,Ccl7,Il33,Rela,Cxcl5,Cxcl1,Egr1,Ccl20
GO Function	GO:0005488	Binding	16	11199	0.27	0.0377	Ccl2,Hmox1,Csf2,Ccl7,Il33,Rela,Vcam1,Cxcl5,Cxcl1,Ptgs2,Zc3h12a,Egr1,Cadm1,Icam1,Ccl20,Selp
GO Function	GO:0000979	RNA polymerase II core promoter sequence-specific DNA binding	2	25	2.02	0.0392	Rela,Egr1
GO Function	GO:0008201	Heparin binding	3	148	1.42	0.0392	Ccl2,Ccl7,Selp
GO Component	GO:0005615	Extracellular space	10	1424	0.96	2.82e-05	Ccl2,Csf2,Ccl7,Il33,Vcam1,Cxcl5,Cxcl1,Icam1,Ccl20,Selp
STRING clusters	CL:16431	Chemokine receptors bind chemokines, and eosinophil chemotaxis	5	50	2.11	2.35e-06	Ccl2,Ccl7,Cxcl5,Cxcl1,Ccl20
STRING clusters	CL:16436	Chemokine receptors bind chemokines	3	26	2.18	0.0013	Cxcl5,Cxcl1,Ccl20
STRING clusters	CL:13811	SAB domain, and MPP3, SH3 domain	2	5	2.71	0.0081	Cadm1,Mpp6
STRING clusters	CL:16503	CCR2 chemokine receptor binding	2	5	2.71	0.0081	Ccl2,Ccl7
STRING clusters	CL:14056	Activated T cell proliferation, and cell-cell adhesion in response to extracellular stimulus	2	10	2.41	0.0198	Vcam1,Icam1
STRING clusters	CL:16438	CXC Chemokine domain, and C-X-C chemokine receptor activity	2	15	2.24	0.0367	Cxcl5,Ccl20
KEGG	mmu04668	TNF signaling pathway	9	112	2.02	2.58e-14	Ccl2,Csf2,Rela,Vcam1,Cxcl5,Cxcl1,Ptgs2,Icam1,Ccl20
KEGG	mmu04657	IL-17 signaling pathway	8	90	2.06	4.42e-13	Ccl2,Csf2,Ccl7,Rela,Cxcl5,Cxcl1,Ptgs2,Ccl20
KEGG	mmu05323	Rheumatoid arthritis	6	86	1.96	5.88e-09	Ccl2,Csf2,Cxcl5,Cxcl1,Icam1,Ccl20
KEGG	mmu04060	Cytokine-cytokine receptor interaction	7	279	1.51	8.25e-08	Ccl2,Csf2,Ccl7,Il33,Cxcl5,Cxcl1,Ccl20
KEGG	mmu04062	Chemokine signaling pathway	6	184	1.63	2.86e-07	Ccl2,Ccl7,Rela,Cxcl5,Cxcl1,Ccl20
KEGG	mmu04061	Viral protein interaction with cytokine and cytokine receptor	5	87	1.87	3.72e-07	Ccl2,Ccl7,Cxcl5,Cxcl1,Ccl20
KEGG	mmu04064	NF-kappa B signaling pathway	5	99	1.82	5.92e-07	Rela,Vcam1,Cxcl1,Ptgs2,Icam1
KEGG	mmu04933	AGE-RAGE signaling pathway in diabetic complications	5	101	1.81	5.92e-07	Ccl2,Rela,Vcam1,Egr1,Icam1
KEGG	mmu05418	Fluid shear stress and atherosclerosis	5	141	1.66	2.54e-06	Ccl2,Hmox1,Rela,Vcam1,Icam1
KEGG	mmu05144	Malaria	4	53	1.99	3.08e-06	Ccl2,Vcam1,Icam1,Selp
KEGG	mmu05167	Kaposi sarcoma-associated herpesvirus infection	5	210	1.49	1.42e-05	Csf2,Rela,Cxcl1,Ptgs2,Icam1
KEGG	mmu04514	Cell adhesion molecules	4	155	1.52	0.00016	Vcam1,Cadm1,Icam1,Selp
KEGG	mmu05164	Influenza A	4	167	1.49	0.0002	Ccl2,Il33,Rela,Icam1
KEGG	mmu05166	Human T-cell leukemia virus 1 infection	4	231	1.35	0.00063	Csf2,Rela,Egr1,Icam1
KEGG	mmu05146	Amoebiasis	3	105	1.57	0.0016	Csf2,Rela,Cxcl1
KEGG	mmu05143	African trypanosomiasis	2	35	1.87	0.0076	Vcam1,Icam1
KEGG	mmu04621	NOD-like receptor signaling pathway	3	191	1.31	0.0081	Ccl2,Rela,Cxcl1
KEGG	mmu05163	Human cytomegalovirus infection	3	236	1.22	0.0141	Ccl2,Rela,Ptgs2
KEGG	mmu05134	Legionellosis	2	60	1.64	0.018	Rela,Cxcl1
KEGG	mmu04623	Cytosolic DNA-sensing pathway	2	63	1.61	0.0187	Il33,Rela
KEGG	mmu05140	Leishmaniasis	2	67	1.59	0.0201	Rela,Ptgs2
KEGG	mmu05221	Acute myeloid leukemia	2	70	1.57	0.0209	Csf2,Rela
KEGG	mmu05133	Pertussis	2	73	1.55	0.0217	Rela,Cxcl5
KEGG	mmu05222	Small cell lung cancer	2	92	1.45	0.0324	Rela,Ptgs2
KEGG	mmu04660	T cell receptor signaling pathway	2	102	1.41	0.0365	Csf2,Rela
KEGG	mmu05142	Chagas disease	2	100	1.41	0.0365	Ccl2,Rela
KEGG	mmu04066	HIF-1 signaling pathway	2	111	1.37	0.0392	Hmox1,Rela
KEGG	mmu04625	C-type lectin receptor signaling pathway	2	109	1.38	0.0392	Rela,Ptgs2
KEGG	mmu04650	Natural killer cell mediated cytotoxicity	2	113	1.36	0.0392	Csf2,Icam1
KEGG	mmu04670	Leukocyte transendothelial migration	2	113	1.36	0.0392	Vcam1,Icam1
KEGG	mmu05150	Staphylococcus aureus infection	2	108	1.38	0.0392	Icam1,Selp
KEGG	mmu05135	Yersinia infection	2	124	1.32	0.0432	Ccl2,Rela
Reactome	MMU-380108	Chemokine receptors bind chemokines	4	49	2.02	0.00011	Ccl7,Cxcl5,Cxcl1,Ccl20
WikiPathways	WP2292	Chemokine signaling pathway	6	178	1.64	7.04e-07	Ccl2,Ccl7,Rela,Cxcl5,Cxcl1,Ccl20
WikiPathways	WP2432	Spinal cord injury	5	99	1.82	1.24e-06	Ccl2,Cxcl1,Egr1,Icam1,Selp
WikiPathways	WP3632	Lung fibrosis	3	61	1.8	0.001	Ccl2,Hmox1,Csf2
WikiPathways	WP1243	EBV LMP1 signaling	2	21	2.09	0.0069	Rela,Ccl20
WikiPathways	WP222	Cytokines and inflammatory response	2	27	1.98	0.0089	Csf2,Cxcl1
Monarch	MP:0000685	Abnormal immune system morphology	15	2327	0.92	7.58e-10	Ccl2,Hmox1,Csf2,Ccl7,Il33,Rela,Vcam1,Cxcl5,Cxcl1,Ptgs2,Zc3h12a,Egr1,Cadm1,Icam1,Selp
Monarch	MP:0008246	Abnormal leukocyte morphology	14	1634	1.05	7.58e-10	Ccl2,Hmox1,Csf2,Ccl7,Il33,Rela,Vcam1,Cxcl5,Ptgs2,Zc3h12a,Egr1,Cadm1,Icam1,Selp
Monarch	MP:0008250	Abnormal myeloid leukocyte morphology	11	847	1.23	6.24e-09	Ccl2,Hmox1,Csf2,Ccl7,Il33,Rela,Cxcl5,Ptgs2,Egr1,Icam1,Selp
Monarch	MP:0001545	Abnormal hematopoietic system physiology	12	1448	1.03	5.29e-08	Ccl2,Hmox1,Csf2,Il33,Rela,Vcam1,Ptgs2,Zc3h12a,Egr1,Cadm1,Icam1,Selp
Monarch	MP:0002498	Abnormal acute inflammation	8	338	1.49	8.96e-08	Ccl2,Il33,Rela,Cxcl5,Ptgs2,Zc3h12a,Icam1,Selp
Monarch	MP:0001790	Abnormal immune system physiology	13	2137	0.9	1.08e-07	Ccl2,Hmox1,Csf2,Il33,Rela,Vcam1,Cxcl5,Ptgs2,Zc3h12a,Egr1,Cadm1,Icam1,Selp
Monarch	MP:0000218	Increased leukocyte cell number	10	901	1.16	1.64e-07	Ccl2,Hmox1,Rela,Vcam1,Cxcl5,Zc3h12a,Egr1,Cadm1,Icam1,Selp
Monarch	MP:0002442	Abnormal leukocyte physiology	11	1254	1.06	1.64e-07	Ccl2,Csf2,Il33,Rela,Vcam1,Ptgs2,Zc3h12a,Egr1,Cadm1,Icam1,Selp
Monarch	MP:0002723	Abnormal immune serum protein physiology	10	970	1.13	2.17e-07	Ccl2,Hmox1,Il33,Rela,Cxcl5,Ptgs2,Zc3h12a,Egr1,Cadm1,Icam1
Monarch	MP:0008251	Abnormal phagocyte morphology	9	673	1.24	2.29e-07	Ccl2,Hmox1,Csf2,Ccl7,Rela,Ptgs2,Egr1,Icam1,Selp
Monarch	MP:0013658	Abnormal myeloid cell morphology	12	1838	0.93	2.29e-07	Ccl2,Hmox1,Csf2,Ccl7,Il33,Rela,Cxcl5,Ptgs2,Zc3h12a,Egr1,Icam1,Selp
Monarch	MP:0000217	Abnormal leukocyte cell number	11	1391	1.01	2.46e-07	Ccl2,Hmox1,Il33,Rela,Vcam1,Cxcl5,Zc3h12a,Egr1,Cadm1,Icam1,Selp
Monarch	MP:0013657	Abnormal blood cell morphology	12	1957	0.9	3.93e-07	Ccl2,Hmox1,Il33,Rela,Vcam1,Cxcl5,Ptgs2,Zc3h12a,Egr1,Cadm1,Icam1,Selp
Monarch	MP:0001845	Abnormal inflammatory response	9	824	1.15	9.96e-07	Ccl2,Hmox1,Il33,Rela,Cxcl5,Ptgs2,Zc3h12a,Icam1,Selp
Monarch	MP:0008752	Abnormal tumor necrosis factor level	6	179	1.64	1.27e-06	Ccl2,Hmox1,Rela,Zc3h12a,Egr1,Icam1
Monarch	MP:0005087	Decreased acute inflammation	6	183	1.63	1.39e-06	Ccl2,Il33,Cxcl5,Ptgs2,Icam1,Selp
Monarch	MP:0003009	Abnormal cytokine secretion	8	596	1.24	1.82e-06	Ccl2,Hmox1,Il33,Rela,Cxcl5,Ptgs2,Zc3h12a,Cadm1
Monarch	MP:0011518	Abnormal cell chemotaxis	5	87	1.87	2e-06	Ccl2,Csf2,Il33,Vcam1,Selp
Monarch	MP:0008247	Abnormal mononuclear cell morphology	10	1389	0.97	3.66e-06	Ccl2,Hmox1,Csf2,Ccl7,Rela,Vcam1,Ptgs2,Zc3h12a,Egr1,Cadm1
Monarch	MP:0008650	Abnormal interleukin-1 secretion	5	104	1.79	4.28e-06	Ccl2,Hmox1,Il33,Cxcl5,Zc3h12a
Monarch	MP:0008713	Abnormal cytokine level	7	439	1.32	5.63e-06	Ccl2,Hmox1,Rela,Cxcl5,Zc3h12a,Egr1,Icam1
Monarch	MP:0020201	Abnormal granulocyte number	7	457	1.3	6.96e-06	Ccl2,Hmox1,Il33,Rela,Cxcl5,Icam1,Selp
Monarch	MP:0008568	Abnormal interleukin secretion	7	480	1.28	9.18e-06	Ccl2,Hmox1,Il33,Rela,Cxcl5,Zc3h12a,Cadm1
Monarch	MP:0003799	Impaired macrophage chemotaxis	4	43	2.08	9.59e-06	Ccl2,Csf2,Il33,Selp
Monarch	MP:0020184	Abnormal susceptibility to parasitic infection	5	132	1.69	1.11e-05	Ccl2,Hmox1,Csf2,Il33,Icam1
Monarch	MP:0005025	Abnormal response to infection	7	509	1.25	1.26e-05	Ccl2,Hmox1,Csf2,Il33,Cxcl5,Ptgs2,Icam1
Monarch	MP:0000322	Increased granulocyte number	6	300	1.41	1.52e-05	Ccl2,Hmox1,Rela,Cxcl5,Icam1,Selp
Monarch	MP:0002452	Abnormal professional antigen presenting cell physiology	8	845	1.09	1.73e-05	Ccl2,Csf2,Il33,Rela,Ptgs2,Zc3h12a,Egr1,Selp
Monarch	MP:0002419	Abnormal innate immunity	7	543	1.22	1.77e-05	Ccl2,Csf2,Il33,Ptgs2,Egr1,Icam1,Selp
Monarch	MP:0013296	Abnormal susceptibility to induced colitis	5	150	1.64	1.78e-05	Ccl2,Il33,Rela,Ptgs2,Icam1
Monarch	MP:0003156	Abnormal leukocyte migration	5	162	1.6	2.53e-05	Ccl2,Csf2,Il33,Icam1,Selp
Monarch	MP:0020846	Abnormal cell motility	7	600	1.18	3.24e-05	Ccl2,Csf2,Il33,Vcam1,Cadm1,Icam1,Selp
Monarch	MP:0008734	Decreased susceptibility to endotoxin shock	4	73	1.85	5.56e-05	Il33,Cxcl5,Ptgs2,Icam1
Monarch	MP:0003091	Abnormal cell migration	6	389	1.3	5.74e-05	Ccl2,Csf2,Il33,Vcam1,Icam1,Selp
Monarch	MP:0001657	Abnormal induced morbidity/mortality	7	665	1.14	5.96e-05	Ccl2,Hmox1,Il33,Rela,Cxcl5,Ptgs2,Icam1
Monarch	MP:0001844	Autoimmune response	6	398	1.29	6.3e-05	Ccl2,Hmox1,Csf2,Ptgs2,Zc3h12a,Selp
Monarch	MP:0001928	Abnormal ovulation	4	82	1.8	7.75e-05	Csf2,Il33,Ptgs2,Egr1
Monarch	MP:0002451	Abnormal macrophage physiology	6	421	1.27	8.09e-05	Ccl2,Csf2,Il33,Ptgs2,Egr1,Selp
Monarch	MP:0008656	Abnormal interleukin-1 beta secretion	4	97	1.73	0.00014	Ccl2,Hmox1,Il33,Zc3h12a
Monarch	MP:0001130	Abnormal ovarian folliculogenesis	4	100	1.71	0.00015	Csf2,Il33,Ptgs2,Egr1
Monarch	MP:0001793	Abnormal susceptibility to infection	6	474	1.22	0.00015	Ccl2,Hmox1,Csf2,Il33,Cxcl5,Icam1
Monarch	MP:0005027	Increased susceptibility to parasitic infection	4	98	1.72	0.00015	Ccl2,Hmox1,Csf2,Il33
Monarch	MP:0006237	Abnormal choroid vasculature morphology	3	26	2.18	0.00019	Ccl2,Ptgs2,Icam1
Monarch	MP:0008248	Abnormal mononuclear phagocyte morphology	6	496	1.2	0.00019	Ccl2,Hmox1,Csf2,Ccl7,Ptgs2,Egr1
Monarch	MP:0003945	Abnormal lymphocyte physiology	7	862	1.02	0.00027	Ccl2,Il33,Rela,Vcam1,Ptgs2,Zc3h12a,Cadm1
Monarch	MP:0008555	Abnormal interferon secretion	5	304	1.33	0.00037	Ccl2,Hmox1,Cxcl5,Zc3h12a,Cadm1
Monarch	MP:0003956	Abnormal body size	9	1862	0.8	0.00038	Ccl2,Hmox1,Csf2,Rela,Cxcl1,Ptgs2,Egr1,Cadm1,Mpp6
Monarch	MP:0002425	Abnormal susceptibility to autoimmune disorder	5	310	1.32	0.00039	Ccl2,Hmox1,Csf2,Ptgs2,Selp
Monarch	MP:0002722	Abnormal immune system organ morphology	8	1353	0.88	0.00039	Hmox1,Csf2,Rela,Vcam1,Cxcl1,Ptgs2,Zc3h12a,Egr1
Monarch	MP:0002089	Abnormal postnatal growth/weight/body size	10	2493	0.72	0.0004	Ccl2,Hmox1,Csf2,Il33,Rela,Cxcl1,Ptgs2,Egr1,Cadm1,Mpp6
Monarch	MP:0008552	Abnormal circulating tumor necrosis factor level	4	141	1.57	0.00049	Ccl2,Hmox1,Zc3h12a,Egr1
Monarch	MP:0002221	Abnormal lymph organ size	7	962	0.97	0.0005	Hmox1,Csf2,Vcam1,Cxcl1,Ptgs2,Zc3h12a,Egr1
Monarch	MP:0010210	Abnormal circulating cytokine level	5	339	1.28	0.00057	Ccl2,Hmox1,Cxcl5,Zc3h12a,Egr1
Monarch	MP:0000249	Abnormal blood vessel physiology	5	345	1.27	0.0006	Ccl2,Hmox1,Ptgs2,Egr1,Icam1
Monarch	MP:0005376	Homeostasis/metabolism phenotype	13	5127	0.52	0.0006	Ccl2,Hmox1,Csf2,Il33,Rela,Vcam1,Cxcl5,Ptgs2,Zc3h12a,Egr1,Icam1,Ccl20,Selp
Monarch	MP:0008469	Abnormal protein level	8	1451	0.85	0.0006	Ccl2,Hmox1,Rela,Cxcl5,Zc3h12a,Egr1,Icam1,Ccl20
Monarch	MP:0009789	Decreased susceptibility to bacterial infection induced morbidity/mortality	3	43	1.96	0.00063	Hmox1,Cxcl5,Icam1
Monarch	MP:0001764	Abnormal homeostasis	12	4250	0.56	0.00069	Ccl2,Hmox1,Csf2,Rela,Vcam1,Cxcl5,Ptgs2,Zc3h12a,Egr1,Icam1,Ccl20,Selp
Monarch	MP:0008658	Decreased interleukin-1 beta secretion	3	47	1.92	0.0008	Ccl2,Hmox1,Il33
Monarch	MP:0009765	Abnormal xenobiotic induced morbidity/mortality	4	171	1.48	0.0009	Ccl2,Il33,Rela,Ptgs2
Monarch	MP:0002619	Abnormal lymphocyte morphology	7	1080	0.92	0.00092	Ccl2,Hmox1,Rela,Vcam1,Ptgs2,Zc3h12a,Cadm1
Monarch	MP:0003711	Pathological neovascularization	3	52	1.87	0.001	Ccl2,Ptgs2,Icam1
Monarch	MP:0008704	Abnormal interleukin-6 secretion	4	177	1.47	0.001	Hmox1,Il33,Cxcl5,Zc3h12a
Monarch	MP:0001800	Abnormal humoral immune response	5	409	1.2	0.0012	Ccl2,Rela,Vcam1,Ptgs2,Zc3h12a
Monarch	MP:0005621	Abnormal cell physiology	11	3641	0.59	0.0012	Ccl2,Hmox1,Csf2,Il33,Rela,Vcam1,Ptgs2,Egr1,Cadm1,Icam1,Selp
Monarch	MP:0008195	Abnormal professional antigen presenting cell morphology	6	721	1.03	0.0012	Ccl2,Hmox1,Csf2,Rela,Ptgs2,Egr1
Monarch	MP:0006387	Abnormal T cell number	6	740	1.02	0.0013	Ccl2,Hmox1,Rela,Vcam1,Zc3h12a,Cadm1
Monarch	MP:0005616	Decreased susceptibility to type IV hypersensitivity reaction	3	59	1.82	0.0014	Ccl2,Icam1,Selp
Monarch	MP:0011182	Decreased hematopoietic cell number	7	1172	0.89	0.0014	Ccl2,Hmox1,Il33,Rela,Vcam1,Cadm1,Selp
Monarch	MP:0002446	Abnormal macrophage morphology	5	453	1.16	0.0018	Ccl2,Hmox1,Csf2,Ptgs2,Egr1
Monarch	MP:0008556	Abnormal tumor necrosis factor secretion	4	213	1.39	0.0018	Hmox1,Cxcl5,Ptgs2,Zc3h12a
Monarch	MP:0008655	Decreased interleukin-1 alpha secretion	2	7	2.57	0.0019	Il33,Cxcl5
Monarch	MP:0000689	Abnormal spleen morphology	6	809	0.98	0.002	Hmox1,Csf2,Rela,Vcam1,Ptgs2,Egr1
Monarch	MP:0009642	Abnormal blood homeostasis	10	3081	0.62	0.002	Ccl2,Hmox1,Csf2,Cxcl5,Ptgs2,Zc3h12a,Egr1,Icam1,Ccl20,Selp
Monarch	MP:0002123	Abnormal definitive hematopoiesis	6	833	0.97	0.0022	Rela,Vcam1,Ptgs2,Zc3h12a,Egr1,Cadm1
Monarch	MP:0003426	Pulmonary interstitial fibrosis	2	8	2.51	0.0022	Ptgs2,Egr1
Monarch	MP:0006238	Abnormal choriocapillaris morphology	2	8	2.51	0.0022	Ccl2,Ptgs2
Monarch	MP:0009785	Abnormal susceptibility to infection induced morbidity/mortality	4	228	1.36	0.0022	Ccl2,Hmox1,Cxcl5,Icam1
Monarch	MP:0020175	Abnormal IgG1 level	4	227	1.36	0.0022	Ccl2,Rela,Ptgs2,Zc3h12a
Monarch	MP:0008721	Abnormal chemokine level	3	76	1.71	0.0024	Ccl2,Cxcl5,Zc3h12a
Monarch	MP:0000691	Enlarged spleen	4	240	1.33	0.0025	Hmox1,Vcam1,Ptgs2,Egr1
Monarch	MP:0000219	Increased neutrophil cell number	4	247	1.32	0.0028	Ccl2,Rela,Icam1,Selp
Monarch	MP:0000221	Decreased leukocyte cell number	6	897	0.94	0.003	Ccl2,Il33,Rela,Vcam1,Cadm1,Selp
Monarch	MP:0002224	Abnormal spleen size	5	532	1.09	0.0031	Hmox1,Csf2,Vcam1,Ptgs2,Egr1
Monarch	MP:0008559	Abnormal interferon-gamma secretion	4	263	1.3	0.0033	Ccl2,Hmox1,Zc3h12a,Cadm1
Monarch	MP:0011352	Proximal convoluted tubule brush border loss	2	11	2.37	0.0033	Hmox1,Ptgs2
Monarch	MP:0008553	Increased circulating tumor necrosis factor level	3	90	1.64	0.0035	Ccl2,Hmox1,Zc3h12a
Monarch	MP:0000693	Spleen hyperplasia	3	93	1.62	0.0037	Hmox1,Vcam1,Ptgs2
Monarch	MP:0002401	Abnormal lymphopoiesis	5	557	1.07	0.0037	Rela,Vcam1,Ptgs2,Zc3h12a,Cadm1
Monarch	MP:0005450	Abnormal energy expenditure	4	274	1.28	0.0037	Ccl2,Hmox1,Csf2,Ptgs2
Monarch	MP:0008706	Decreased interleukin-6 secretion	3	92	1.63	0.0037	Hmox1,Il33,Cxcl5
Monarch	MP:0002679	Abnormal corpus luteum morphology	3	99	1.59	0.0042	Il33,Ptgs2,Egr1
Monarch	MP:0001265	Decreased body size	7	1474	0.79	0.0044	Hmox1,Csf2,Rela,Cxcl1,Egr1,Cadm1,Mpp6
Monarch	MP:0009648	Abnormal superovulation	2	14	2.27	0.0044	Il33,Ptgs2
Monarch	MP:0004890	Decreased energy expenditure	3	104	1.57	0.0047	Ccl2,Csf2,Ptgs2
Monarch	MP:0008751	Abnormal interleukin level	4	302	1.23	0.0049	Ccl2,Rela,Cxcl5,Icam1
Monarch	MP:0005013	Increased lymphocyte cell number	5	620	1.02	0.0054	Ccl2,Hmox1,Vcam1,Zc3h12a,Cadm1
Monarch	MP:0002127	Abnormal cardiovascular system morphology	8	2148	0.68	0.0056	Ccl2,Hmox1,Csf2,Vcam1,Ptgs2,Egr1,Icam1,Selp
Monarch	MP:0008872	Abnormal physiological response to xenobiotic	5	642	1	0.0061	Ccl2,Il33,Rela,Ptgs2,Egr1
Monarch	MP:0008537	Increased susceptibility to induced colitis	3	117	1.52	0.0062	Il33,Rela,Ptgs2
Monarch	MP:0012762	Abnormal alpha-beta T cell morphology	5	648	1	0.0062	Ccl2,Hmox1,Rela,Vcam1,Cadm1
Monarch	MP:0005546	Choroidal neovascularization	2	18	2.16	0.0063	Ccl2,Icam1
Monarch	MP:0003795	Abnormal bone structure	6	1107	0.85	0.0073	Ccl2,Il33,Cxcl1,Ptgs2,Egr1,Mpp6
Monarch	MP:0005378	Growth/size/body region phenotype	11	4670	0.48	0.0076	Ccl2,Hmox1,Csf2,Il33,Rela,Vcam1,Cxcl1,Ptgs2,Egr1,Cadm1,Mpp6
Monarch	MP:0001614	Abnormal blood vessel morphology	6	1195	0.81	0.0108	Ccl2,Hmox1,Csf2,Ptgs2,Icam1,Selp
Monarch	MP:0001116	Small gonad	4	395	1.12	0.0117	Csf2,Ptgs2,Egr1,Cadm1
Monarch	MP:0008668	Abnormal interleukin-12b secretion	2	28	1.97	0.0132	Ccl2,Zc3h12a
Monarch	MP:0001547	Abnormal lipid level	5	783	0.92	0.0135	Ccl2,Hmox1,Csf2,Ptgs2,Egr1
Monarch	MP:0013237	Abnormal skeletal muscle regeneration	2	29	1.95	0.0139	Ccl2,Ptgs2
Monarch	MP:0002339	Abnormal lymph node morphology	4	434	1.08	0.0159	Hmox1,Cxcl1,Ptgs2,Zc3h12a
Monarch	MP:0002620	Abnormal monocyte morphology	2	32	1.91	0.0161	Ccl2,Ccl7
Monarch	MP:0008073	Abnormal CD4-positive, alpha beta T cell number	4	437	1.07	0.0161	Ccl2,Hmox1,Vcam1,Cadm1
Monarch	MP:0005416	Abnormal circulating protein level	6	1318	0.77	0.0167	Ccl2,Hmox1,Cxcl5,Zc3h12a,Egr1,Ccl20
Monarch	MP:0001712	Abnormal placenta development	3	176	1.34	0.0169	Csf2,Vcam1,Ptgs2
Monarch	MP:0005425	Increased macrophage cell number	3	176	1.34	0.0169	Ccl2,Hmox1,Egr1
Monarch	MP:0005351	Decreased susceptibility to autoimmune disorder	3	177	1.34	0.017	Ccl2,Csf2,Ptgs2
Monarch	MP:0000316	Cellular necrosis	3	179	1.34	0.0174	Ccl2,Rela,Ptgs2
Monarch	MP:0001132	Absent mature ovarian follicles	2	34	1.88	0.0174	Csf2,Egr1
Monarch	MP:0002051	Increased skin papilloma incidence	2	35	1.87	0.0182	Ptgs2,Egr1
Monarch	MP:0020148	Abnormal sensitivity to induced morbidity/mortality	4	460	1.05	0.0183	Ccl2,Il33,Rela,Ptgs2
Monarch	MP:0003627	Abnormal leukocyte tethering or rolling	2	36	1.86	0.019	Icam1,Selp
Monarch	MP:0005015	Increased T cell number	4	467	1.05	0.019	Ccl2,Hmox1,Zc3h12a,Cadm1
Monarch	MP:0006058	Decreased cerebral infarct size	2	36	1.86	0.019	Ptgs2,Egr1
Monarch	MP:0010209	Abnormal circulating chemokine level	2	36	1.86	0.019	Cxcl5,Zc3h12a
Monarch	MP:0004982	Abnormal osteoclast morphology	3	188	1.32	0.0191	Ccl2,Ptgs2,Egr1
Monarch	MP:0004939	Abnormal B cell morphology	4	471	1.04	0.0193	Rela,Vcam1,Ptgs2,Zc3h12a
Monarch	MP:0005023	Abnormal wound healing	3	189	1.31	0.0193	Ccl2,Ptgs2,Egr1
Monarch	MP:0005369	Muscle phenotype	6	1379	0.75	0.0193	Ccl2,Hmox1,Rela,Vcam1,Ptgs2,Icam1
Monarch	MP:0008236	Decreased susceptibility to neuronal excitotoxicity	2	37	1.85	0.0193	Ccl2,Ptgs2
Monarch	MP:0008539	Decreased susceptibility to induced colitis	2	37	1.85	0.0193	Ccl2,Icam1
Monarch	MP:0020130	Abnormal total fat pad weight	2	39	1.82	0.0208	Ccl2,Ptgs2
Monarch	MP:0003141	Cardiac fibrosis	3	199	1.29	0.0214	Hmox1,Ptgs2,Egr1
Monarch	MP:0002551	Abnormal blood coagulation	3	201	1.29	0.0219	Hmox1,Ptgs2,Selp
Monarch	MP:0002398	Abnormal bone marrow cell morphology/development	4	507	1.01	0.024	Il33,Vcam1,Zc3h12a,Egr1
Monarch	MP:0009767	Decreased sensitivity to xenobiotic induced morbidity/mortality	2	44	1.77	0.0253	Ccl2,Il33
Monarch	MP:0001259	Abnormal body weight	4	535	0.99	0.0277	Ccl2,Hmox1,Rela,Ptgs2
Monarch	MP:0010768	Mortality/aging	11	5549	0.41	0.0284	Ccl2,Hmox1,Csf2,Il33,Rela,Vcam1,Cxcl5,Ptgs2,Zc3h12a,Egr1,Icam1
Monarch	MP:0000653	Abnormal sex gland morphology	5	975	0.82	0.0286	Csf2,Il33,Ptgs2,Egr1,Cadm1
Monarch	MP:0001544	Abnormal cardiovascular system physiology	6	1527	0.71	0.0293	Ccl2,Hmox1,Ptgs2,Egr1,Icam1,Selp
Monarch	MP:0003383	Abnormal gluconeogenesis	2	49	1.72	0.0293	Ccl2,Csf2
Monarch	MP:0008826	Abnormal splenic cell ratio	2	49	1.72	0.0293	Hmox1,Vcam1
Monarch	MP:0011402	Renal cast	2	49	1.72	0.0293	Hmox1,Ptgs2
Monarch	MP:0005656	Decreased aggression	2	51	1.71	0.031	Ptgs2,Egr1
Monarch	MP:0005391	Vision/eye phenotype	6	1550	0.7	0.0314	Ccl2,Rela,Ptgs2,Egr1,Icam1,Selp
Monarch	MP:0000003	Abnormal adipose tissue morphology	5	1015	0.81	0.0331	Ccl2,Hmox1,Csf2,Ptgs2,Mpp6
Monarch	MP:0008719	Impaired neutrophil recruitment	2	53	1.69	0.0331	Icam1,Selp
Monarch	MP:0000208	Decreased hematocrit	3	244	1.2	0.0338	Hmox1,Ptgs2,Zc3h12a
Monarch	MP:0005390	Skeleton phenotype	7	2236	0.61	0.0345	Ccl2,Il33,Cxcl1,Ptgs2,Egr1,Selp,Mpp6
Monarch	MP:0003202	Abnormal neuron apoptosis	3	247	1.2	0.0346	Ccl2,Rela,Ptgs2
Monarch	MP:0002444	Abnormal T cell physiology	4	582	0.95	0.0353	Il33,Rela,Vcam1,Cadm1
Monarch	MP:0013151	Abnormal incidence of induced tumors	3	250	1.19	0.0355	Ccl2,Ptgs2,Egr1
Monarch	MP:0001134	Absent corpus luteum	2	57	1.66	0.0365	Ptgs2,Egr1
Monarch	MP:0005164	Abnormal response to injury	4	591	0.94	0.0365	Ccl2,Hmox1,Ptgs2,Egr1
Monarch	MP:0003691	Abnormal microglial cell physiology	2	58	1.65	0.0372	Ccl2,Egr1
Monarch	MP:0002908	Delayed wound healing	2	59	1.64	0.0383	Ccl2,Egr1
Monarch	MP:0002499	Chronic inflammation	2	68	1.58	0.0484	Hmox1,Zc3h12a
Monarch	MP:0001846	Increased inflammatory response	4	651	0.9	0.0493	Il33,Rela,Ptgs2,Selp
Monarch	MP:0002144	Abnormal B cell differentiation	3	288	1.13	0.0493	Vcam1,Ptgs2,Zc3h12a
TISSUES	BTO:0000801	Macrophage	8	238	1.64	1.3e-08	Ccl2,Hmox1,Csf2,Ccl7,Vcam1,Cxcl1,Ptgs2,Icam1
TISSUES	BTO:0000089	Blood	8	467	1.35	1.22e-06	Ccl2,Csf2,Il33,Vcam1,Cxcl1,Ptgs2,Icam1,Selp
TISSUES	BTO:0001044	Phagocyte	5	62	2.02	1.22e-06	Ccl2,Csf2,Vcam1,Cxcl1,Icam1
TISSUES	BTO:0000570	Hematopoietic system	12	2151	0.86	2.03e-06	Ccl2,Hmox1,Csf2,Il33,Rela,Vcam1,Cxcl1,Ptgs2,Cadm1,Icam1,Ccl20,Selp
TISSUES	BTO:0005810	Immune system	12	2165	0.86	2.03e-06	Ccl2,Hmox1,Csf2,Ccl7,Il33,Rela,Vcam1,Cxcl1,Ptgs2,Cadm1,Icam1,Ccl20
TISSUES	BTO:0001441	Marrow cell	5	83	1.89	2.45e-06	Ccl2,Csf2,Vcam1,Cxcl1,Icam1
TISSUES	BTO:0000539	Granulocyte	5	99	1.82	4.89e-06	Ccl2,Csf2,Il33,Cxcl1,Icam1
TISSUES	BTO:0000130	Neutrophil	4	35	2.17	6.68e-06	Ccl2,Csf2,Cxcl1,Icam1
TISSUES	BTO:0000876	Monocyte	4	38	2.14	8.07e-06	Ccl2,Csf2,Vcam1,Icam1
TISSUES	BTO:0001176	Endothelial cell	4	46	2.05	1.35e-05	Ccl2,Vcam1,Icam1,Selp
TISSUES	BTO:0002626	Venule	3	8	2.69	1.43e-05	Vcam1,Icam1,Selp
TISSUES	BTO:0002688	Vascular cell	3	8	2.69	1.43e-05	Ccl2,Vcam1,Icam1
TISSUES	BTO:0000751	Leukocyte	6	300	1.41	1.44e-05	Ccl2,Csf2,Il33,Vcam1,Cxcl1,Icam1
TISSUES	BTO:0002012	Tunica intima vasorum	3	9	2.64	1.47e-05	Ccl2,Vcam1,Icam1
TISSUES	BTO:0000634	Integument	7	579	1.2	2.11e-05	Ccl2,Csf2,Il33,Vcam1,Cxcl5,Icam1,Selp
TISSUES	BTO:0000416	Epithelium	6	358	1.34	2.77e-05	Ccl2,Il33,Vcam1,Cxcl5,Icam1,Selp
TISSUES	BTO:0003120	Atherosclerotic plaque	3	14	2.44	3.2e-05	Ccl2,Vcam1,Icam1
TISSUES	BTO:0000763	Lung	8	1144	0.96	9.81e-05	Hmox1,Csf2,Il33,Rela,Vcam1,Cxcl5,Cadm1,Icam1
TISSUES	BTO:0001853	Vascular endothelium	3	34	2.06	0.00029	Vcam1,Icam1,Selp
TISSUES	BTO:0000131	Blood plasma	3	37	2.02	0.00035	Ccl2,Icam1,Selp
TISSUES	BTO:0003245	Aortic endothelial cell	2	3	2.94	0.00049	Vcam1,Icam1
TISSUES	BTO:0004096	Coronary artery endothelial cell	2	3	2.94	0.00049	Vcam1,Icam1
TISSUES	BTO:0000140	Bone	4	164	1.5	0.00059	Ccl2,Csf2,Vcam1,Ptgs2
TISSUES	BTO:0000078	Microglia	3	48	1.91	0.00062	Ccl2,Hmox1,Ptgs2
TISSUES	BTO:0004602	Human aortic endothelial cell	2	4	2.81	0.00066	Vcam1,Icam1
TISSUES	BTO:0004732	Bone marrow-derived macrophage	3	62	1.8	0.0012	Ccl2,Cxcl1,Ptgs2
TISSUES	BTO:0004378	Blood vessel wall	2	7	2.57	0.0014	Vcam1,Icam1
TISSUES	BTO:0000753	Lymphoid tissue	8	1858	0.75	0.0021	Hmox1,Csf2,Il33,Rela,Vcam1,Cadm1,Icam1,Ccl20
TISSUES	BTO:0003123	Microvascular endothelial cell	2	11	2.37	0.0027	Vcam1,Icam1
TISSUES	BTO:0001949	HUVEC cell	2	13	2.3	0.0034	Vcam1,Icam1
TISSUES	BTO:0001022	Periosteum	3	100	1.59	0.0037	Ccl2,Vcam1,Ptgs2
TISSUES	BTO:0003718	Vasculature	2	16	2.21	0.0047	Vcam1,Icam1
TISSUES	BTO:0001489	Whole body	15	9158	0.33	0.0052	Ccl2,Hmox1,Csf2,Ccl7,Il33,Rela,Vcam1,Cxcl5,Cxcl1,Ptgs2,Egr1,Cadm1,Icam1,Ccl20,Selp
TISSUES	BTO:0001281	Spleen	6	1187	0.82	0.0091	Hmox1,Csf2,Rela,Vcam1,Cadm1,Icam1
TISSUES	BTO:0000784	Lymph node	3	155	1.4	0.0111	Csf2,Vcam1,Icam1
TISSUES	BTO:0000782	T-lymphocyte	3	157	1.39	0.0114	Csf2,Il33,Icam1
TISSUES	BTO:0000421	Connective tissue	7	1868	0.69	0.0133	Ccl2,Csf2,Ccl7,Rela,Vcam1,Cxcl5,Ptgs2
TISSUES	BTO:0000759	Liver	6	1546	0.7	0.0318	Hmox1,Rela,Vcam1,Cxcl1,Icam1,Ccl20
COMPARTMENTS	GOCC:0005615	Extracellular space	9	651	1.25	7.71e-07	Ccl2,Csf2,Ccl7,Vcam1,Cxcl5,Cxcl1,Icam1,Ccl20,Selp
COMPARTMENTS	GOCC:0008305	Integrin complex	3	51	1.88	0.0066	Vcam1,Icam1,Selp
COMPARTMENTS	GOCC:0034668	Integrin alpha4-beta1 complex	2	5	2.71	0.0066	Vcam1,Icam1
COMPARTMENTS	GOCC:0098802	Plasma membrane signaling receptor complex	4	250	1.32	0.0131	Csf2,Vcam1,Icam1,Selp
COMPARTMENTS	GOCC:0110165	Cellular anatomical entity	17	12108	0.26	0.0131	Ccl2,Hmox1,Csf2,Ccl7,Il33,Rela,Vcam1,Cxcl5,Cxcl1,Ptgs2,Zc3h12a,Egr1,Cadm1,Icam1,Ccl20,Selp,Mpp6
COMPARTMENTS	GOCC:0071159	NF-kappaB complex	2	20	2.11	0.0346	Rela,Ptgs2
COMPARTMENTS	GOCC:0005887	Integral component of plasma membrane	5	734	0.95	0.0442	Csf2,Vcam1,Cadm1,Icam1,Selp
COMPARTMENTS	GOCC:0005783	Endoplasmic reticulum	5	767	0.93	0.0488	Ccl2,Hmox1,Vcam1,Ptgs2,Zc3h12a
UniProt Keywords	KW-0202	Cytokine	7	181	1.7	2.87e-08	Ccl2,Csf2,Ccl7,Il33,Cxcl5,Cxcl1,Ccl20
UniProt Keywords	KW-0395	Inflammatory response	6	165	1.67	6.22e-07	Ccl2,Ccl7,Cxcl5,Cxcl1,Zc3h12a,Ccl20
UniProt Keywords	KW-0145	Chemotaxis	4	84	1.79	9.8e-05	Ccl2,Ccl7,Cxcl5,Ccl20
UniProt Keywords	KW-1015	Disulfide bond	11	3084	0.67	0.0003	Ccl2,Csf2,Ccl7,Vcam1,Cxcl5,Cxcl1,Ptgs2,Cadm1,Icam1,Ccl20,Selp
UniProt Keywords	KW-0732	Signal	11	3546	0.6	0.00098	Ccl2,Csf2,Ccl7,Vcam1,Cxcl5,Cxcl1,Ptgs2,Cadm1,Icam1,Ccl20,Selp
UniProt Keywords	KW-0964	Secreted	7	1623	0.75	0.0108	Ccl2,Csf2,Ccl7,Il33,Cxcl5,Cxcl1,Ccl20
UniProt Keywords	KW-0130	Cell adhesion	4	420	1.09	0.0204	Vcam1,Cadm1,Icam1,Selp
UniProt Keywords	KW-0873	Pyrrolidone carboxylic acid	2	44	1.77	0.0385	Ccl2,Ccl7
UniProt Keywords	KW-0702	S-nitrosylation	2	53	1.69	0.049	Rela,Ptgs2
Pfam	PF00048	Small cytokines (intecrine/chemokine), interleukin-8 like	5	51	2.1	1.82e-06	Ccl2,Ccl7,Cxcl5,Cxcl1,Ccl20
Pfam	PF03921	Intercellular adhesion molecule (ICAM), N-terminal domain	2	7	2.57	0.0344	Vcam1,Icam1
InterPro	IPR001811	Chemokine interleukin-8-like domain	5	38	2.23	8.94e-07	Ccl2,Ccl7,Cxcl5,Cxcl1,Ccl20
InterPro	IPR036048	Chemokine interleukin-8-like superfamily	5	38	2.23	8.94e-07	Ccl2,Ccl7,Cxcl5,Cxcl1,Ccl20
InterPro	IPR000827	CC chemokine, conserved site	3	17	2.36	0.00095	Ccl2,Ccl7,Ccl20
InterPro	IPR039809	Chemokine beta/gamma/delta	3	23	2.23	0.0016	Ccl2,Ccl7,Ccl20
InterPro	IPR003987	Intercellular adhesion molecule/vascular cell adhesion molecule, N-terminal	2	6	2.64	0.0207	Vcam1,Icam1
InterPro	IPR018048	CXC chemokine, conserved site	2	9	2.46	0.0339	Cxcl5,Cxcl1
InterPro	IPR001089	CXC chemokine	2	10	2.41	0.0349	Cxcl5,Cxcl1
InterPro	IPR033899	CXC Chemokine domain	2	11	2.37	0.036	Cxcl5,Cxcl1
SMART	SM00199	Intercrine alpha family (small cytokine C-X-C) (chemokine CXC).	5	41	2.2	1.49e-07	Ccl2,Ccl7,Cxcl5,Cxcl1,Ccl20

## Sheet: module 9
#category	term ID	term description	observed gene count	background gene count	strength	false discovery rate	matching proteins in your network (labels)
GO Process	GO:0046427	Positive regulation of receptor signaling pathway via JAK-STAT	5	96	2.16	1.3e-06	Crlf1,Prl2c5,Clcf1,Jak2,Prl2c3
GO Process	GO:0009967	Positive regulation of signal transduction	7	1538	1.1	0.00014	Crlf1,Prl2c5,Lepr,Clcf1,Jak2,Il11,Prl2c3
GO Process	GO:0051046	Regulation of secretion	6	785	1.32	0.00014	Prl2c5,Lepr,Clcf1,Jak2,Il11,Prl2c3
GO Process	GO:0008284	Positive regulation of cell population proliferation	6	964	1.23	0.00028	Crlf1,Prl2c5,Clcf1,Jak2,Il11,Prl2c3
GO Process	GO:0051047	Positive regulation of secretion	5	428	1.51	0.00028	Prl2c5,Lepr,Clcf1,Jak2,Prl2c3
GO Process	GO:0050731	Positive regulation of peptidyl-tyrosine phosphorylation	4	200	1.74	0.00057	Crlf1,Clcf1,Jak2,Il11
GO Process	GO:0042531	Positive regulation of tyrosine phosphorylation of STAT protein	3	56	2.17	0.001	Crlf1,Clcf1,Jak2
GO Process	GO:0046883	Regulation of hormone secretion	4	306	1.56	0.0021	Lepr,Clcf1,Jak2,Il11
GO Process	GO:2000672	Negative regulation of motor neuron apoptotic process	2	6	2.96	0.0024	Crlf1,Clcf1
GO Process	GO:0001934	Positive regulation of protein phosphorylation	5	1010	1.13	0.0058	Crlf1,Lepr,Clcf1,Jak2,Il11
GO Process	GO:0090277	Positive regulation of peptide hormone secretion	3	125	1.82	0.0058	Lepr,Clcf1,Jak2
GO Process	GO:0030879	Mammary gland development	3	157	1.72	0.0092	Prl2c5,Jak2,Prl2c3
GO Process	GO:0007165	Signal transduction	7	3779	0.71	0.0107	Crlf1,Prl2c5,Lepr,Clcf1,Jak2,Il11,Prl2c3
GO Process	GO:1903489	Positive regulation of lactation	2	21	2.42	0.0107	Prl2c5,Prl2c3
GO Process	GO:0043524	Negative regulation of neuron apoptotic process	3	182	1.66	0.011	Crlf1,Clcf1,Jak2
GO Process	GO:0043408	Regulation of MAPK cascade	4	723	1.18	0.0211	Lepr,Clcf1,Jak2,Il11
GO Process	GO:0065009	Regulation of molecular function	7	4379	0.64	0.0224	Crlf1,Prl2c5,Lepr,Clcf1,Jak2,Il11,Prl2c3
GO Process	GO:0007259	Receptor signaling pathway via JAK-STAT	2	37	2.17	0.0228	Clcf1,Jak2
GO Process	GO:0019221	Cytokine-mediated signaling pathway	3	295	1.45	0.0305	Crlf1,Lepr,Jak2
GO Process	GO:0048513	Animal organ development	6	3230	0.71	0.0465	Crlf1,Prl2c5,Lepr,Clcf1,Jak2,Prl2c3
GO Process	GO:0051240	Positive regulation of multicellular organismal process	5	1902	0.86	0.0465	Prl2c5,Lepr,Clcf1,Jak2,Prl2c3
GO Function	GO:0005126	Cytokine receptor binding	6	271	1.79	3.29e-07	Crlf1,Prl2c5,Clcf1,Jak2,Il11,Prl2c3
GO Function	GO:0048018	Receptor ligand activity	5	475	1.46	0.00041	Crlf1,Prl2c5,Clcf1,Il11,Prl2c3
GO Function	GO:0005127	Ciliary neurotrophic factor receptor binding	2	6	2.96	0.0021	Crlf1,Clcf1
GO Function	GO:0005148	Prolactin receptor binding	2	21	2.42	0.0134	Prl2c5,Prl2c3
GO Function	GO:0005125	Cytokine activity	3	215	1.58	0.0208	Crlf1,Clcf1,Il11
GO Component	GO:0097058	CRLF-CLCF1 complex	2	2	3.44	0.0012	Crlf1,Clcf1
GO Component	GO:0005615	Extracellular space	6	1424	1.06	0.0016	Crlf1,Prl2c5,Lepr,Clcf1,Il11,Prl2c3
STRING clusters	CL:16570	JAK-STAT signaling pathway	4	113	1.99	0.00025	Crlf1,Clcf1,Jak2,Il11
KEGG	mmu04630	JAK-STAT signaling pathway	3	165	1.7	0.0078	Lepr,Jak2,Il11
KEGG	mmu04060	Cytokine-cytokine receptor interaction	3	279	1.47	0.0183	Lepr,Clcf1,Il11
KEGG	mmu04920	Adipocytokine signaling pathway	2	71	1.89	0.0331	Lepr,Jak2
Reactome	MMU-6788467	IL-6-type cytokine receptor ligand interactions	4	17	2.81	6.87e-08	Crlf1,Clcf1,Jak2,Il11
Reactome	MMU-9020956	Interleukin-27 signaling	2	11	2.7	0.0029	Crlf1,Jak2
WikiPathways	WP578	Leptin-insulin signaling overlap	2	18	2.49	0.0043	Lepr,Jak2
Monarch	MP:0000939	Decreased motor neuron number	3	67	2.09	0.0147	Crlf1,Lepr,Clcf1
COMPARTMENTS	GOCC:0005576	Extracellular region	6	1446	1.06	0.0015	Crlf1,Prl2c5,Lepr,Clcf1,Il11,Prl2c3
COMPARTMENTS	GOCC:0005615	Extracellular space	5	651	1.33	0.0015	Crlf1,Prl2c5,Lepr,Clcf1,Prl2c3
COMPARTMENTS	GOCC:0097058	CRLF-CLCF1 complex	2	2	3.44	0.0015	Crlf1,Clcf1
UniProt Keywords	KW-0964	Secreted	6	1623	1.01	0.0022	Crlf1,Prl2c5,Lepr,Clcf1,Il11,Prl2c3
Pfam	PF06328	Ig-like C2-type domain	2	5	3.04	0.0083	Crlf1,Lepr
InterPro	IPR009079	Four-helical cytokine-like, core	4	84	2.12	0.00011	Prl2c5,Clcf1,Il11,Prl2c3

## Sheet: module 169
#category	term ID	term description	observed gene count	background gene count	strength	false discovery rate	matching proteins in your network (labels)
GO Function	GO:0000977	RNA polymerase II transcription regulatory region sequence-specific DNA binding	4	809	1.44	0.005	Tbx21,Irf4,Prdm1,Bach2
GO Function	GO:0000981	DNA-binding transcription factor activity, RNA polymerase II-specific	4	777	1.45	0.005	Tbx21,Irf4,Prdm1,Bach2
GO Function	GO:0001227	DNA-binding transcription repressor activity, RNA polymerase II-specific	3	260	1.8	0.005	Tbx21,Prdm1,Bach2
GO Function	GO:0000978	RNA polymerase II cis-regulatory region sequence-specific DNA binding	3	629	1.42	0.0228	Irf4,Prdm1,Bach2
STRING clusters	CL:1507	Mixed, incl. myeloid dendritic cell differentiation, and Transforming protein C-ets	3	21	2.9	2.2e-05	Tbx21,Irf4,Prdm1
STRING clusters	CL:1509	Myeloid dendritic cell differentiation, and negative regulation of CD4-positive, alpha-beta T cell differentiation	2	13	2.93	0.0018	Tbx21,Irf4
KEGG	mmu04659	Th17 cell differentiation	2	101	2.04	0.0428	Tbx21,Irf4
Monarch	MP:0000726	Absent lymphocyte	4	81	2.43	1.78e-06	Tbx21,Irf4,Prdm1,Bach2
Monarch	MP:0013760	Abnormal T-helper cell morphology	4	145	2.18	8.66e-06	Tbx21,Irf4,Prdm1,Bach2
Monarch	MP:0008212	Absent mature B cells	3	47	2.55	0.00013	Irf4,Prdm1,Bach2
Monarch	MP:0002432	Abnormal CD4-positive, alpha beta T cell morphology	4	488	1.65	0.00042	Tbx21,Irf4,Prdm1,Bach2
Monarch	MP:0008076	Abnormal CD4-positive T cell differentiation	3	88	2.27	0.00042	Tbx21,Irf4,Prdm1
Monarch	MP:0002401	Abnormal lymphopoiesis	4	557	1.6	0.00047	Tbx21,Irf4,Prdm1,Bach2
Monarch	MP:0008100	Absent plasma cells	2	5	3.34	0.00047	Irf4,Prdm1
Monarch	MP:0013761	Abnormal T-helper cell number	3	101	2.21	0.00047	Tbx21,Prdm1,Bach2
Monarch	MP:0020913	Increased susceptibility to Riboviria infection	3	99	2.22	0.00047	Tbx21,Irf4,Prdm1
Monarch	MP:0010183	Abnormal CD4-positive helper T cell morphology	3	118	2.15	0.0005	Tbx21,Irf4,Prdm1
Monarch	MP:0003945	Abnormal lymphocyte physiology	4	862	1.41	0.00096	Tbx21,Irf4,Prdm1,Bach2
Monarch	MP:0000218	Increased leukocyte cell number	4	901	1.39	0.00097	Tbx21,Irf4,Prdm1,Bach2
Monarch	MP:0002440	Abnormal memory B cell morphology	2	16	2.84	0.0012	Irf4,Prdm1
Monarch	MP:0002723	Abnormal immune serum protein physiology	4	970	1.36	0.0012	Tbx21,Irf4,Prdm1,Bach2
Monarch	MP:0008074	Increased CD4-positive, alpha beta T cell number	3	250	1.82	0.0016	Tbx21,Prdm1,Bach2
Monarch	MP:0008171	Abnormal mature B cell morphology	3	254	1.81	0.0016	Irf4,Prdm1,Bach2
Monarch	MP:0002144	Abnormal B cell differentiation	3	288	1.76	0.0021	Irf4,Prdm1,Bach2
Monarch	MP:0008088	Abnormal T-helper 1 cell differentiation	2	27	2.61	0.0022	Tbx21,Irf4
Monarch	MP:0002357	Abnormal spleen white pulp morphology	3	310	1.73	0.0024	Irf4,Prdm1,Bach2
Monarch	MP:0010850	Increased effector memory CD8-positive, alpha-beta T cell number	2	46	2.38	0.0044	Tbx21,Bach2
Monarch	MP:0002459	Abnormal B cell physiology	3	438	1.58	0.0047	Irf4,Prdm1,Bach2
Monarch	MP:0013680	Abnormal germinal center B cell number	2	56	2.29	0.0053	Prdm1,Bach2
Monarch	MP:0013763	Increased T-helper cell number	2	56	2.29	0.0053	Tbx21,Prdm1
Monarch	MP:0008050	Decreased memory T cell number	2	58	2.28	0.0055	Tbx21,Bach2
Monarch	MP:0008044	Increased NK cell number	2	73	2.18	0.0079	Tbx21,Bach2
Monarch	MP:0002444	Abnormal T cell physiology	3	582	1.45	0.0081	Tbx21,Irf4,Prdm1
Monarch	MP:0008127	Decreased dendritic cell number	2	75	2.17	0.0081	Irf4,Bach2
Monarch	MP:0004816	Abnormal class switch recombination	2	81	2.13	0.009	Irf4,Bach2
Monarch	MP:0008038	Abnormal NK T cell number	2	96	2.06	0.0117	Tbx21,Bach2
Monarch	MP:0002359	Abnormal spleen germinal center morphology	2	113	1.99	0.0151	Irf4,Prdm1
Monarch	MP:0008495	Decreased IgG1 level	2	146	1.88	0.0233	Irf4,Bach2
Monarch	MP:0005463	Abnormal CD4-positive, alpha-beta T cell physiology	2	174	1.8	0.031	Tbx21,Prdm1
Monarch	MP:0008210	Increased mature B cell number	2	176	1.8	0.0314	Prdm1,Bach2
Monarch	MP:0002327	Abnormal respiratory function	2	185	1.78	0.0343	Tbx21,Bach2
UniProt Keywords	KW-0010	Activator	3	644	1.41	0.0134	Tbx21,Irf4,Bach2
UniProt Keywords	KW-0238	DNA-binding	4	1552	1.15	0.0134	Tbx21,Irf4,Prdm1,Bach2
UniProt Keywords	KW-0678	Repressor	3	551	1.48	0.0134	Tbx21,Prdm1,Bach2
UniProt Keywords	KW-0805	Transcription regulation	4	1837	1.08	0.0134	Tbx21,Irf4,Prdm1,Bach2

## Sheet: modules 2+9
#category	term ID	term description	observed gene count	background gene count	strength	false discovery rate	matching proteins in your network (labels)
GO Process	GO:0034097	Response to cytokine	16	818	1.24	2.87e-13	Ccl2,Crlf1,Csf2,Ccl7,Il33,Rela,Cxcl5,Cxcl1,Ptgs2,Zc3h12a,Lepr,Jak2,Egr1,Icam1,Ccl20,Selp
GO Process	GO:0048584	Positive regulation of response to stimulus	20	2080	0.93	5.88e-13	Ccl2,Crlf1,Csf2,Ccl7,Prl2c5,Il33,Rela,Cxcl5,Cxcl1,Ptgs2,Zc3h12a,Lepr,Clcf1,Jak2,Cadm1,Icam1,Il11,Prl2c3,Ccl20,Selp
GO Process	GO:0071345	Cellular response to cytokine stimulus	15	698	1.28	5.88e-13	Ccl2,Crlf1,Csf2,Ccl7,Il33,Rela,Cxcl5,Cxcl1,Zc3h12a,Lepr,Jak2,Egr1,Icam1,Ccl20,Selp
GO Process	GO:0051240	Positive regulation of multicellular organismal process	19	1902	0.94	2.25e-12	Ccl2,Hmox1,Csf2,Prl2c5,Il33,Rela,Cxcl5,Cxcl1,Ptgs2,Zc3h12a,Lepr,Clcf1,Jak2,Egr1,Cadm1,Icam1,Prl2c3,Ccl20,Selp
GO Process	GO:0006954	Inflammatory response	13	481	1.38	3.17e-12	Ccl2,Hmox1,Ccl7,Il33,Rela,Cxcl5,Cxcl1,Ptgs2,Zc3h12a,Jak2,Icam1,Ccl20,Selp
GO Process	GO:0010647	Positive regulation of cell communication	18	1762	0.95	1.14e-11	Ccl2,Crlf1,Csf2,Ccl7,Prl2c5,Rela,Cxcl5,Ptgs2,Zc3h12a,Lepr,Clcf1,Jak2,Cadm1,Icam1,Il11,Prl2c3,Ccl20,Selp
GO Process	GO:0023056	Positive regulation of signaling	18	1769	0.95	1.14e-11	Ccl2,Crlf1,Csf2,Ccl7,Prl2c5,Rela,Cxcl5,Ptgs2,Zc3h12a,Lepr,Clcf1,Jak2,Cadm1,Icam1,Il11,Prl2c3,Ccl20,Selp
GO Process	GO:0048583	Regulation of response to stimulus	22	3651	0.73	1.54e-11	Ccl2,Hmox1,Crlf1,Csf2,Ccl7,Prl2c5,Il33,Rela,Cxcl5,Cxcl1,Ptgs2,Zc3h12a,Lepr,Clcf1,Jak2,Egr1,Cadm1,Icam1,Il11,Prl2c3,Ccl20,Selp
GO Process	GO:0002376	Immune system process	18	1842	0.94	1.63e-11	Ccl2,Hmox1,Csf2,Ccl7,Il33,Rela,Vcam1,Cxcl5,Cxcl1,Zc3h12a,Lepr,Clcf1,Jak2,Egr1,Cadm1,Icam1,Ccl20,Selp
GO Process	GO:0019221	Cytokine-mediated signaling pathway	11	295	1.52	1.63e-11	Ccl2,Crlf1,Ccl7,Il33,Rela,Cxcl5,Cxcl1,Lepr,Jak2,Egr1,Ccl20
GO Process	GO:0008284	Positive regulation of cell population proliferation	14	964	1.11	3.4e-10	Ccl2,Hmox1,Crlf1,Csf2,Prl2c5,Rela,Vcam1,Cxcl1,Ptgs2,Clcf1,Jak2,Egr1,Il11,Prl2c3
GO Process	GO:0009967	Positive regulation of signal transduction	16	1538	0.96	4.04e-10	Ccl2,Crlf1,Csf2,Ccl7,Prl2c5,Rela,Cxcl5,Zc3h12a,Lepr,Clcf1,Jak2,Icam1,Il11,Prl2c3,Ccl20,Selp
GO Process	GO:0010646	Regulation of cell communication	20	3215	0.74	4.96e-10	Ccl2,Hmox1,Crlf1,Csf2,Ccl7,Prl2c5,Rela,Cxcl5,Ptgs2,Zc3h12a,Lepr,Clcf1,Jak2,Egr1,Cadm1,Icam1,Il11,Prl2c3,Ccl20,Selp
GO Process	GO:0023051	Regulation of signaling	20	3227	0.74	4.96e-10	Ccl2,Hmox1,Crlf1,Csf2,Ccl7,Prl2c5,Rela,Cxcl5,Ptgs2,Zc3h12a,Lepr,Clcf1,Jak2,Egr1,Cadm1,Icam1,Il11,Prl2c3,Ccl20,Selp
GO Process	GO:0009966	Regulation of signal transduction	19	2767	0.78	5.62e-10	Ccl2,Hmox1,Crlf1,Csf2,Ccl7,Prl2c5,Rela,Cxcl5,Ptgs2,Zc3h12a,Lepr,Clcf1,Jak2,Egr1,Icam1,Il11,Prl2c3,Ccl20,Selp
GO Process	GO:0002684	Positive regulation of immune system process	13	815	1.15	7.33e-10	Ccl2,Hmox1,Ccl7,Il33,Rela,Vcam1,Cxcl1,Zc3h12a,Clcf1,Cadm1,Icam1,Ccl20,Selp
GO Process	GO:0050900	Leukocyte migration	9	202	1.59	7.33e-10	Ccl2,Ccl7,Vcam1,Cxcl5,Cxcl1,Cadm1,Icam1,Ccl20,Selp
GO Process	GO:0071310	Cellular response to organic substance	17	1987	0.88	7.33e-10	Ccl2,Crlf1,Csf2,Ccl7,Il33,Rela,Vcam1,Cxcl5,Cxcl1,Ptgs2,Zc3h12a,Lepr,Jak2,Egr1,Icam1,Ccl20,Selp
GO Process	GO:0048522	Positive regulation of cellular process	23	5407	0.57	1.13e-09	Ccl2,Hmox1,Crlf1,Csf2,Ccl7,Prl2c5,Il33,Rela,Vcam1,Cxcl5,Cxcl1,Ptgs2,Zc3h12a,Lepr,Clcf1,Jak2,Egr1,Cadm1,Icam1,Il11,Prl2c3,Ccl20,Selp
GO Process	GO:0023052	Signaling	21	4065	0.66	1.49e-09	Ccl2,Hmox1,Crlf1,Csf2,Ccl7,Prl2c5,Il33,Rela,Vcam1,Cxcl5,Cxcl1,Zc3h12a,Lepr,Clcf1,Jak2,Egr1,Cadm1,Il11,Prl2c3,Ccl20,Selp
GO Process	GO:0070887	Cellular response to chemical stimulus	18	2535	0.8	1.71e-09	Ccl2,Hmox1,Crlf1,Csf2,Ccl7,Il33,Rela,Vcam1,Cxcl5,Cxcl1,Ptgs2,Zc3h12a,Lepr,Jak2,Egr1,Icam1,Ccl20,Selp
GO Process	GO:0001817	Regulation of cytokine production	12	698	1.18	2.32e-09	Ccl2,Hmox1,Csf2,Il33,Rela,Cxcl5,Ptgs2,Zc3h12a,Jak2,Egr1,Cadm1,Ccl20
GO Process	GO:0007154	Cell communication	21	4179	0.65	2.32e-09	Ccl2,Hmox1,Crlf1,Csf2,Ccl7,Prl2c5,Il33,Rela,Vcam1,Cxcl5,Cxcl1,Zc3h12a,Lepr,Clcf1,Jak2,Egr1,Cadm1,Il11,Prl2c3,Ccl20,Selp
GO Process	GO:0002682	Regulation of immune system process	14	1252	0.99	4.99e-09	Ccl2,Hmox1,Ccl7,Il33,Rela,Vcam1,Cxcl5,Cxcl1,Zc3h12a,Clcf1,Cadm1,Icam1,Ccl20,Selp
GO Process	GO:0007165	Signal transduction	20	3779	0.67	5.13e-09	Ccl2,Hmox1,Crlf1,Csf2,Ccl7,Prl2c5,Il33,Rela,Vcam1,Cxcl5,Cxcl1,Zc3h12a,Lepr,Clcf1,Jak2,Egr1,Il11,Prl2c3,Ccl20,Selp
GO Process	GO:0010033	Response to organic substance	18	2742	0.76	5.13e-09	Ccl2,Hmox1,Crlf1,Csf2,Ccl7,Il33,Rela,Vcam1,Cxcl5,Cxcl1,Ptgs2,Zc3h12a,Lepr,Jak2,Egr1,Icam1,Ccl20,Selp
GO Process	GO:0001934	Positive regulation of protein phosphorylation	13	1010	1.06	5.81e-09	Ccl2,Crlf1,Csf2,Ccl7,Ptgs2,Zc3h12a,Lepr,Clcf1,Jak2,Egr1,Icam1,Il11,Ccl20
GO Process	GO:0032879	Regulation of localization	18	2806	0.75	6.77e-09	Ccl2,Hmox1,Ccl7,Prl2c5,Il33,Cxcl1,Ptgs2,Zc3h12a,Lepr,Clcf1,Jak2,Egr1,Cadm1,Icam1,Il11,Prl2c3,Ccl20,Selp
GO Process	GO:0046427	Positive regulation of receptor signaling pathway via JAK-STAT	7	96	1.81	7.31e-09	Crlf1,Csf2,Prl2c5,Cxcl5,Clcf1,Jak2,Prl2c3
GO Process	GO:0042127	Regulation of cell population proliferation	15	1650	0.9	8.75e-09	Ccl2,Hmox1,Crlf1,Csf2,Prl2c5,Il33,Rela,Vcam1,Cxcl1,Ptgs2,Clcf1,Jak2,Egr1,Il11,Prl2c3
GO Process	GO:0051247	Positive regulation of protein metabolic process	15	1675	0.9	1.02e-08	Ccl2,Crlf1,Csf2,Ccl7,Il33,Rela,Ptgs2,Zc3h12a,Lepr,Clcf1,Jak2,Egr1,Icam1,Il11,Ccl20
GO Process	GO:0032101	Regulation of response to external stimulus	12	871	1.08	1.8e-08	Ccl2,Ccl7,Il33,Rela,Cxcl5,Cxcl1,Ptgs2,Zc3h12a,Clcf1,Jak2,Cadm1,Selp
GO Process	GO:0051716	Cellular response to stimulus	22	5497	0.55	1.91e-08	Ccl2,Hmox1,Crlf1,Csf2,Ccl7,Prl2c5,Il33,Rela,Vcam1,Cxcl5,Cxcl1,Ptgs2,Zc3h12a,Lepr,Clcf1,Jak2,Egr1,Icam1,Il11,Prl2c3,Ccl20,Selp
GO Process	GO:0065009	Regulation of molecular function	20	4379	0.61	5.4e-08	Ccl2,Hmox1,Crlf1,Csf2,Ccl7,Prl2c5,Il33,Rela,Cxcl5,Cxcl1,Ptgs2,Zc3h12a,Lepr,Clcf1,Jak2,Egr1,Icam1,Il11,Prl2c3,Ccl20
GO Process	GO:0032270	Positive regulation of cellular protein metabolic process	14	1600	0.89	7.33e-08	Ccl2,Crlf1,Csf2,Ccl7,Il33,Ptgs2,Zc3h12a,Lepr,Clcf1,Jak2,Egr1,Icam1,Il11,Ccl20
GO Process	GO:0030335	Positive regulation of cell migration	10	567	1.19	9.07e-08	Ccl2,Hmox1,Ccl7,Ptgs2,Zc3h12a,Jak2,Egr1,Icam1,Ccl20,Selp
GO Process	GO:0050896	Response to stimulus	23	6908	0.47	1.06e-07	Ccl2,Hmox1,Crlf1,Csf2,Ccl7,Prl2c5,Il33,Rela,Vcam1,Cxcl5,Cxcl1,Ptgs2,Zc3h12a,Lepr,Clcf1,Jak2,Egr1,Cadm1,Icam1,Il11,Prl2c3,Ccl20,Selp
GO Process	GO:1990869	Cellular response to chemokine	6	82	1.81	1.48e-07	Ccl2,Ccl7,Cxcl5,Cxcl1,Zc3h12a,Ccl20
GO Process	GO:0001819	Positive regulation of cytokine production	9	436	1.26	1.89e-07	Ccl2,Csf2,Il33,Rela,Ptgs2,Jak2,Egr1,Cadm1,Ccl20
GO Process	GO:0071347	Cellular response to interleukin-1	6	95	1.75	3.06e-07	Ccl2,Ccl7,Rela,Zc3h12a,Egr1,Ccl20
GO Process	GO:0034612	Response to tumor necrosis factor	7	188	1.52	3.65e-07	Ccl2,Ccl7,Rela,Ptgs2,Zc3h12a,Jak2,Ccl20
GO Process	GO:0031399	Regulation of protein modification process	14	1856	0.82	3.85e-07	Ccl2,Crlf1,Csf2,Ccl7,Rela,Ptgs2,Zc3h12a,Lepr,Clcf1,Jak2,Egr1,Icam1,Il11,Ccl20
GO Process	GO:0030334	Regulation of cell migration	11	915	1.03	3.86e-07	Ccl2,Hmox1,Ccl7,Il33,Ptgs2,Zc3h12a,Jak2,Egr1,Icam1,Ccl20,Selp
GO Process	GO:0051049	Regulation of transport	14	1862	0.82	3.88e-07	Ccl2,Hmox1,Prl2c5,Il33,Cxcl1,Ptgs2,Zc3h12a,Lepr,Clcf1,Jak2,Cadm1,Icam1,Il11,Prl2c3
GO Process	GO:0009893	Positive regulation of metabolic process	18	3767	0.62	4.7e-07	Ccl2,Hmox1,Crlf1,Csf2,Ccl7,Il33,Rela,Cxcl1,Ptgs2,Zc3h12a,Lepr,Clcf1,Jak2,Egr1,Cadm1,Icam1,Il11,Ccl20
GO Process	GO:0031325	Positive regulation of cellular metabolic process	17	3320	0.65	6.99e-07	Ccl2,Hmox1,Crlf1,Csf2,Ccl7,Il33,Rela,Cxcl1,Ptgs2,Zc3h12a,Lepr,Clcf1,Jak2,Egr1,Icam1,Il11,Ccl20
GO Process	GO:0044419	Interspecies interaction between organisms	12	1309	0.91	9.7e-07	Ccl2,Ccl7,Il33,Rela,Vcam1,Cxcl5,Cxcl1,Ptgs2,Zc3h12a,Jak2,Icam1,Ccl20
GO Process	GO:0051050	Positive regulation of transport	11	1020	0.98	1.01e-06	Ccl2,Prl2c5,Il33,Cxcl1,Ptgs2,Zc3h12a,Lepr,Clcf1,Jak2,Cadm1,Prl2c3
GO Process	GO:1901701	Cellular response to oxygen-containing compound	11	1026	0.98	1.06e-06	Ccl2,Ccl7,Rela,Vcam1,Cxcl5,Cxcl1,Ptgs2,Zc3h12a,Jak2,Egr1,Icam1
GO Process	GO:0031347	Regulation of defense response	9	554	1.16	1.12e-06	Il33,Rela,Cxcl5,Cxcl1,Ptgs2,Zc3h12a,Clcf1,Jak2,Cadm1
GO Process	GO:0002697	Regulation of immune effector process	8	377	1.27	1.21e-06	Ccl2,Hmox1,Il33,Cxcl5,Cxcl1,Zc3h12a,Clcf1,Cadm1
GO Process	GO:0007166	Cell surface receptor signaling pathway	13	1741	0.82	1.78e-06	Ccl2,Crlf1,Ccl7,Il33,Rela,Cxcl5,Cxcl1,Zc3h12a,Lepr,Clcf1,Jak2,Egr1,Ccl20
GO Process	GO:0072676	Lymphocyte migration	5	63	1.85	2.11e-06	Ccl2,Ccl7,Cadm1,Icam1,Ccl20
GO Process	GO:0009605	Response to external stimulus	14	2199	0.75	2.55e-06	Ccl2,Hmox1,Ccl7,Prl2c5,Il33,Rela,Vcam1,Cxcl5,Cxcl1,Ptgs2,Zc3h12a,Jak2,Prl2c3,Ccl20
GO Process	GO:0030593	Neutrophil chemotaxis	5	67	1.82	2.68e-06	Ccl2,Ccl7,Cxcl5,Cxcl1,Ccl20
GO Process	GO:0032268	Regulation of cellular protein metabolic process	15	2657	0.7	2.74e-06	Ccl2,Crlf1,Csf2,Ccl7,Il33,Rela,Ptgs2,Zc3h12a,Lepr,Clcf1,Jak2,Egr1,Icam1,Il11,Ccl20
GO Process	GO:0050793	Regulation of developmental process	15	2669	0.7	2.88e-06	Ccl2,Hmox1,Csf2,Ccl7,Prl2c5,Rela,Cxcl5,Cxcl1,Ptgs2,Zc3h12a,Clcf1,Jak2,Egr1,Icam1,Prl2c3
GO Process	GO:0070098	Chemokine-mediated signaling pathway	5	71	1.79	3.39e-06	Ccl2,Ccl7,Cxcl5,Cxcl1,Ccl20
GO Process	GO:0048731	System development	18	4350	0.56	3.75e-06	Ccl2,Hmox1,Crlf1,Csf2,Prl2c5,Il33,Rela,Vcam1,Cxcl5,Ptgs2,Zc3h12a,Lepr,Clcf1,Jak2,Egr1,Cadm1,Icam1,Prl2c3
GO Process	GO:0048513	Animal organ development	16	3230	0.64	3.88e-06	Ccl2,Hmox1,Crlf1,Csf2,Prl2c5,Rela,Vcam1,Cxcl5,Ptgs2,Lepr,Clcf1,Jak2,Egr1,Cadm1,Icam1,Prl2c3
GO Process	GO:0051094	Positive regulation of developmental process	12	1533	0.84	4.44e-06	Hmox1,Csf2,Prl2c5,Rela,Cxcl5,Cxcl1,Ptgs2,Zc3h12a,Clcf1,Jak2,Egr1,Prl2c3
GO Process	GO:0071356	Cellular response to tumor necrosis factor	6	164	1.51	4.49e-06	Ccl2,Ccl7,Rela,Zc3h12a,Jak2,Ccl20
GO Process	GO:0065008	Regulation of biological quality	17	3822	0.59	4.56e-06	Ccl2,Hmox1,Ccl7,Prl2c5,Vcam1,Cxcl5,Cxcl1,Ptgs2,Zc3h12a,Lepr,Clcf1,Jak2,Egr1,Icam1,Il11,Prl2c3,Selp
GO Process	GO:1902531	Regulation of intracellular signal transduction	12	1556	0.83	4.95e-06	Ccl2,Ccl7,Rela,Ptgs2,Zc3h12a,Lepr,Clcf1,Jak2,Icam1,Il11,Ccl20,Selp
GO Process	GO:1901700	Response to oxygen-containing compound	12	1585	0.82	5.99e-06	Ccl2,Hmox1,Ccl7,Rela,Vcam1,Cxcl5,Cxcl1,Ptgs2,Zc3h12a,Jak2,Egr1,Icam1
GO Process	GO:1902533	Positive regulation of intracellular signal transduction	10	967	0.96	6.88e-06	Ccl2,Ccl7,Rela,Zc3h12a,Lepr,Jak2,Icam1,Il11,Ccl20,Selp
GO Process	GO:0080134	Regulation of response to stress	11	1273	0.88	7.17e-06	Ccl2,Il33,Rela,Cxcl5,Cxcl1,Ptgs2,Zc3h12a,Clcf1,Jak2,Cadm1,Selp
GO Process	GO:0006955	Immune response	10	979	0.95	7.56e-06	Ccl2,Csf2,Ccl7,Il33,Rela,Cxcl5,Cxcl1,Jak2,Icam1,Ccl20
GO Process	GO:0032496	Response to lipopolysaccharide	7	320	1.29	7.62e-06	Ccl2,Rela,Cxcl5,Cxcl1,Ptgs2,Zc3h12a,Jak2
GO Process	GO:0043408	Regulation of MAPK cascade	9	723	1.04	7.87e-06	Ccl2,Ccl7,Zc3h12a,Lepr,Clcf1,Jak2,Icam1,Il11,Ccl20
GO Process	GO:0009991	Response to extracellular stimulus	8	510	1.14	8.65e-06	Ccl2,Hmox1,Prl2c5,Rela,Vcam1,Ptgs2,Zc3h12a,Prl2c3
GO Process	GO:0071222	Cellular response to lipopolysaccharide	6	188	1.45	8.65e-06	Ccl2,Rela,Cxcl5,Cxcl1,Zc3h12a,Jak2
GO Process	GO:0045321	Leukocyte activation	8	511	1.14	8.68e-06	Csf2,Il33,Cxcl5,Lepr,Clcf1,Jak2,Egr1,Icam1
GO Process	GO:0010604	Positive regulation of macromolecule metabolic process	16	3467	0.61	8.89e-06	Ccl2,Crlf1,Csf2,Ccl7,Il33,Rela,Ptgs2,Zc3h12a,Lepr,Clcf1,Jak2,Egr1,Cadm1,Icam1,Il11,Ccl20
GO Process	GO:0060326	Cell chemotaxis	6	197	1.43	1.08e-05	Ccl2,Ccl7,Vcam1,Cxcl5,Cxcl1,Ccl20
GO Process	GO:0043410	Positive regulation of MAPK cascade	8	531	1.12	1.11e-05	Ccl2,Ccl7,Zc3h12a,Lepr,Jak2,Icam1,Il11,Ccl20
GO Process	GO:0050731	Positive regulation of peptidyl-tyrosine phosphorylation	6	200	1.42	1.14e-05	Crlf1,Csf2,Clcf1,Jak2,Icam1,Il11
GO Process	GO:0051222	Positive regulation of protein transport	7	352	1.24	1.28e-05	Ccl2,Il33,Ptgs2,Zc3h12a,Lepr,Jak2,Cadm1
GO Process	GO:0051046	Regulation of secretion	9	785	1	1.4e-05	Hmox1,Prl2c5,Il33,Lepr,Clcf1,Jak2,Cadm1,Il11,Prl2c3
GO Process	GO:0002703	Regulation of leukocyte mediated immunity	6	214	1.39	1.64e-05	Ccl2,Hmox1,Cxcl5,Cxcl1,Clcf1,Cadm1
GO Process	GO:0050865	Regulation of cell activation	8	569	1.09	1.75e-05	Ccl2,Hmox1,Il33,Vcam1,Zc3h12a,Clcf1,Jak2,Selp
GO Process	GO:0002685	Regulation of leukocyte migration	6	218	1.39	1.76e-05	Ccl2,Ccl7,Il33,Icam1,Ccl20,Selp
GO Process	GO:0002699	Positive regulation of immune effector process	6	223	1.38	1.97e-05	Ccl2,Hmox1,Il33,Cxcl1,Clcf1,Cadm1
GO Process	GO:2000379	Positive regulation of reactive oxygen species metabolic process	5	111	1.6	1.98e-05	Cxcl1,Ptgs2,Zc3h12a,Jak2,Icam1
GO Process	GO:0051707	Response to other organism	10	1145	0.89	2.51e-05	Ccl2,Ccl7,Il33,Rela,Cxcl5,Cxcl1,Ptgs2,Zc3h12a,Jak2,Ccl20
GO Process	GO:0032103	Positive regulation of response to external stimulus	7	399	1.19	2.54e-05	Ccl2,Ccl7,Il33,Cxcl1,Ptgs2,Jak2,Cadm1
GO Process	GO:0045123	Cellular extravasation	4	44	1.9	2.54e-05	Ccl2,Vcam1,Icam1,Selp
GO Process	GO:0022407	Regulation of cell-cell adhesion	7	412	1.18	3.12e-05	Ccl2,Rela,Vcam1,Zc3h12a,Jak2,Icam1,Selp
GO Process	GO:0051047	Positive regulation of secretion	7	428	1.16	3.92e-05	Prl2c5,Il33,Lepr,Clcf1,Jak2,Cadm1,Prl2c3
GO Process	GO:0043066	Negative regulation of apoptotic process	9	913	0.94	4.15e-05	Hmox1,Crlf1,Csf2,Rela,Ptgs2,Zc3h12a,Clcf1,Jak2,Icam1
GO Process	GO:0090087	Regulation of peptide transport	8	674	1.02	5.21e-05	Ccl2,Il33,Ptgs2,Zc3h12a,Lepr,Clcf1,Jak2,Cadm1
GO Process	GO:0042531	Positive regulation of tyrosine phosphorylation of STAT protein	4	56	1.8	5.71e-05	Crlf1,Csf2,Clcf1,Jak2
GO Process	GO:1901652	Response to peptide	7	463	1.12	6.2e-05	Ccl2,Rela,Vcam1,Ptgs2,Jak2,Egr1,Icam1
GO Process	GO:0019222	Regulation of metabolic process	19	6085	0.44	6.53e-05	Ccl2,Hmox1,Crlf1,Csf2,Ccl7,Il33,Rela,Cxcl5,Cxcl1,Ptgs2,Zc3h12a,Lepr,Clcf1,Jak2,Egr1,Cadm1,Icam1,Il11,Ccl20
GO Process	GO:0031667	Response to nutrient levels	7	472	1.12	6.84e-05	Ccl2,Hmox1,Prl2c5,Rela,Ptgs2,Zc3h12a,Prl2c3
GO Process	GO:0009746	Response to hexose	5	152	1.46	7.4e-05	Ccl2,Vcam1,Ptgs2,Egr1,Icam1
GO Process	GO:1903037	Regulation of leukocyte cell-cell adhesion	6	295	1.25	7.91e-05	Ccl2,Rela,Vcam1,Zc3h12a,Icam1,Selp
GO Process	GO:0002687	Positive regulation of leukocyte migration	5	156	1.45	8.26e-05	Ccl2,Ccl7,Icam1,Ccl20,Selp
GO Process	GO:0006950	Response to stress	14	3045	0.61	8.27e-05	Ccl2,Hmox1,Ccl7,Il33,Rela,Cxcl5,Cxcl1,Ptgs2,Zc3h12a,Jak2,Egr1,Icam1,Ccl20,Selp
GO Process	GO:0045428	Regulation of nitric oxide biosynthetic process	4	66	1.73	9.85e-05	Ptgs2,Zc3h12a,Jak2,Icam1
GO Process	GO:0001910	Regulation of leukocyte mediated cytotoxicity	4	69	1.71	0.00011	Ccl2,Cxcl5,Cxcl1,Cadm1
GO Process	GO:0060255	Regulation of macromolecule metabolic process	18	5618	0.45	0.00013	Ccl2,Hmox1,Crlf1,Csf2,Ccl7,Il33,Rela,Cxcl5,Ptgs2,Zc3h12a,Lepr,Clcf1,Jak2,Egr1,Cadm1,Icam1,Il11,Ccl20
GO Process	GO:0050867	Positive regulation of cell activation	6	339	1.19	0.00016	Ccl2,Il33,Vcam1,Clcf1,Jak2,Selp
GO Process	GO:0071417	Cellular response to organonitrogen compound	7	549	1.05	0.00017	Ccl2,Rela,Vcam1,Ptgs2,Jak2,Egr1,Icam1
GO Process	GO:0022414	Reproductive process	10	1467	0.78	0.00018	Ccl2,Csf2,Prl2c5,Vcam1,Ptgs2,Lepr,Egr1,Cadm1,Icam1,Prl2c3
GO Process	GO:0050727	Regulation of inflammatory response	6	347	1.18	0.00018	Il33,Rela,Ptgs2,Zc3h12a,Clcf1,Jak2
GO Process	GO:0042981	Regulation of apoptotic process	10	1486	0.77	0.0002	Hmox1,Crlf1,Csf2,Rela,Ptgs2,Zc3h12a,Clcf1,Jak2,Egr1,Icam1
GO Process	GO:0035584	Calcium-mediated signaling using intracellular calcium source	3	21	2.1	0.00021	Vcam1,Ccl20,Selp
GO Process	GO:0051770	Positive regulation of nitric-oxide synthase biosynthetic process	3	21	2.1	0.00021	Ccl2,Jak2,Ccl20
GO Process	GO:0061844	Antimicrobial humoral immune response mediated by antimicrobial peptide	4	82	1.63	0.00021	Ccl2,Cxcl5,Cxcl1,Ccl20
GO Process	GO:1904996	Positive regulation of leukocyte adhesion to vascular endothelial cell	3	22	2.08	0.00023	Rela,Icam1,Selp
GO Process	GO:0009987	Cellular process	25	13330	0.22	0.00027	Ccl2,Abcc6,Hmox1,Crlf1,Csf2,Ccl7,Prl2c5,Il33,Rela,Vcam1,Cxcl5,Cxcl1,Ptgs2,Zc3h12a,Lepr,Clcf1,Jak2,Egr1,Cadm1,Icam1,Il11,Prl2c3,Ccl20,Selp,Mpp6
GO Process	GO:0072678	T cell migration	3	24	2.04	0.00028	Ccl2,Icam1,Ccl20
GO Process	GO:1903039	Positive regulation of leukocyte cell-cell adhesion	5	210	1.32	0.00029	Ccl2,Rela,Vcam1,Icam1,Selp
GO Process	GO:0032652	Regulation of interleukin-1 production	4	97	1.56	0.00036	Zc3h12a,Jak2,Egr1,Ccl20
GO Process	GO:0002693	Positive regulation of cellular extravasation	3	27	1.99	0.00037	Ccl2,Icam1,Selp
GO Process	GO:0002793	Positive regulation of peptide secretion	5	227	1.29	0.00039	Il33,Lepr,Clcf1,Jak2,Cadm1
GO Process	GO:0071346	Cellular response to interferon-gamma	4	100	1.55	0.00039	Ccl2,Ccl7,Jak2,Ccl20
GO Process	GO:2001237	Negative regulation of extrinsic apoptotic signaling pathway	4	100	1.55	0.00039	Hmox1,Csf2,Rela,Icam1
GO Process	GO:2001233	Regulation of apoptotic signaling pathway	6	412	1.11	0.00041	Hmox1,Csf2,Rela,Ptgs2,Jak2,Icam1
GO Process	GO:0042592	Homeostatic process	10	1634	0.73	0.00042	Ccl2,Hmox1,Vcam1,Cxcl5,Cxcl1,Ptgs2,Lepr,Jak2,Egr1,Icam1
GO Process	GO:2001234	Negative regulation of apoptotic signaling pathway	5	233	1.28	0.00044	Hmox1,Csf2,Rela,Ptgs2,Icam1
GO Process	GO:0045785	Positive regulation of cell adhesion	6	425	1.1	0.00047	Ccl2,Rela,Vcam1,Jak2,Icam1,Selp
GO Process	GO:0048661	Positive regulation of smooth muscle cell proliferation	4	109	1.51	0.00051	Hmox1,Ptgs2,Jak2,Egr1
GO Process	GO:0071354	Cellular response to interleukin-6	3	31	1.93	0.00051	Ccl2,Rela,Selp
GO Process	GO:0030154	Cell differentiation	14	3674	0.53	0.0006	Ccl2,Csf2,Il33,Rela,Vcam1,Cxcl5,Ptgs2,Zc3h12a,Lepr,Clcf1,Jak2,Egr1,Cadm1,Icam1
GO Process	GO:2000026	Regulation of multicellular organismal development	11	2150	0.65	0.00062	Ccl2,Hmox1,Prl2c5,Rela,Cxcl5,Cxcl1,Ptgs2,Zc3h12a,Clcf1,Egr1,Prl2c3
GO Process	GO:0002548	Monocyte chemotaxis	3	34	1.89	0.00064	Ccl2,Ccl7,Ccl20
GO Process	GO:0031349	Positive regulation of defense response	5	258	1.23	0.00066	Il33,Cxcl1,Ptgs2,Jak2,Cadm1
GO Process	GO:1903530	Regulation of secretion by cell	7	713	0.94	0.0007	Hmox1,Il33,Lepr,Clcf1,Jak2,Cadm1,Il11
GO Process	GO:0009719	Response to endogenous stimulus	9	1370	0.76	0.00073	Ccl2,Hmox1,Rela,Vcam1,Ptgs2,Lepr,Jak2,Egr1,Icam1
GO Process	GO:0043523	Regulation of neuron apoptotic process	5	270	1.21	0.00078	Hmox1,Crlf1,Clcf1,Jak2,Egr1
GO Process	GO:0062197	Cellular response to chemical stress	5	273	1.21	0.00082	Hmox1,Rela,Ptgs2,Zc3h12a,Jak2
GO Process	GO:0002274	Myeloid leukocyte activation	4	130	1.43	0.00092	Csf2,Il33,Cxcl5,Jak2
GO Process	GO:0010628	Positive regulation of gene expression	11	2269	0.63	0.00094	Ccl2,Csf2,Il33,Rela,Ptgs2,Zc3h12a,Jak2,Egr1,Cadm1,Il11,Ccl20
GO Process	GO:0048247	Lymphocyte chemotaxis	3	40	1.82	0.00094	Ccl2,Ccl7,Ccl20
GO Process	GO:0048732	Gland development	6	493	1.03	0.00095	Hmox1,Prl2c5,Rela,Jak2,Cadm1,Prl2c3
GO Process	GO:0051171	Regulation of nitrogen compound metabolic process	16	5126	0.44	0.00099	Ccl2,Hmox1,Crlf1,Csf2,Ccl7,Il33,Rela,Ptgs2,Zc3h12a,Lepr,Clcf1,Jak2,Egr1,Icam1,Il11,Ccl20
GO Process	GO:0071495	Cellular response to endogenous stimulus	8	1075	0.82	0.001	Ccl2,Rela,Vcam1,Ptgs2,Lepr,Jak2,Egr1,Icam1
GO Process	GO:1901653	Cellular response to peptide	5	299	1.17	0.0012	Ccl2,Rela,Vcam1,Jak2,Icam1
GO Process	GO:0002694	Regulation of leukocyte activation	6	527	1	0.0013	Ccl2,Hmox1,Il33,Vcam1,Zc3h12a,Clcf1
GO Process	GO:0002705	Positive regulation of leukocyte mediated immunity	4	144	1.39	0.0013	Ccl2,Cxcl1,Clcf1,Cadm1
GO Process	GO:0045429	Positive regulation of nitric oxide biosynthetic process	3	45	1.77	0.0013	Ptgs2,Jak2,Icam1
GO Process	GO:0001568	Blood vessel development	6	534	1	0.0014	Ccl2,Hmox1,Ptgs2,Zc3h12a,Lepr,Egr1
GO Process	GO:0009725	Response to hormone	7	812	0.88	0.0014	Ccl2,Hmox1,Rela,Ptgs2,Lepr,Jak2,Egr1
GO Process	GO:0009749	Response to glucose	4	147	1.38	0.0014	Ccl2,Vcam1,Egr1,Icam1
GO Process	GO:0070372	Regulation of ERK1 and ERK2 cascade	5	311	1.15	0.0014	Ccl2,Ccl7,Clcf1,Icam1,Ccl20
GO Process	GO:0080090	Regulation of primary metabolic process	16	5290	0.43	0.0014	Ccl2,Hmox1,Crlf1,Csf2,Ccl7,Il33,Rela,Ptgs2,Zc3h12a,Lepr,Clcf1,Jak2,Egr1,Icam1,Il11,Ccl20
GO Process	GO:0001912	Positive regulation of leukocyte mediated cytotoxicity	3	49	1.73	0.0015	Ccl2,Cxcl1,Cadm1
GO Process	GO:0007157	Heterophilic cell-cell adhesion via plasma membrane cell adhesion molecules	3	49	1.73	0.0015	Vcam1,Cadm1,Selp
GO Process	GO:0010468	Regulation of gene expression	14	4041	0.49	0.0015	Ccl2,Hmox1,Csf2,Il33,Rela,Cxcl5,Ptgs2,Zc3h12a,Jak2,Egr1,Cadm1,Icam1,Il11,Ccl20
GO Process	GO:0031640	Killing of cells of other organism	3	49	1.73	0.0015	Ccl2,Cxcl1,Ccl20
GO Process	GO:0070949	Regulation of neutrophil mediated killing of symbiont cell	2	5	2.55	0.0015	Cxcl5,Cxcl1
GO Process	GO:0090316	Positive regulation of intracellular protein transport	4	153	1.36	0.0015	Ccl2,Ptgs2,Zc3h12a,Jak2
GO Process	GO:0001525	Angiogenesis	5	325	1.13	0.0017	Ccl2,Hmox1,Ptgs2,Zc3h12a,Lepr
GO Process	GO:0007584	Response to nutrient	4	161	1.34	0.0018	Ccl2,Hmox1,Rela,Ptgs2
GO Process	GO:0009889	Regulation of biosynthetic process	13	3526	0.51	0.0018	Ccl2,Hmox1,Csf2,Il33,Rela,Ptgs2,Zc3h12a,Lepr,Jak2,Egr1,Icam1,Il11,Ccl20
GO Process	GO:0009891	Positive regulation of biosynthetic process	10	1984	0.65	0.0018	Ccl2,Il33,Rela,Ptgs2,Zc3h12a,Jak2,Egr1,Icam1,Il11,Ccl20
GO Process	GO:0042116	Macrophage activation	3	52	1.71	0.0018	Csf2,Il33,Jak2
GO Process	GO:0042307	Positive regulation of protein import into nucleus	3	53	1.7	0.0018	Ptgs2,Zc3h12a,Jak2
GO Process	GO:2000672	Negative regulation of motor neuron apoptotic process	2	6	2.47	0.0018	Crlf1,Clcf1
GO Process	GO:0007159	Leukocyte cell-cell adhesion	3	56	1.67	0.0021	Vcam1,Icam1,Selp
GO Process	GO:1901342	Regulation of vasculature development	5	349	1.1	0.0022	Ccl2,Hmox1,Ptgs2,Zc3h12a,Egr1
GO Process	GO:0010656	Negative regulation of muscle cell apoptotic process	3	58	1.66	0.0023	Hmox1,Zc3h12a,Jak2
GO Process	GO:0031099	Regeneration	4	174	1.31	0.0023	Ccl2,Hmox1,Cxcl5,Jak2
GO Process	GO:2000630	Positive regulation of miRNA metabolic process	2	7	2.4	0.0023	Rela,Zc3h12a
GO Process	GO:0032732	Positive regulation of interleukin-1 production	3	59	1.65	0.0024	Jak2,Egr1,Ccl20
GO Process	GO:0043620	Regulation of DNA-templated transcription in response to stress	3	59	1.65	0.0024	Hmox1,Rela,Egr1
GO Process	GO:0010332	Response to gamma radiation	3	60	1.64	0.0025	Ccl2,Ccl7,Egr1
GO Process	GO:0043524	Negative regulation of neuron apoptotic process	4	182	1.29	0.0027	Hmox1,Crlf1,Clcf1,Jak2
GO Process	GO:0072683	T cell extravasation	2	8	2.34	0.0027	Ccl2,Icam1
GO Process	GO:0002886	Regulation of myeloid leukocyte mediated immunity	3	65	1.61	0.003	Hmox1,Cxcl5,Cxcl1
GO Process	GO:0072359	Circulatory system development	7	936	0.82	0.003	Ccl2,Hmox1,Vcam1,Ptgs2,Zc3h12a,Lepr,Egr1
GO Process	GO:1903532	Positive regulation of secretion by cell	5	382	1.06	0.0031	Il33,Lepr,Clcf1,Jak2,Cadm1
GO Process	GO:0043434	Response to peptide hormone	5	385	1.06	0.0032	Ccl2,Rela,Ptgs2,Jak2,Egr1
GO Process	GO:0007565	Female pregnancy	4	196	1.26	0.0034	Ccl2,Prl2c5,Ptgs2,Prl2c3
GO Process	GO:0050714	Positive regulation of protein secretion	4	195	1.26	0.0034	Il33,Lepr,Jak2,Cadm1
GO Process	GO:0050776	Regulation of immune response	6	645	0.91	0.0034	Hmox1,Il33,Rela,Zc3h12a,Clcf1,Cadm1
GO Process	GO:0006979	Response to oxidative stress	5	395	1.05	0.0035	Hmox1,Rela,Ptgs2,Zc3h12a,Jak2
GO Process	GO:0010648	Negative regulation of cell communication	8	1322	0.73	0.0035	Hmox1,Csf2,Rela,Ptgs2,Zc3h12a,Egr1,Icam1,Il11
GO Process	GO:0023057	Negative regulation of signaling	8	1326	0.73	0.0035	Hmox1,Csf2,Rela,Ptgs2,Zc3h12a,Egr1,Icam1,Il11
GO Process	GO:1904018	Positive regulation of vasculature development	4	201	1.24	0.0037	Hmox1,Ptgs2,Zc3h12a,Egr1
GO Process	GO:0051090	Regulation of DNA-binding transcription factor activity	5	405	1.04	0.0039	Hmox1,Rela,Zc3h12a,Jak2,Icam1
GO Process	GO:0032651	Regulation of interleukin-1 beta production	3	79	1.52	0.0049	Zc3h12a,Jak2,Egr1
GO Process	GO:0070374	Positive regulation of ERK1 and ERK2 cascade	4	219	1.21	0.0049	Ccl2,Ccl7,Icam1,Ccl20
GO Process	GO:0071333	Cellular response to glucose stimulus	3	79	1.52	0.0049	Ccl2,Vcam1,Icam1
GO Process	GO:0031100	Animal organ regeneration	3	81	1.51	0.0052	Ccl2,Hmox1,Cxcl5
GO Process	GO:0042593	Glucose homeostasis	4	226	1.19	0.0055	Ccl2,Vcam1,Lepr,Icam1
GO Process	GO:0009314	Response to radiation	5	444	1	0.0056	Ccl2,Ccl7,Rela,Ptgs2,Egr1
GO Process	GO:0097012	Response to granulocyte macrophage colony-stimulating factor	2	13	2.13	0.0056	Csf2,Jak2
GO Process	GO:0034599	Cellular response to oxidative stress	4	230	1.19	0.0057	Hmox1,Rela,Zc3h12a,Jak2
GO Process	GO:0050778	Positive regulation of immune response	5	450	0.99	0.006	Il33,Rela,Zc3h12a,Clcf1,Cadm1
GO Process	GO:0007399	Nervous system development	10	2358	0.57	0.0061	Ccl2,Il33,Rela,Vcam1,Cxcl5,Zc3h12a,Lepr,Clcf1,Jak2,Cadm1
GO Process	GO:0032642	Regulation of chemokine production	3	88	1.48	0.0063	Il33,Cxcl5,Egr1
GO Process	GO:0033273	Response to vitamin	3	88	1.48	0.0063	Ccl2,Rela,Ptgs2
GO Process	GO:1903522	Regulation of blood circulation	4	240	1.17	0.0065	Ptgs2,Zc3h12a,Jak2,Icam1
GO Process	GO:0055082	Cellular chemical homeostasis	6	747	0.85	0.0066	Ccl2,Hmox1,Vcam1,Cxcl1,Jak2,Icam1
GO Process	GO:1904035	Regulation of epithelial cell apoptotic process	3	91	1.46	0.0068	Hmox1,Jak2,Icam1
GO Process	GO:0099527	Postsynapse to nucleus signaling pathway	2	15	2.07	0.007	Rela,Jak2
GO Process	GO:0045597	Positive regulation of cell differentiation	7	1103	0.75	0.0072	Csf2,Rela,Cxcl5,Ptgs2,Zc3h12a,Clcf1,Jak2
GO Process	GO:0002830	Positive regulation of type 2 immune response	2	16	2.04	0.0077	Il33,Clcf1
GO Process	GO:0071318	Cellular response to ATP	2	16	2.04	0.0077	Ccl2,Ptgs2
GO Process	GO:0098542	Defense response to other organism	6	775	0.83	0.0078	Ccl2,Ccl7,Il33,Rela,Jak2,Ccl20
GO Process	GO:0048872	Homeostasis of number of cells	4	255	1.14	0.0079	Ccl2,Hmox1,Cxcl5,Jak2
GO Process	GO:0048878	Chemical homeostasis	7	1124	0.74	0.0079	Ccl2,Hmox1,Vcam1,Cxcl1,Lepr,Jak2,Icam1
GO Process	GO:0070542	Response to fatty acid	3	98	1.43	0.0081	Ccl2,Ptgs2,Zc3h12a
GO Process	GO:0048245	Eosinophil chemotaxis	2	17	2.02	0.0084	Ccl2,Ccl7
GO Process	GO:0070498	interleukin-1-mediated signaling pathway	2	18	1.99	0.0093	Rela,Egr1
GO Process	GO:0010595	Positive regulation of endothelial cell migration	3	105	1.4	0.0097	Hmox1,Ptgs2,Zc3h12a
GO Process	GO:0048585	Negative regulation of response to stimulus	8	1571	0.65	0.0097	Hmox1,Csf2,Il33,Rela,Ptgs2,Zc3h12a,Egr1,Icam1
GO Process	GO:0009408	Response to heat	3	106	1.4	0.0098	Ccl2,Hmox1,Ptgs2
GO Process	GO:0071407	Cellular response to organic cyclic compound	5	511	0.94	0.0098	Ccl2,Ptgs2,Zc3h12a,Jak2,Egr1
GO Process	GO:0002831	Regulation of response to biotic stimulus	4	274	1.11	0.0099	Cxcl5,Cxcl1,Zc3h12a,Cadm1
GO Process	GO:0051051	Negative regulation of transport	5	513	0.93	0.0099	Hmox1,Il33,Ptgs2,Icam1,Il11
GO Process	GO:0071243	Cellular response to arsenic-containing substance	2	19	1.97	0.01	Hmox1,Zc3h12a
GO Process	GO:0009968	Negative regulation of signal transduction	7	1181	0.72	0.0102	Hmox1,Csf2,Rela,Ptgs2,Zc3h12a,Egr1,Icam1
GO Process	GO:0051336	Regulation of hydrolase activity	7	1184	0.72	0.0104	Ccl2,Ccl7,Ptgs2,Lepr,Jak2,Icam1,Ccl20
GO Process	GO:0014009	Glial cell proliferation	2	20	1.95	0.0109	Il33,Lepr
GO Process	GO:0050901	Leukocyte tethering or rolling	2	21	1.92	0.0119	Vcam1,Selp
GO Process	GO:0090050	Positive regulation of cell migration involved in sprouting angiogenesis	2	21	1.92	0.0119	Hmox1,Ptgs2
GO Process	GO:1903489	Positive regulation of lactation	2	21	1.92	0.0119	Prl2c5,Prl2c3
GO Process	GO:0010817	Regulation of hormone levels	5	542	0.91	0.0124	Lepr,Clcf1,Jak2,Egr1,Il11
GO Process	GO:0001666	Response to hypoxia	4	294	1.08	0.0126	Ccl2,Hmox1,Ptgs2,Egr1
GO Process	GO:0071496	Cellular response to external stimulus	4	302	1.07	0.0138	Hmox1,Vcam1,Ptgs2,Zc3h12a
GO Process	GO:1901223	Negative regulation of NIK/NF-kappaB signaling	2	23	1.88	0.0138	Rela,Zc3h12a
GO Process	GO:0045087	Innate immune response	5	558	0.9	0.0139	Ccl2,Ccl7,Rela,Jak2,Ccl20
GO Process	GO:0048545	Response to steroid hormone	4	304	1.06	0.014	Ccl2,Rela,Ptgs2,Jak2
GO Process	GO:0046883	Regulation of hormone secretion	4	306	1.06	0.0143	Lepr,Clcf1,Jak2,Il11
GO Process	GO:0071456	Cellular response to hypoxia	3	125	1.33	0.0148	Hmox1,Ptgs2,Egr1
GO Process	GO:0090277	Positive regulation of peptide hormone secretion	3	125	1.33	0.0148	Lepr,Clcf1,Jak2
GO Process	GO:0048519	Negative regulation of biological process	14	5108	0.38	0.0149	Ccl2,Hmox1,Crlf1,Csf2,Il33,Rela,Ptgs2,Zc3h12a,Lepr,Clcf1,Jak2,Egr1,Icam1,Il11
GO Process	GO:0002262	Myeloid cell homeostasis	3	126	1.32	0.015	Ccl2,Hmox1,Jak2
GO Process	GO:0002698	Negative regulation of immune effector process	3	127	1.32	0.0153	Hmox1,Il33,Zc3h12a
GO Process	GO:0045765	Regulation of angiogenesis	4	313	1.05	0.0153	Ccl2,Hmox1,Ptgs2,Zc3h12a
GO Process	GO:0002696	Positive regulation of leukocyte activation	4	324	1.04	0.0172	Ccl2,Il33,Vcam1,Clcf1
GO Process	GO:0010556	Regulation of macromolecule biosynthetic process	11	3294	0.47	0.0175	Ccl2,Hmox1,Csf2,Il33,Rela,Zc3h12a,Jak2,Egr1,Icam1,Il11,Ccl20
GO Process	GO:0033233	Regulation of protein sumoylation	2	27	1.82	0.0177	Rela,Egr1
GO Process	GO:0045822	Negative regulation of heart contraction	2	27	1.82	0.0177	Zc3h12a,Jak2
GO Process	GO:0046683	Response to organophosphorus	3	135	1.29	0.0179	Ccl2,Rela,Ptgs2
GO Process	GO:0014070	Response to organic cyclic compound	6	930	0.76	0.0181	Ccl2,Rela,Ptgs2,Zc3h12a,Jak2,Egr1
GO Process	GO:0050729	Positive regulation of inflammatory response	3	139	1.28	0.0191	Il33,Ptgs2,Jak2
GO Process	GO:1902042	Negative regulation of extrinsic apoptotic signaling pathway via death domain receptors	2	29	1.78	0.0198	Hmox1,Icam1
GO Process	GO:0022008	Neurogenesis	8	1784	0.6	0.0201	Ccl2,Il33,Rela,Vcam1,Cxcl5,Lepr,Clcf1,Jak2
GO Process	GO:0032689	Negative regulation of interferon-gamma production	2	30	1.77	0.021	Il33,Zc3h12a
GO Process	GO:0035295	Tube development	6	961	0.74	0.021	Ccl2,Hmox1,Crlf1,Ptgs2,Zc3h12a,Lepr
GO Process	GO:0045932	Negative regulation of muscle contraction	2	30	1.77	0.021	Ptgs2,Zc3h12a
GO Process	GO:0002700	Regulation of production of molecular mediator of immune response	3	147	1.26	0.022	Hmox1,Il33,Clcf1
GO Process	GO:1990776	Response to angiotensin	2	31	1.76	0.022	Rela,Ptgs2
GO Process	GO:0043547	Positive regulation of GTPase activity	4	355	1	0.0228	Ccl2,Ccl7,Icam1,Ccl20
GO Process	GO:0030097	Hemopoiesis	5	637	0.84	0.023	Csf2,Lepr,Clcf1,Jak2,Egr1
GO Process	GO:0048523	Negative regulation of cellular process	13	4672	0.39	0.023	Hmox1,Crlf1,Csf2,Il33,Rela,Ptgs2,Zc3h12a,Lepr,Clcf1,Jak2,Egr1,Icam1,Il11
GO Process	GO:0051968	Positive regulation of synaptic transmission, glutamatergic	2	32	1.74	0.023	Ccl2,Ptgs2
GO Process	GO:0008360	Regulation of cell shape	3	151	1.24	0.0232	Ccl2,Ccl7,Icam1
GO Process	GO:0043065	Positive regulation of apoptotic process	5	641	0.84	0.0233	Hmox1,Ptgs2,Zc3h12a,Jak2,Egr1
GO Process	GO:0010557	Positive regulation of macromolecule biosynthetic process	8	1837	0.58	0.0234	Ccl2,Il33,Rela,Zc3h12a,Jak2,Egr1,Il11,Ccl20
GO Process	GO:0001774	Microglial cell activation	2	33	1.73	0.0238	Il33,Jak2
GO Process	GO:0002521	Leukocyte differentiation	4	362	0.99	0.0238	Csf2,Lepr,Clcf1,Egr1
GO Process	GO:0010574	Regulation of vascular endothelial growth factor production	2	33	1.73	0.0238	Ccl2,Ptgs2
GO Process	GO:0031326	Regulation of cellular biosynthetic process	11	3448	0.45	0.0238	Hmox1,Csf2,Il33,Rela,Ptgs2,Zc3h12a,Lepr,Jak2,Egr1,Icam1,Il11
GO Process	GO:0001889	Liver development	3	155	1.23	0.0242	Hmox1,Rela,Cadm1
GO Process	GO:0050777	Negative regulation of immune response	3	155	1.23	0.0242	Hmox1,Il33,Zc3h12a
GO Process	GO:0044703	Multi-organism reproductive process	6	1000	0.72	0.0243	Ccl2,Prl2c5,Ptgs2,Lepr,Cadm1,Prl2c3
GO Process	GO:0002822	Regulation of adaptive immune response based on somatic recombination of immune receptors built from immunoglobulin superfamily domains	3	156	1.23	0.0245	Il33,Zc3h12a,Clcf1
GO Process	GO:0014074	Response to purine-containing compound	3	156	1.23	0.0245	Ccl2,Rela,Ptgs2
GO Process	GO:0030879	Mammary gland development	3	157	1.23	0.0248	Prl2c5,Jak2,Prl2c3
GO Process	GO:0002701	Negative regulation of production of molecular mediator of immune response	2	35	1.7	0.0259	Hmox1,Il33
GO Process	GO:0051384	Response to glucocorticoid	3	162	1.21	0.0267	Ccl2,Ptgs2,Jak2
GO Process	GO:0032570	Response to progesterone	2	36	1.69	0.0269	Ccl2,Rela
GO Process	GO:0007259	Receptor signaling pathway via JAK-STAT	2	37	1.68	0.0283	Clcf1,Jak2
GO Process	GO:0071549	Cellular response to dexamethasone stimulus	2	37	1.68	0.0283	Ccl2,Jak2
GO Process	GO:0032680	Regulation of tumor necrosis factor production	3	166	1.2	0.0284	Ccl2,Zc3h12a,Jak2
GO Process	GO:0051345	Positive regulation of hydrolase activity	5	682	0.81	0.0287	Ccl2,Ccl7,Jak2,Icam1,Ccl20
GO Process	GO:1902895	Positive regulation of pri-miRNA transcription by RNA polymerase II	2	39	1.66	0.0307	Rela,Egr1
GO Process	GO:1904646	Cellular response to amyloid-beta	2	39	1.66	0.0307	Vcam1,Icam1
GO Process	GO:0031328	Positive regulation of cellular biosynthetic process	8	1940	0.56	0.0308	Il33,Rela,Ptgs2,Zc3h12a,Jak2,Egr1,Icam1,Il11
GO Process	GO:0098609	Cell-cell adhesion	4	398	0.95	0.0312	Vcam1,Cadm1,Icam1,Selp
GO Process	GO:0002823	Negative regulation of adaptive immune response based on somatic recombination of immune receptors built from immunoglobulin superfamily domains	2	40	1.64	0.0317	Il33,Zc3h12a
GO Process	GO:0060429	Epithelium development	6	1067	0.7	0.0318	Crlf1,Rela,Vcam1,Ptgs2,Jak2,Icam1
GO Process	GO:0060341	Regulation of cellular localization	6	1083	0.69	0.0338	Ccl2,Hmox1,Ptgs2,Zc3h12a,Lepr,Jak2
GO Process	GO:0046649	Lymphocyte activation	4	410	0.93	0.0339	Lepr,Clcf1,Egr1,Icam1
GO Process	GO:0045766	Positive regulation of angiogenesis	3	181	1.16	0.0343	Hmox1,Ptgs2,Zc3h12a
GO Process	GO:0001890	Placenta development	3	182	1.16	0.0347	Csf2,Vcam1,Ptgs2
GO Process	GO:0022603	Regulation of anatomical structure morphogenesis	6	1090	0.69	0.0347	Ccl2,Hmox1,Ccl7,Ptgs2,Zc3h12a,Icam1
GO Process	GO:2000403	Positive regulation of lymphocyte migration	2	43	1.61	0.0352	Ccl7,Ccl20
GO Process	GO:0051249	Regulation of lymphocyte activation	4	425	0.92	0.038	Ccl2,Vcam1,Zc3h12a,Clcf1
GO Process	GO:0045907	Positive regulation of vasoconstriction	2	46	1.58	0.0393	Ptgs2,Icam1
GO Process	GO:0009628	Response to abiotic stimulus	6	1126	0.67	0.0399	Ccl2,Hmox1,Ccl7,Rela,Ptgs2,Egr1
GO Process	GO:0043903	Regulation of symbiotic process	3	194	1.13	0.0405	Cxcl5,Cxcl1,Zc3h12a
GO Process	GO:0033209	Tumor necrosis factor-mediated signaling pathway	2	47	1.57	0.0406	Rela,Jak2
GO Process	GO:0002639	Positive regulation of immunoglobulin production	2	48	1.57	0.0421	Il33,Clcf1
GO Process	GO:1903531	Negative regulation of secretion by cell	3	199	1.12	0.043	Hmox1,Il33,Il11
GO Process	GO:0045687	Positive regulation of glial cell differentiation	2	49	1.56	0.0435	Rela,Clcf1
GO Process	GO:0032731	Positive regulation of interleukin-1 beta production	2	50	1.55	0.045	Jak2,Egr1
GO Process	GO:0043392	Negative regulation of DNA binding	2	51	1.54	0.0466	Hmox1,Jak2
GO Process	GO:1904036	Negative regulation of epithelial cell apoptotic process	2	51	1.54	0.0466	Hmox1,Icam1
GO Function	GO:0005126	Cytokine receptor binding	13	271	1.63	2.94e-15	Ccl2,Crlf1,Csf2,Ccl7,Prl2c5,Il33,Cxcl5,Cxcl1,Clcf1,Jak2,Il11,Prl2c3,Ccl20
GO Function	GO:0005125	Cytokine activity	10	215	1.61	4.58e-11	Ccl2,Crlf1,Csf2,Ccl7,Il33,Cxcl5,Cxcl1,Clcf1,Il11,Ccl20
GO Function	GO:0048018	Receptor ligand activity	12	475	1.35	5.02e-11	Ccl2,Crlf1,Csf2,Ccl7,Prl2c5,Il33,Cxcl5,Cxcl1,Clcf1,Il11,Prl2c3,Ccl20
GO Function	GO:0005102	Signaling receptor binding	16	1571	0.95	2.8e-10	Ccl2,Crlf1,Csf2,Ccl7,Prl2c5,Il33,Vcam1,Cxcl5,Cxcl1,Clcf1,Jak2,Cadm1,Icam1,Il11,Prl2c3,Ccl20
GO Function	GO:0008009	Chemokine activity	5	41	2.03	7.47e-07	Ccl2,Ccl7,Cxcl5,Cxcl1,Ccl20
GO Function	GO:0005515	Protein binding	22	6764	0.46	1.72e-06	Ccl2,Hmox1,Crlf1,Csf2,Ccl7,Prl2c5,Il33,Rela,Vcam1,Cxcl5,Cxcl1,Ptgs2,Lepr,Clcf1,Jak2,Egr1,Cadm1,Icam1,Il11,Prl2c3,Ccl20,Selp
GO Function	GO:0098772	Molecular function regulator	14	2924	0.63	0.00018	Ccl2,Crlf1,Csf2,Ccl7,Prl2c5,Il33,Rela,Cxcl5,Cxcl1,Clcf1,Egr1,Il11,Prl2c3,Ccl20
GO Function	GO:0001664	G protein-coupled receptor binding	6	293	1.26	0.00025	Ccl2,Ccl7,Cxcl5,Cxcl1,Jak2,Ccl20
GO Function	GO:0005488	Binding	24	11199	0.28	0.0003	Ccl2,Abcc6,Hmox1,Crlf1,Csf2,Ccl7,Prl2c5,Il33,Rela,Vcam1,Cxcl5,Cxcl1,Ptgs2,Zc3h12a,Lepr,Clcf1,Jak2,Egr1,Cadm1,Icam1,Il11,Prl2c3,Ccl20,Selp
GO Function	GO:0048020	CCR chemokine receptor binding	3	44	1.78	0.005	Ccl2,Ccl7,Ccl20
GO Function	GO:0008083	Growth factor activity	4	148	1.38	0.0056	Csf2,Cxcl1,Il11,Prl2c3
GO Function	GO:0005127	Ciliary neurotrophic factor receptor binding	2	6	2.47	0.0074	Crlf1,Clcf1
GO Function	GO:0031727	CCR2 chemokine receptor binding	2	6	2.47	0.0074	Ccl2,Ccl7
GO Function	GO:0045236	CXCR chemokine receptor binding	2	13	2.13	0.0244	Cxcl5,Cxcl1
GO Component	GO:0005615	Extracellular space	16	1424	1	1.96e-10	Ccl2,Crlf1,Csf2,Ccl7,Prl2c5,Il33,Vcam1,Cxcl5,Cxcl1,Lepr,Clcf1,Icam1,Il11,Prl2c3,Ccl20,Selp
GO Component	GO:0097058	CRLF-CLCF1 complex	2	2	2.95	0.0042	Crlf1,Clcf1
GO Component	GO:0009897	External side of plasma membrane	5	404	1.04	0.0353	Crlf1,Vcam1,Lepr,Icam1,Selp
STRING clusters	CL:16431	Chemokine receptors bind chemokines, and eosinophil chemotaxis	5	50	1.95	1.98e-05	Ccl2,Ccl7,Cxcl5,Cxcl1,Ccl20
STRING clusters	CL:16570	JAK-STAT signaling pathway	5	113	1.59	0.00024	Crlf1,Csf2,Clcf1,Jak2,Il11
STRING clusters	CL:16436	Chemokine receptors bind chemokines	3	26	2.01	0.0028	Cxcl5,Cxcl1,Ccl20
STRING clusters	CL:13811	SAB domain, and MPP3, SH3 domain	2	5	2.55	0.0125	Cadm1,Mpp6
STRING clusters	CL:16503	CCR2 chemokine receptor binding	2	5	2.55	0.0125	Ccl2,Ccl7
STRING clusters	CL:14056	Activated T cell proliferation, and cell-cell adhesion in response to extracellular stimulus	2	10	2.25	0.0327	Vcam1,Icam1
KEGG	mmu04668	TNF signaling pathway	9	112	1.85	2.08e-12	Ccl2,Csf2,Rela,Vcam1,Cxcl5,Cxcl1,Ptgs2,Icam1,Ccl20
KEGG	mmu04657	IL-17 signaling pathway	8	90	1.89	1.9e-11	Ccl2,Csf2,Ccl7,Rela,Cxcl5,Cxcl1,Ptgs2,Ccl20
KEGG	mmu04060	Cytokine-cytokine receptor interaction	10	279	1.5	3.85e-11	Ccl2,Csf2,Ccl7,Il33,Cxcl5,Cxcl1,Lepr,Clcf1,Il11,Ccl20
KEGG	mmu05323	Rheumatoid arthritis	7	86	1.86	7.02e-10	Ccl2,Csf2,Cxcl5,Cxcl1,Icam1,Il11,Ccl20
KEGG	mmu04062	Chemokine signaling pathway	7	184	1.53	9.1e-08	Ccl2,Ccl7,Rela,Cxcl5,Cxcl1,Jak2,Ccl20
KEGG	mmu04933	AGE-RAGE signaling pathway in diabetic complications	6	101	1.72	1.02e-07	Ccl2,Rela,Vcam1,Jak2,Egr1,Icam1
KEGG	mmu04061	Viral protein interaction with cytokine and cytokine receptor	5	87	1.7	2.66e-06	Ccl2,Ccl7,Cxcl5,Cxcl1,Ccl20
KEGG	mmu04064	NF-kappa B signaling pathway	5	99	1.65	4.31e-06	Rela,Vcam1,Cxcl1,Ptgs2,Icam1
KEGG	mmu05167	Kaposi sarcoma-associated herpesvirus infection	6	210	1.4	4.58e-06	Csf2,Rela,Cxcl1,Ptgs2,Jak2,Icam1
KEGG	mmu05144	Malaria	4	53	1.82	1.61e-05	Ccl2,Vcam1,Icam1,Selp
KEGG	mmu05418	Fluid shear stress and atherosclerosis	5	141	1.5	1.7e-05	Ccl2,Hmox1,Rela,Vcam1,Icam1
KEGG	mmu05164	Influenza A	5	167	1.42	3.51e-05	Ccl2,Il33,Rela,Jak2,Icam1
KEGG	mmu04514	Cell adhesion molecules	4	155	1.36	0.00074	Vcam1,Cadm1,Icam1,Selp
KEGG	mmu04630	JAK-STAT signaling pathway	4	165	1.33	0.00088	Csf2,Lepr,Jak2,Il11
KEGG	mmu05140	Leishmaniasis	3	67	1.6	0.0015	Rela,Ptgs2,Jak2
KEGG	mmu04920	Adipocytokine signaling pathway	3	71	1.57	0.0016	Rela,Lepr,Jak2
KEGG	mmu05166	Human T-cell leukemia virus 1 infection	4	231	1.18	0.0026	Csf2,Rela,Egr1,Icam1
KEGG	mmu05146	Amoebiasis	3	105	1.4	0.0045	Csf2,Rela,Cxcl1
KEGG	mmu05143	African trypanosomiasis	2	35	1.7	0.014	Vcam1,Icam1
KEGG	mmu04621	NOD-like receptor signaling pathway	3	191	1.14	0.0221	Ccl2,Rela,Cxcl1
KEGG	mmu05134	Legionellosis	2	60	1.47	0.0353	Rela,Cxcl1
KEGG	mmu04623	Cytosolic DNA-sensing pathway	2	63	1.45	0.0365	Il33,Rela
KEGG	mmu05163	Human cytomegalovirus infection	3	236	1.05	0.0365	Ccl2,Rela,Ptgs2
KEGG	mmu05200	Pathways in cancer	4	528	0.82	0.039	Hmox1,Rela,Ptgs2,Jak2
KEGG	mmu05221	Acute myeloid leukemia	2	70	1.4	0.0398	Csf2,Rela
KEGG	mmu04917	Prolactin signaling pathway	2	74	1.38	0.0415	Rela,Jak2
KEGG	mmu05133	Pertussis	2	73	1.38	0.0415	Rela,Cxcl5
Reactome	MMU-449147	Signaling by Interleukins	7	257	1.38	1.22e-05	Crlf1,Csf2,Il33,Rela,Clcf1,Jak2,Il11
Reactome	MMU-6788467	IL-6-type cytokine receptor ligand interactions	4	17	2.32	1.22e-05	Crlf1,Clcf1,Jak2,Il11
Reactome	MMU-380108	Chemokine receptors bind chemokines	4	49	1.86	0.00012	Ccl7,Cxcl5,Cxcl1,Ccl20
Reactome	MMU-168256	Immune System	10	1621	0.74	0.0015	Crlf1,Csf2,Il33,Rela,Vcam1,Cxcl1,Clcf1,Jak2,Icam1,Il11
Reactome	MMU-9020956	Interleukin-27 signaling	2	11	2.21	0.0193	Crlf1,Jak2
WikiPathways	WP2292	Chemokine signaling pathway	7	178	1.54	2.17e-07	Ccl2,Ccl7,Rela,Cxcl5,Cxcl1,Jak2,Ccl20
WikiPathways	WP2432	Spinal cord injury	5	99	1.65	1.03e-05	Ccl2,Cxcl1,Egr1,Icam1,Selp
WikiPathways	WP222	Cytokines and inflammatory response	3	27	1.99	0.00034	Csf2,Cxcl1,Il11
WikiPathways	WP3632	Lung fibrosis	3	61	1.64	0.0025	Ccl2,Hmox1,Csf2
WikiPathways	WP450	IL-2 signaling pathway	3	75	1.55	0.0037	Rela,Jak2,Icam1
WikiPathways	WP578	Leptin-insulin signaling overlap	2	18	1.99	0.0076	Lepr,Jak2
WikiPathways	WP1243	EBV LMP1 signaling	2	21	1.92	0.0087	Rela,Ccl20
WikiPathways	WP1253	Type II interferon signaling (IFNG)	2	32	1.74	0.0167	Jak2,Icam1
Monarch	MP:0008246	Abnormal leukocyte morphology	16	1634	0.94	8.2e-09	Ccl2,Hmox1,Csf2,Ccl7,Il33,Rela,Vcam1,Cxcl5,Ptgs2,Zc3h12a,Lepr,Jak2,Egr1,Cadm1,Icam1,Selp
Monarch	MP:0008250	Abnormal myeloid leukocyte morphology	13	847	1.13	8.2e-09	Ccl2,Hmox1,Csf2,Ccl7,Il33,Rela,Cxcl5,Ptgs2,Lepr,Jak2,Egr1,Icam1,Selp
Monarch	MP:0000685	Abnormal immune system morphology	17	2327	0.81	2.67e-08	Ccl2,Hmox1,Csf2,Ccl7,Il33,Rela,Vcam1,Cxcl5,Cxcl1,Ptgs2,Zc3h12a,Lepr,Jak2,Egr1,Cadm1,Icam1,Selp
Monarch	MP:0000218	Increased leukocyte cell number	12	901	1.07	1.14e-07	Ccl2,Hmox1,Rela,Vcam1,Cxcl5,Zc3h12a,Lepr,Jak2,Egr1,Cadm1,Icam1,Selp
Monarch	MP:0001545	Abnormal hematopoietic system physiology	14	1448	0.93	1.14e-07	Ccl2,Hmox1,Csf2,Il33,Rela,Vcam1,Ptgs2,Zc3h12a,Lepr,Jak2,Egr1,Cadm1,Icam1,Selp
Monarch	MP:0002498	Abnormal acute inflammation	9	338	1.37	1.14e-07	Ccl2,Il33,Rela,Cxcl5,Ptgs2,Zc3h12a,Lepr,Icam1,Selp
Monarch	MP:0008251	Abnormal phagocyte morphology	11	673	1.16	1.14e-07	Ccl2,Hmox1,Csf2,Ccl7,Rela,Ptgs2,Lepr,Jak2,Egr1,Icam1,Selp
Monarch	MP:0002723	Abnormal immune serum protein physiology	12	970	1.04	1.65e-07	Ccl2,Hmox1,Il33,Rela,Cxcl5,Ptgs2,Zc3h12a,Lepr,Jak2,Egr1,Cadm1,Icam1
Monarch	MP:0002396	Abnormal hematopoietic system morphology/development	17	2925	0.71	3.76e-07	Ccl2,Hmox1,Crlf1,Csf2,Ccl7,Il33,Rela,Vcam1,Cxcl5,Ptgs2,Zc3h12a,Lepr,Jak2,Egr1,Cadm1,Icam1,Selp
Monarch	MP:0000217	Abnormal leukocyte cell number	13	1391	0.92	4.82e-07	Ccl2,Hmox1,Il33,Rela,Vcam1,Cxcl5,Zc3h12a,Lepr,Jak2,Egr1,Cadm1,Icam1,Selp
Monarch	MP:0001790	Abnormal immune system physiology	15	2137	0.79	5.5e-07	Ccl2,Hmox1,Csf2,Il33,Rela,Vcam1,Cxcl5,Ptgs2,Zc3h12a,Lepr,Jak2,Egr1,Cadm1,Icam1,Selp
Monarch	MP:0008713	Abnormal cytokine level	9	439	1.26	5.5e-07	Ccl2,Hmox1,Rela,Cxcl5,Zc3h12a,Lepr,Jak2,Egr1,Icam1
Monarch	MP:0000322	Increased granulocyte number	8	300	1.37	5.88e-07	Ccl2,Hmox1,Rela,Cxcl5,Lepr,Jak2,Icam1,Selp
Monarch	MP:0020201	Abnormal granulocyte number	9	457	1.24	5.88e-07	Ccl2,Hmox1,Il33,Rela,Cxcl5,Lepr,Jak2,Icam1,Selp
Monarch	MP:0013658	Abnormal myeloid cell morphology	14	1838	0.83	6.83e-07	Ccl2,Hmox1,Csf2,Ccl7,Il33,Rela,Cxcl5,Ptgs2,Zc3h12a,Lepr,Jak2,Egr1,Icam1,Selp
Monarch	MP:0002442	Abnormal leukocyte physiology	12	1254	0.93	1.28e-06	Ccl2,Csf2,Il33,Rela,Vcam1,Ptgs2,Zc3h12a,Lepr,Egr1,Cadm1,Icam1,Selp
Monarch	MP:0013657	Abnormal blood cell morphology	14	1957	0.8	1.33e-06	Ccl2,Hmox1,Il33,Rela,Vcam1,Cxcl5,Ptgs2,Zc3h12a,Lepr,Jak2,Egr1,Cadm1,Icam1,Selp
Monarch	MP:0020184	Abnormal susceptibility to parasitic infection	6	132	1.6	2.48e-06	Ccl2,Hmox1,Csf2,Il33,Lepr,Icam1
Monarch	MP:0001845	Abnormal inflammatory response	10	824	1.03	3.06e-06	Ccl2,Hmox1,Il33,Rela,Cxcl5,Ptgs2,Zc3h12a,Lepr,Icam1,Selp
Monarch	MP:0003009	Abnormal cytokine secretion	9	596	1.12	3.07e-06	Ccl2,Hmox1,Il33,Rela,Cxcl5,Ptgs2,Zc3h12a,Lepr,Cadm1
Monarch	MP:0001928	Abnormal ovulation	5	82	1.73	1.1e-05	Csf2,Il33,Ptgs2,Lepr,Egr1
Monarch	MP:0008568	Abnormal interleukin secretion	8	480	1.17	1.1e-05	Ccl2,Hmox1,Il33,Rela,Cxcl5,Zc3h12a,Lepr,Cadm1
Monarch	MP:0008752	Abnormal tumor necrosis factor level	6	179	1.47	1.23e-05	Ccl2,Hmox1,Rela,Zc3h12a,Egr1,Icam1
Monarch	MP:0005087	Decreased acute inflammation	6	183	1.46	1.35e-05	Ccl2,Il33,Cxcl5,Ptgs2,Icam1,Selp
Monarch	MP:0011518	Abnormal cell chemotaxis	5	87	1.7	1.35e-05	Ccl2,Csf2,Il33,Vcam1,Selp
Monarch	MP:0005025	Abnormal response to infection	8	509	1.14	1.49e-05	Ccl2,Hmox1,Csf2,Il33,Cxcl5,Ptgs2,Lepr,Icam1
Monarch	MP:0005027	Increased susceptibility to parasitic infection	5	98	1.65	2.14e-05	Ccl2,Hmox1,Csf2,Il33,Lepr
Monarch	MP:0008247	Abnormal mononuclear cell morphology	11	1389	0.84	2.58e-05	Ccl2,Hmox1,Csf2,Ccl7,Rela,Vcam1,Ptgs2,Zc3h12a,Lepr,Egr1,Cadm1
Monarch	MP:0008650	Abnormal interleukin-1 secretion	5	104	1.63	2.64e-05	Ccl2,Hmox1,Il33,Cxcl5,Zc3h12a
Monarch	MP:0003799	Impaired macrophage chemotaxis	4	43	1.91	4.34e-05	Ccl2,Csf2,Il33,Selp
Monarch	MP:0001844	Autoimmune response	7	398	1.19	4.62e-05	Ccl2,Hmox1,Csf2,Ptgs2,Zc3h12a,Lepr,Selp
Monarch	MP:0000219	Increased neutrophil cell number	6	247	1.33	5.68e-05	Ccl2,Rela,Lepr,Jak2,Icam1,Selp
Monarch	MP:0005098	Abnormal optic choroid morphology	4	49	1.86	6.24e-05	Ccl2,Abcc6,Ptgs2,Icam1
Monarch	MP:0001657	Abnormal induced morbidity/mortality	8	665	1.03	8.14e-05	Ccl2,Hmox1,Il33,Rela,Cxcl5,Ptgs2,Lepr,Icam1
Monarch	MP:0010155	Abnormal intestine physiology	6	277	1.28	9.92e-05	Ccl2,Il33,Rela,Ptgs2,Lepr,Icam1
Monarch	MP:0002221	Abnormal lymph organ size	9	962	0.92	0.0001	Hmox1,Csf2,Vcam1,Cxcl1,Ptgs2,Zc3h12a,Lepr,Jak2,Egr1
Monarch	MP:0001793	Abnormal susceptibility to infection	7	474	1.11	0.00012	Ccl2,Hmox1,Csf2,Il33,Cxcl5,Lepr,Icam1
Monarch	MP:0013296	Abnormal susceptibility to induced colitis	5	150	1.47	0.00012	Ccl2,Il33,Rela,Ptgs2,Icam1
Monarch	MP:0008248	Abnormal mononuclear phagocyte morphology	7	496	1.1	0.00015	Ccl2,Hmox1,Csf2,Ccl7,Ptgs2,Lepr,Egr1
Monarch	MP:0002425	Abnormal susceptibility to autoimmune disorder	6	310	1.23	0.00016	Ccl2,Hmox1,Csf2,Ptgs2,Lepr,Selp
Monarch	MP:0002722	Abnormal immune system organ morphology	10	1353	0.81	0.00016	Hmox1,Csf2,Rela,Vcam1,Cxcl1,Ptgs2,Zc3h12a,Lepr,Jak2,Egr1
Monarch	MP:0003156	Abnormal leukocyte migration	5	162	1.43	0.00016	Ccl2,Csf2,Il33,Icam1,Selp
Monarch	MP:0002224	Abnormal spleen size	7	532	1.06	0.00023	Hmox1,Csf2,Vcam1,Ptgs2,Lepr,Jak2,Egr1
Monarch	MP:0008704	Abnormal interleukin-6 secretion	5	177	1.4	0.00023	Hmox1,Il33,Cxcl5,Zc3h12a,Lepr
Monarch	MP:0008734	Decreased susceptibility to endotoxin shock	4	73	1.68	0.00023	Il33,Cxcl5,Ptgs2,Icam1
Monarch	MP:0002419	Abnormal innate immunity	7	543	1.06	0.00025	Ccl2,Csf2,Il33,Ptgs2,Egr1,Icam1,Selp
Monarch	MP:0008721	Abnormal chemokine level	4	76	1.67	0.00025	Ccl2,Cxcl5,Zc3h12a,Lepr
Monarch	MP:0010210	Abnormal circulating cytokine level	6	339	1.19	0.00025	Ccl2,Hmox1,Cxcl5,Zc3h12a,Lepr,Egr1
Monarch	MP:0000249	Abnormal blood vessel physiology	6	345	1.19	0.00026	Ccl2,Hmox1,Ptgs2,Lepr,Egr1,Icam1
Monarch	MP:0000689	Abnormal spleen morphology	8	809	0.94	0.00026	Hmox1,Csf2,Rela,Vcam1,Ptgs2,Lepr,Jak2,Egr1
Monarch	MP:0003795	Abnormal bone structure	9	1107	0.86	0.00026	Ccl2,Il33,Cxcl1,Ptgs2,Lepr,Clcf1,Jak2,Egr1,Mpp6
Monarch	MP:0008469	Abnormal protein level	10	1451	0.78	0.00026	Ccl2,Hmox1,Rela,Cxcl5,Zc3h12a,Lepr,Jak2,Egr1,Icam1,Ccl20
Monarch	MP:0002452	Abnormal professional antigen presenting cell physiology	8	845	0.92	0.00034	Ccl2,Csf2,Il33,Rela,Ptgs2,Zc3h12a,Egr1,Selp
Monarch	MP:0011182	Decreased hematopoietic cell number	9	1172	0.83	0.00038	Ccl2,Hmox1,Il33,Rela,Vcam1,Lepr,Jak2,Cadm1,Selp
Monarch	MP:0003945	Abnormal lymphocyte physiology	8	862	0.91	0.00039	Ccl2,Il33,Rela,Vcam1,Ptgs2,Zc3h12a,Lepr,Cadm1
Monarch	MP:0020846	Abnormal cell motility	7	600	1.01	0.00041	Ccl2,Csf2,Il33,Vcam1,Cadm1,Icam1,Selp
Monarch	MP:0002429	Abnormal blood cell morphology/development	8	890	0.9	0.00047	Crlf1,Rela,Vcam1,Ptgs2,Zc3h12a,Jak2,Egr1,Cadm1
Monarch	MP:0003091	Abnormal cell migration	6	389	1.13	0.00047	Ccl2,Csf2,Il33,Vcam1,Icam1,Selp
Monarch	MP:0001131	Abnormal ovarian follicle morphology	5	217	1.31	0.00049	Csf2,Il33,Ptgs2,Lepr,Egr1
Monarch	MP:0006237	Abnormal choroid vasculature morphology	3	26	2.01	0.0005	Ccl2,Ptgs2,Icam1
Monarch	MP:0008656	Abnormal interleukin-1 beta secretion	4	97	1.56	0.00052	Ccl2,Hmox1,Il33,Zc3h12a
Monarch	MP:0013328	Visceromegaly	6	401	1.12	0.00053	Hmox1,Vcam1,Ptgs2,Lepr,Jak2,Egr1
Monarch	MP:0002679	Abnormal corpus luteum morphology	4	99	1.55	0.00055	Il33,Ptgs2,Lepr,Egr1
Monarch	MP:0001130	Abnormal ovarian folliculogenesis	4	100	1.55	0.00056	Csf2,Il33,Ptgs2,Egr1
Monarch	MP:0004890	Decreased energy expenditure	4	104	1.53	0.00064	Ccl2,Csf2,Ptgs2,Lepr
Monarch	MP:0002451	Abnormal macrophage physiology	6	421	1.1	0.00066	Ccl2,Csf2,Il33,Ptgs2,Egr1,Selp
Monarch	MP:0000691	Enlarged spleen	5	240	1.26	0.00071	Hmox1,Vcam1,Ptgs2,Jak2,Egr1
Monarch	MP:0009642	Abnormal blood homeostasis	13	3081	0.57	0.00077	Ccl2,Abcc6,Hmox1,Csf2,Cxcl5,Ptgs2,Zc3h12a,Lepr,Jak2,Egr1,Icam1,Ccl20,Selp
Monarch	MP:0001764	Abnormal homeostasis	15	4250	0.49	0.00084	Ccl2,Abcc6,Hmox1,Csf2,Rela,Vcam1,Cxcl5,Ptgs2,Zc3h12a,Lepr,Jak2,Egr1,Icam1,Ccl20,Selp
Monarch	MP:0002127	Abnormal cardiovascular system morphology	11	2148	0.65	0.00089	Ccl2,Abcc6,Hmox1,Csf2,Vcam1,Ptgs2,Lepr,Clcf1,Egr1,Icam1,Selp
Monarch	MP:0002446	Abnormal macrophage morphology	6	453	1.07	0.00094	Ccl2,Hmox1,Csf2,Ptgs2,Lepr,Egr1
Monarch	MP:0008195	Abnormal professional antigen presenting cell morphology	7	721	0.93	0.0011	Ccl2,Hmox1,Csf2,Rela,Ptgs2,Lepr,Egr1
Monarch	MP:0002596	Abnormal hematocrit	5	274	1.21	0.0013	Hmox1,Ptgs2,Zc3h12a,Lepr,Jak2
Monarch	MP:0005450	Abnormal energy expenditure	5	274	1.21	0.0013	Ccl2,Hmox1,Csf2,Ptgs2,Lepr
Monarch	MP:0006387	Abnormal T cell number	7	740	0.92	0.0013	Ccl2,Hmox1,Rela,Vcam1,Zc3h12a,Lepr,Cadm1
Monarch	MP:0002619	Abnormal lymphocyte morphology	8	1080	0.82	0.0015	Ccl2,Hmox1,Rela,Vcam1,Ptgs2,Zc3h12a,Lepr,Cadm1
Monarch	MP:0005376	Homeostasis/metabolism phenotype	16	5127	0.44	0.0015	Ccl2,Abcc6,Hmox1,Csf2,Il33,Rela,Vcam1,Cxcl5,Ptgs2,Zc3h12a,Lepr,Jak2,Egr1,Icam1,Ccl20,Selp
Monarch	MP:0003956	Abnormal body size	10	1862	0.68	0.0016	Ccl2,Hmox1,Csf2,Rela,Cxcl1,Ptgs2,Lepr,Egr1,Cadm1,Mpp6
Monarch	MP:0009789	Decreased susceptibility to bacterial infection induced morbidity/mortality	3	43	1.79	0.0016	Hmox1,Cxcl5,Icam1
Monarch	MP:0008552	Abnormal circulating tumor necrosis factor level	4	141	1.4	0.0017	Ccl2,Hmox1,Zc3h12a,Egr1
Monarch	MP:0003699	Abnormal female reproductive system physiology	6	518	1.01	0.0018	Csf2,Il33,Ptgs2,Lepr,Jak2,Egr1
Monarch	MP:0008555	Abnormal interferon secretion	5	304	1.16	0.0018	Ccl2,Hmox1,Cxcl5,Zc3h12a,Cadm1
Monarch	MP:0008751	Abnormal interleukin level	5	302	1.16	0.0018	Ccl2,Rela,Cxcl5,Lepr,Icam1
Monarch	MP:0008658	Decreased interleukin-1 beta secretion	3	47	1.75	0.0019	Ccl2,Hmox1,Il33
Monarch	MP:0003383	Abnormal gluconeogenesis	3	49	1.73	0.0022	Ccl2,Csf2,Lepr
Monarch	MP:0005378	Growth/size/body region phenotype	15	4670	0.45	0.0022	Ccl2,Abcc6,Hmox1,Csf2,Il33,Rela,Vcam1,Cxcl1,Ptgs2,Lepr,Clcf1,Jak2,Egr1,Cadm1,Mpp6
Monarch	MP:0002123	Abnormal definitive hematopoiesis	7	833	0.87	0.0023	Rela,Vcam1,Ptgs2,Zc3h12a,Jak2,Egr1,Cadm1
Monarch	MP:0003711	Pathological neovascularization	3	52	1.71	0.0024	Ccl2,Ptgs2,Icam1
Monarch	MP:0001614	Abnormal blood vessel morphology	8	1195	0.77	0.0027	Ccl2,Abcc6,Hmox1,Csf2,Ptgs2,Lepr,Icam1,Selp
Monarch	MP:0002089	Abnormal postnatal growth/weight/body size	11	2493	0.59	0.0028	Ccl2,Hmox1,Csf2,Il33,Rela,Cxcl1,Ptgs2,Lepr,Egr1,Cadm1,Mpp6
Monarch	MP:0009765	Abnormal xenobiotic induced morbidity/mortality	4	171	1.31	0.0031	Ccl2,Il33,Rela,Ptgs2
Monarch	MP:0008655	Decreased interleukin-1 alpha secretion	2	7	2.4	0.0032	Il33,Cxcl5
Monarch	MP:0000221	Decreased leukocyte cell number	7	897	0.84	0.0033	Ccl2,Il33,Rela,Vcam1,Lepr,Cadm1,Selp
Monarch	MP:0002908	Delayed wound healing	3	59	1.65	0.0033	Ccl2,Lepr,Egr1
Monarch	MP:0005616	Decreased susceptibility to type IV hypersensitivity reaction	3	59	1.65	0.0033	Ccl2,Icam1,Selp
Monarch	MP:0005621	Abnormal cell physiology	13	3641	0.5	0.0034	Ccl2,Hmox1,Csf2,Il33,Rela,Vcam1,Ptgs2,Lepr,Jak2,Egr1,Cadm1,Icam1,Selp
Monarch	MP:0000598	Abnormal liver morphology	7	920	0.83	0.0038	Ccl2,Hmox1,Rela,Lepr,Clcf1,Jak2,Egr1
Monarch	MP:0002682	Decreased mature ovarian follicle number	3	63	1.62	0.0038	Csf2,Lepr,Egr1
Monarch	MP:0003426	Pulmonary interstitial fibrosis	2	8	2.34	0.0038	Ptgs2,Egr1
Monarch	MP:0005013	Increased lymphocyte cell number	6	620	0.93	0.0038	Ccl2,Hmox1,Vcam1,Zc3h12a,Lepr,Cadm1
Monarch	MP:0006238	Abnormal choriocapillaris morphology	2	8	2.34	0.0038	Ccl2,Ptgs2
Monarch	MP:0004982	Abnormal osteoclast morphology	4	188	1.27	0.004	Ccl2,Ptgs2,Lepr,Egr1
Monarch	MP:0005023	Abnormal wound healing	4	189	1.27	0.0041	Ccl2,Ptgs2,Lepr,Egr1
Monarch	MP:0000939	Decreased motor neuron number	3	67	1.6	0.0043	Crlf1,Lepr,Clcf1
Monarch	MP:0012762	Abnormal alpha-beta T cell morphology	6	648	0.91	0.0046	Ccl2,Hmox1,Rela,Vcam1,Lepr,Cadm1
Monarch	MP:0005460	Abnormal leukopoiesis	6	655	0.91	0.0048	Rela,Vcam1,Ptgs2,Zc3h12a,Jak2,Cadm1
Monarch	MP:0008735	Increased susceptibility to endotoxin shock	3	70	1.58	0.0048	Rela,Ptgs2,Lepr
Monarch	MP:0002551	Abnormal blood coagulation	4	201	1.24	0.0049	Hmox1,Ptgs2,Jak2,Selp
Monarch	MP:0001800	Abnormal humoral immune response	5	409	1.03	0.0054	Ccl2,Rela,Vcam1,Ptgs2,Zc3h12a
Monarch	MP:0005390	Skeleton phenotype	10	2236	0.6	0.0055	Ccl2,Il33,Cxcl1,Ptgs2,Lepr,Clcf1,Jak2,Egr1,Selp,Mpp6
Monarch	MP:0005658	Increased susceptibility to diet-induced obesity	3	76	1.54	0.0057	Ccl2,Ptgs2,Lepr
Monarch	MP:0009298	Increased mesenteric fat pad weight	2	11	2.21	0.0057	Csf2,Lepr
Monarch	MP:0011352	Proximal convoluted tubule brush border loss	2	11	2.21	0.0057	Hmox1,Ptgs2
Monarch	MP:0008556	Abnormal tumor necrosis factor secretion	4	213	1.22	0.0058	Hmox1,Cxcl5,Ptgs2,Zc3h12a
Monarch	MP:0009019	Abnormal metestrus	2	12	2.17	0.0065	Csf2,Lepr
Monarch	MP:0008073	Abnormal CD4-positive, alpha beta T cell number	5	437	1	0.0069	Ccl2,Hmox1,Vcam1,Lepr,Cadm1
Monarch	MP:0020175	Abnormal IgG1 level	4	227	1.19	0.0071	Ccl2,Rela,Ptgs2,Zc3h12a
Monarch	MP:0005239	Abnormal Bruch membrane morphology	2	13	2.13	0.0072	Ccl2,Abcc6
Monarch	MP:0009785	Abnormal susceptibility to infection induced morbidity/mortality	4	228	1.19	0.0072	Ccl2,Hmox1,Cxcl5,Icam1
Monarch	MP:0004848	Abnormal liver size	5	449	0.99	0.0076	Rela,Lepr,Clcf1,Jak2,Egr1
Monarch	MP:0002006	Neoplasm	6	733	0.86	0.0079	Ccl2,Ptgs2,Lepr,Jak2,Egr1,Icam1
Monarch	MP:0009648	Abnormal superovulation	2	14	2.1	0.008	Il33,Ptgs2
Monarch	MP:0009815	Decreased prostaglandin level	2	14	2.1	0.008	Ptgs2,Lepr
Monarch	MP:0001462	Abnormal avoidance learning behavior	3	89	1.47	0.0082	Ccl2,Il33,Lepr
Monarch	MP:0020148	Abnormal sensitivity to induced morbidity/mortality	5	460	0.98	0.0082	Ccl2,Il33,Rela,Ptgs2,Lepr
Monarch	MP:0001265	Decreased body size	8	1474	0.68	0.0083	Hmox1,Csf2,Rela,Cxcl1,Lepr,Egr1,Cadm1,Mpp6
Monarch	MP:0008553	Increased circulating tumor necrosis factor level	3	90	1.47	0.0083	Ccl2,Hmox1,Zc3h12a
Monarch	MP:0000208	Decreased hematocrit	4	244	1.16	0.0086	Hmox1,Ptgs2,Zc3h12a,Jak2
Monarch	MP:0005015	Increased T cell number	5	467	0.98	0.0086	Ccl2,Hmox1,Zc3h12a,Lepr,Cadm1
Monarch	MP:0008706	Decreased interleukin-6 secretion	3	92	1.46	0.0086	Hmox1,Il33,Cxcl5
Monarch	MP:0000693	Spleen hyperplasia	3	93	1.45	0.0089	Hmox1,Vcam1,Ptgs2
Monarch	MP:0005335	Abnormal gonadal fat pad morphology	3	94	1.45	0.009	Ccl2,Csf2,Lepr
Monarch	MP:0001927	Abnormal estrous cycle	3	95	1.44	0.0091	Csf2,Lepr,Egr1
Monarch	MP:0010771	Integument phenotype	8	1503	0.67	0.0091	Abcc6,Csf2,Rela,Ptgs2,Lepr,Jak2,Egr1,Selp
Monarch	MP:0000343	Abnormal response to cardiac infarction	3	96	1.44	0.0093	Ccl2,Hmox1,Lepr
Monarch	MP:0001547	Abnormal lipid level	6	783	0.83	0.0098	Ccl2,Hmox1,Csf2,Ptgs2,Lepr,Egr1
Monarch	MP:0010934	Increased subcutaneous adipose tissue amount	2	17	2.02	0.0101	Csf2,Lepr
Monarch	MP:0005391	Vision/eye phenotype	8	1550	0.66	0.0104	Ccl2,Abcc6,Rela,Ptgs2,Lepr,Egr1,Icam1,Selp
Monarch	MP:0008559	Abnormal interferon-gamma secretion	4	263	1.13	0.0104	Ccl2,Hmox1,Zc3h12a,Cadm1
Monarch	MP:0003638	Abnormal response/metabolism to endogenous compounds	3	103	1.41	0.0107	Rela,Ptgs2,Lepr
Monarch	MP:0005546	Choroidal neovascularization	2	18	1.99	0.0107	Ccl2,Icam1
Monarch	MP:0010768	Mortality/aging	15	5549	0.38	0.0108	Ccl2,Hmox1,Crlf1,Csf2,Il33,Rela,Vcam1,Cxcl5,Ptgs2,Zc3h12a,Lepr,Clcf1,Jak2,Egr1,Icam1
Monarch	MP:0002398	Abnormal bone marrow cell morphology/development	5	507	0.94	0.0109	Il33,Vcam1,Zc3h12a,Jak2,Egr1
Monarch	MP:0002805	Abnormal conditioned taste aversion behavior	2	19	1.97	0.0115	Ccl2,Lepr
Monarch	MP:0003645	Increased pancreatic beta cell number	2	19	1.97	0.0115	Lepr,Cadm1
Monarch	MP:0005563	Abnormal hemoglobin content	4	279	1.1	0.012	Hmox1,Zc3h12a,Lepr,Jak2
Monarch	MP:0008329	Decreased somatotroph cell number	2	20	1.95	0.0123	Lepr,Egr1
Monarch	MP:0004924	Abnormal behavior	13	4315	0.42	0.013	Ccl2,Hmox1,Crlf1,Csf2,Il33,Ptgs2,Lepr,Clcf1,Jak2,Egr1,Cadm1,Selp,Mpp6
Monarch	MP:0001259	Abnormal body weight	5	535	0.92	0.0132	Ccl2,Hmox1,Rela,Ptgs2,Lepr
Monarch	MP:0008537	Increased susceptibility to induced colitis	3	117	1.35	0.0142	Il33,Rela,Ptgs2
Monarch	MP:0011117	Abnormal susceptibility to weight gain	4	295	1.08	0.0142	Ccl2,Hmox1,Ptgs2,Lepr
Monarch	MP:0009355	Increased liver triglyceride level	3	120	1.34	0.0151	Ccl2,Lepr,Egr1
Monarch	MP:0002401	Abnormal lymphopoiesis	5	557	0.9	0.0153	Rela,Vcam1,Ptgs2,Zc3h12a,Cadm1
Monarch	MP:0004193	Abnormal kidney papilla morphology	2	23	1.88	0.0153	Ptgs2,Lepr
Monarch	MP:0002083	Premature death	7	1252	0.69	0.0155	Hmox1,Rela,Ptgs2,Zc3h12a,Lepr,Jak2,Icam1
Monarch	MP:0004905	Decreased uterus weight	2	24	1.87	0.0161	Lepr,Egr1
Monarch	MP:0001944	Abnormal pancreas morphology	4	311	1.05	0.0165	Csf2,Ptgs2,Lepr,Cadm1
Monarch	MP:0005334	Abnormal fat pad morphology	4	313	1.05	0.0168	Ccl2,Csf2,Ptgs2,Lepr
Monarch	MP:0002069	Abnormal consumption behavior	5	582	0.88	0.0176	Ccl2,Crlf1,Csf2,Lepr,Clcf1
Monarch	MP:0002444	Abnormal T cell physiology	5	582	0.88	0.0176	Il33,Rela,Vcam1,Lepr,Cadm1
Monarch	MP:0005048	Abnormal thrombosis	3	130	1.31	0.0176	Hmox1,Ptgs2,Jak2
Monarch	MP:0001777	Abnormal body temperature homeostasis	2	26	1.83	0.0178	Ptgs2,Lepr
Monarch	MP:0009113	Increased pancreatic beta cell mass	2	26	1.83	0.0178	Lepr,Cadm1
Monarch	MP:0005164	Abnormal response to injury	5	591	0.87	0.0184	Ccl2,Hmox1,Ptgs2,Lepr,Egr1
Monarch	MP:0001919	Abnormal reproductive system physiology	7	1315	0.67	0.0189	Csf2,Il33,Ptgs2,Lepr,Jak2,Egr1,Cadm1
Monarch	MP:0005416	Abnormal circulating protein level	7	1318	0.67	0.0191	Ccl2,Hmox1,Cxcl5,Zc3h12a,Lepr,Egr1,Ccl20
Monarch	MP:0008668	Abnormal interleukin-12b secretion	2	28	1.8	0.0196	Ccl2,Zc3h12a
Monarch	MP:0010678	Abnormal skin adnexa morphology	6	941	0.75	0.02	Abcc6,Csf2,Rela,Ptgs2,Lepr,Jak2
Monarch	MP:0005595	Abnormal vascular smooth muscle physiology	3	140	1.28	0.0204	Ccl2,Hmox1,Lepr
Monarch	MP:0013237	Abnormal skeletal muscle regeneration	2	29	1.78	0.0207	Ccl2,Ptgs2
Monarch	MP:0002680	Decreased corpora lutea number	2	30	1.77	0.0219	Il33,Lepr
Monarch	MP:0009010	Abnormal diestrus	2	30	1.77	0.0219	Csf2,Lepr
Monarch	MP:0002164	Abnormal gland physiology	5	628	0.85	0.0226	Ptgs2,Lepr,Jak2,Egr1,Cadm1
Monarch	MP:0002972	Abnormal cardiac muscle contractility	4	350	1	0.0226	Hmox1,Ptgs2,Lepr,Icam1
Monarch	MP:0000653	Abnormal sex gland morphology	6	975	0.73	0.023	Csf2,Il33,Ptgs2,Lepr,Egr1,Cadm1
Monarch	MP:0004264	Abnormal extraembryonic tissue physiology	4	356	1	0.0235	Csf2,Vcam1,Ptgs2,Jak2
Monarch	MP:0005369	Muscle phenotype	7	1379	0.65	0.0235	Ccl2,Hmox1,Rela,Vcam1,Ptgs2,Lepr,Icam1
Monarch	MP:0002620	Abnormal monocyte morphology	2	32	1.74	0.0236	Ccl2,Ccl7
Monarch	MP:0008872	Abnormal physiological response to xenobiotic	5	642	0.84	0.0242	Ccl2,Il33,Rela,Ptgs2,Egr1
Monarch	MP:0009009	Absent estrous cycle	2	33	1.73	0.0248	Lepr,Egr1
Monarch	MP:0001846	Increased inflammatory response	5	651	0.83	0.0254	Il33,Rela,Ptgs2,Lepr,Selp
Monarch	MP:0001132	Absent mature ovarian follicles	2	34	1.71	0.0259	Csf2,Egr1
Monarch	MP:0004152	Abnormal circulating iron level	3	159	1.22	0.027	Hmox1,Lepr,Jak2
Monarch	MP:0000003	Abnormal adipose tissue morphology	6	1015	0.72	0.0272	Ccl2,Hmox1,Csf2,Ptgs2,Lepr,Mpp6
Monarch	MP:0002051	Increased skin papilloma incidence	2	35	1.7	0.0272	Ptgs2,Egr1
Monarch	MP:0003627	Abnormal leukocyte tethering or rolling	2	36	1.69	0.0283	Icam1,Selp
Monarch	MP:0006058	Decreased cerebral infarct size	2	36	1.69	0.0283	Ptgs2,Egr1
Monarch	MP:0010209	Abnormal circulating chemokine level	2	36	1.69	0.0283	Cxcl5,Zc3h12a
Monarch	MP:0005350	Increased susceptibility to autoimmune disorder	3	164	1.21	0.0285	Hmox1,Lepr,Selp
Monarch	MP:0008236	Decreased susceptibility to neuronal excitotoxicity	2	37	1.68	0.0291	Ccl2,Ptgs2
Monarch	MP:0008539	Decreased susceptibility to induced colitis	2	37	1.68	0.0291	Ccl2,Icam1
Monarch	MP:0001116	Small gonad	4	395	0.95	0.0318	Csf2,Ptgs2,Egr1,Cadm1
Monarch	MP:0005136	Decreased growth hormone level	2	39	1.66	0.0318	Lepr,Egr1
Monarch	MP:0009285	Increased gonadal fat pad weight	2	39	1.66	0.0318	Csf2,Lepr
Monarch	MP:0020130	Abnormal total fat pad weight	2	39	1.66	0.0318	Ccl2,Ptgs2
Monarch	MP:0005559	Increased circulating glucose level	4	398	0.95	0.0323	Ccl2,Csf2,Lepr,Icam1
Monarch	MP:0000266	Abnormal heart morphology	7	1489	0.62	0.0333	Abcc6,Hmox1,Vcam1,Ptgs2,Lepr,Clcf1,Egr1
Monarch	MP:0001712	Abnormal placenta development	3	176	1.18	0.0334	Csf2,Vcam1,Ptgs2
Monarch	MP:0005425	Increased macrophage cell number	3	176	1.18	0.0334	Ccl2,Hmox1,Egr1
Monarch	MP:0005351	Decreased susceptibility to autoimmune disorder	3	177	1.17	0.0337	Ccl2,Csf2,Ptgs2
Monarch	MP:0004896	Abnormal endometrium morphology	2	41	1.63	0.0338	Lepr,Egr1
Monarch	MP:0000316	Cellular necrosis	3	179	1.17	0.0345	Ccl2,Rela,Ptgs2
Monarch	MP:0013285	Abnormal renal filtration	2	42	1.62	0.0351	Ptgs2,Lepr
Monarch	MP:0001544	Abnormal cardiovascular system physiology	7	1527	0.61	0.0374	Ccl2,Hmox1,Ptgs2,Lepr,Egr1,Icam1,Selp
Monarch	MP:0009767	Decreased sensitivity to xenobiotic induced morbidity/mortality	2	44	1.6	0.0378	Ccl2,Il33
Monarch	MP:0002106	Abnormal muscle physiology	5	732	0.78	0.038	Ccl2,Hmox1,Ptgs2,Lepr,Icam1
Monarch	MP:0005095	Decreased T cell proliferation	3	187	1.15	0.0381	Rela,Lepr,Cadm1
Monarch	MP:0000172	Abnormal bone marrow cell number	3	190	1.14	0.0395	Vcam1,Jak2,Egr1
Monarch	MP:0000192	Abnormal mineral level	4	427	0.92	0.0395	Hmox1,Ptgs2,Lepr,Jak2
Monarch	MP:0000609	Abnormal liver physiology	3	192	1.14	0.0404	Rela,Lepr,Egr1
Monarch	MP:0002447	Abnormal erythrocyte morphology	6	1124	0.67	0.0404	Hmox1,Ptgs2,Zc3h12a,Lepr,Jak2,Egr1
Monarch	MP:0002339	Abnormal lymph node morphology	4	434	0.91	0.0409	Hmox1,Cxcl1,Ptgs2,Zc3h12a
Monarch	MP:0010680	Abnormal skin adnexa physiology	3	197	1.13	0.0424	Ptgs2,Lepr,Jak2
Monarch	MP:0002891	Increased insulin sensitivity	3	199	1.12	0.0435	Ccl2,Hmox1,Lepr
Monarch	MP:0003141	Cardiac fibrosis	3	199	1.12	0.0435	Hmox1,Ptgs2,Egr1
Monarch	MP:0010122	Abnormal bone mineral content	5	764	0.76	0.0435	Il33,Cxcl1,Lepr,Clcf1,Mpp6
Monarch	MP:0008826	Abnormal splenic cell ratio	2	49	1.56	0.0436	Hmox1,Vcam1
Monarch	MP:0011402	Renal cast	2	49	1.56	0.0436	Hmox1,Ptgs2
Monarch	MP:0002136	Abnormal kidney physiology	3	201	1.12	0.044	Hmox1,Ptgs2,Lepr
Monarch	MP:0002163	Abnormal gland morphology	8	2080	0.53	0.0447	Csf2,Il33,Rela,Ptgs2,Lepr,Jak2,Egr1,Cadm1
Monarch	MP:0005656	Decreased aggression	2	51	1.54	0.0462	Ptgs2,Egr1
Monarch	MP:0010832	Lethality during fetal growth through weaning	8	2110	0.52	0.0479	Hmox1,Crlf1,Csf2,Rela,Vcam1,Ptgs2,Clcf1,Jak2
Monarch	MP:0008719	Impaired neutrophil recruitment	2	53	1.52	0.0489	Icam1,Selp
TISSUES	BTO:0000801	Macrophage	8	238	1.47	5.35e-07	Ccl2,Hmox1,Csf2,Ccl7,Vcam1,Cxcl1,Ptgs2,Icam1
TISSUES	BTO:0001441	Marrow cell	6	83	1.8	8.27e-07	Ccl2,Csf2,Vcam1,Cxcl1,Jak2,Icam1
TISSUES	BTO:0000089	Blood	9	467	1.23	1.29e-06	Ccl2,Csf2,Il33,Vcam1,Cxcl1,Ptgs2,Jak2,Icam1,Selp
TISSUES	BTO:0001044	Phagocyte	5	62	1.85	7.69e-06	Ccl2,Csf2,Vcam1,Cxcl1,Icam1
TISSUES	BTO:0000130	Neutrophil	4	35	2	5.62e-05	Ccl2,Csf2,Cxcl1,Icam1
TISSUES	BTO:0000539	Granulocyte	5	99	1.65	5.62e-05	Ccl2,Csf2,Il33,Cxcl1,Icam1
TISSUES	BTO:0000570	Hematopoietic system	13	2151	0.73	5.62e-05	Ccl2,Hmox1,Csf2,Il33,Rela,Vcam1,Cxcl1,Ptgs2,Jak2,Cadm1,Icam1,Ccl20,Selp
TISSUES	BTO:0000574	Hematopoietic cell	7	357	1.24	5.62e-05	Ccl2,Csf2,Il33,Vcam1,Cxcl1,Jak2,Icam1
TISSUES	BTO:0000876	Monocyte	4	38	1.97	5.62e-05	Ccl2,Csf2,Vcam1,Icam1
TISSUES	BTO:0001176	Endothelial cell	4	46	1.88	5.62e-05	Ccl2,Vcam1,Icam1,Selp
TISSUES	BTO:0002012	Tunica intima vasorum	3	9	2.47	5.62e-05	Ccl2,Vcam1,Icam1
TISSUES	BTO:0002626	Venule	3	8	2.52	5.62e-05	Vcam1,Icam1,Selp
TISSUES	BTO:0002688	Vascular cell	3	8	2.52	5.62e-05	Ccl2,Vcam1,Icam1
TISSUES	BTO:0005810	Immune system	13	2165	0.72	5.62e-05	Ccl2,Hmox1,Csf2,Ccl7,Il33,Rela,Vcam1,Cxcl1,Ptgs2,Jak2,Cadm1,Icam1,Ccl20
TISSUES	BTO:0000751	Leukocyte	6	300	1.25	0.00013	Ccl2,Csf2,Il33,Vcam1,Cxcl1,Icam1
TISSUES	BTO:0003120	Atherosclerotic plaque	3	14	2.28	0.00013	Ccl2,Vcam1,Icam1
TISSUES	BTO:0000416	Epithelium	6	358	1.17	0.00033	Ccl2,Il33,Vcam1,Cxcl5,Icam1,Selp
TISSUES	BTO:0000634	Integument	7	579	1.03	0.00033	Ccl2,Csf2,Il33,Vcam1,Cxcl5,Icam1,Selp
TISSUES	BTO:0000763	Lung	9	1144	0.84	0.00033	Hmox1,Csf2,Il33,Rela,Vcam1,Cxcl5,Jak2,Cadm1,Icam1
TISSUES	BTO:0001853	Vascular endothelium	3	34	1.89	0.001	Vcam1,Icam1,Selp
TISSUES	BTO:0000131	Blood plasma	3	37	1.85	0.0012	Ccl2,Icam1,Selp
TISSUES	BTO:0003245	Aortic endothelial cell	2	3	2.77	0.0012	Vcam1,Icam1
TISSUES	BTO:0004096	Coronary artery endothelial cell	2	3	2.77	0.0012	Vcam1,Icam1
TISSUES	BTO:0004602	Human aortic endothelial cell	2	4	2.64	0.0015	Vcam1,Icam1
TISSUES	BTO:0000078	Microglia	3	48	1.74	0.002	Ccl2,Hmox1,Ptgs2
TISSUES	BTO:0000140	Bone	4	164	1.33	0.0028	Ccl2,Csf2,Vcam1,Ptgs2
TISSUES	BTO:0000846	Erythroleukemia cell line	2	7	2.4	0.0033	Csf2,Jak2
TISSUES	BTO:0004378	Blood vessel wall	2	7	2.4	0.0033	Vcam1,Icam1
TISSUES	BTO:0004732	Bone marrow-derived macrophage	3	62	1.63	0.0037	Ccl2,Cxcl1,Ptgs2
TISSUES	BTO:0003123	Microvascular endothelial cell	2	11	2.21	0.0062	Vcam1,Icam1
TISSUES	BTO:0000753	Lymphoid tissue	9	1858	0.63	0.0074	Hmox1,Csf2,Il33,Rela,Vcam1,Jak2,Cadm1,Icam1,Ccl20
TISSUES	BTO:0001949	HUVEC cell	2	13	2.13	0.0074	Vcam1,Icam1
TISSUES	BTO:0003718	Vasculature	2	16	2.04	0.0102	Vcam1,Icam1
TISSUES	BTO:0001022	Periosteum	3	100	1.42	0.0113	Ccl2,Vcam1,Ptgs2
TISSUES	BTO:0001281	Spleen	7	1187	0.72	0.0143	Hmox1,Csf2,Rela,Vcam1,Jak2,Cadm1,Icam1
TISSUES	BTO:0001489	Whole body	19	9158	0.26	0.0255	Ccl2,Abcc6,Hmox1,Csf2,Ccl7,Prl2c5,Il33,Rela,Vcam1,Cxcl5,Cxcl1,Ptgs2,Lepr,Jak2,Egr1,Cadm1,Icam1,Ccl20,Selp
TISSUES	BTO:0000784	Lymph node	3	155	1.23	0.0349	Csf2,Vcam1,Icam1
TISSUES	BTO:0000782	T-lymphocyte	3	157	1.23	0.0355	Csf2,Il33,Icam1
TISSUES	BTO:0000737	Leukemia cell line	3	166	1.2	0.0409	Csf2,Ptgs2,Jak2
COMPARTMENTS	GOCC:0005615	Extracellular space	14	651	1.28	3.15e-12	Ccl2,Crlf1,Csf2,Ccl7,Prl2c5,Vcam1,Cxcl5,Cxcl1,Lepr,Clcf1,Icam1,Prl2c3,Ccl20,Selp
COMPARTMENTS	GOCC:0005576	Extracellular region	15	1446	0.96	3.6e-09	Ccl2,Crlf1,Csf2,Ccl7,Prl2c5,Vcam1,Cxcl5,Cxcl1,Lepr,Clcf1,Icam1,Il11,Prl2c3,Ccl20,Selp
COMPARTMENTS	GOCC:0110165	Cellular anatomical entity	25	12108	0.26	0.00023	Ccl2,Abcc6,Hmox1,Crlf1,Csf2,Ccl7,Prl2c5,Il33,Rela,Vcam1,Cxcl5,Cxcl1,Ptgs2,Zc3h12a,Lepr,Clcf1,Jak2,Egr1,Cadm1,Icam1,Il11,Prl2c3,Ccl20,Selp,Mpp6
COMPARTMENTS	GOCC:0097058	CRLF-CLCF1 complex	2	2	2.95	0.004	Crlf1,Clcf1
COMPARTMENTS	GOCC:0008305	Integrin complex	3	51	1.71	0.0112	Vcam1,Icam1,Selp
COMPARTMENTS	GOCC:0034668	Integrin alpha4-beta1 complex	2	5	2.55	0.0112	Vcam1,Icam1
COMPARTMENTS	GOCC:0043235	Receptor complex	5	411	1.03	0.0244	Csf2,Vcam1,Lepr,Icam1,Selp
COMPARTMENTS	GOCC:0005887	Integral component of plasma membrane	6	734	0.86	0.0343	Csf2,Vcam1,Lepr,Cadm1,Icam1,Selp
COMPARTMENTS	GOCC:0098802	Plasma membrane signaling receptor complex	4	250	1.15	0.0388	Csf2,Vcam1,Icam1,Selp
UniProt Keywords	KW-0202	Cytokine	9	181	1.64	2.12e-10	Ccl2,Csf2,Ccl7,Il33,Cxcl5,Cxcl1,Clcf1,Il11,Ccl20
UniProt Keywords	KW-0964	Secreted	13	1623	0.85	1.18e-06	Ccl2,Crlf1,Csf2,Ccl7,Prl2c5,Il33,Cxcl5,Cxcl1,Lepr,Clcf1,Il11,Prl2c3,Ccl20
UniProt Keywords	KW-0732	Signal	17	3546	0.63	1.75e-06	Ccl2,Crlf1,Csf2,Ccl7,Prl2c5,Vcam1,Cxcl5,Cxcl1,Ptgs2,Lepr,Clcf1,Cadm1,Icam1,Il11,Prl2c3,Ccl20,Selp
UniProt Keywords	KW-0395	Inflammatory response	6	165	1.51	4.22e-06	Ccl2,Ccl7,Cxcl5,Cxcl1,Zc3h12a,Ccl20
UniProt Keywords	KW-1015	Disulfide bond	15	3084	0.63	1.38e-05	Ccl2,Crlf1,Csf2,Ccl7,Prl2c5,Vcam1,Cxcl5,Cxcl1,Ptgs2,Lepr,Cadm1,Icam1,Prl2c3,Ccl20,Selp
UniProt Keywords	KW-0145	Chemotaxis	4	84	1.62	0.00025	Ccl2,Ccl7,Cxcl5,Ccl20
UniProt Keywords	KW-0325	Glycoprotein	14	3781	0.51	0.00099	Ccl2,Abcc6,Crlf1,Csf2,Ccl7,Prl2c5,Vcam1,Ptgs2,Lepr,Clcf1,Cadm1,Icam1,Prl2c3,Selp
UniProt Keywords	KW-0393	Immunoglobulin domain	5	395	1.05	0.0051	Crlf1,Vcam1,Lepr,Cadm1,Icam1
UniProt Keywords	KW-0339	Growth factor	3	128	1.32	0.0258	Csf2,Cxcl1,Il11
Pfam	PF00048	Small cytokines (intecrine/chemokine), interleukin-8 like	5	51	1.94	1.54e-05	Ccl2,Ccl7,Cxcl5,Cxcl1,Ccl20
Pfam	PF06328	Ig-like C2-type domain	2	5	2.55	0.0443	Crlf1,Lepr
InterPro	IPR001811	Chemokine interleukin-8-like domain	5	38	2.06	7.57e-06	Ccl2,Ccl7,Cxcl5,Cxcl1,Ccl20
InterPro	IPR036048	Chemokine interleukin-8-like superfamily	5	38	2.06	7.57e-06	Ccl2,Ccl7,Cxcl5,Cxcl1,Ccl20
InterPro	IPR009079	Four-helical cytokine-like, core	5	84	1.72	0.00011	Csf2,Prl2c5,Clcf1,Il11,Prl2c3
InterPro	IPR000827	CC chemokine, conserved site	3	17	2.19	0.0024	Ccl2,Ccl7,Ccl20
InterPro	IPR039809	Chemokine beta/gamma/delta	3	23	2.06	0.0044	Ccl2,Ccl7,Ccl20
InterPro	IPR003987	Intercellular adhesion molecule/vascular cell adhesion molecule, N-terminal	2	6	2.47	0.0381	Vcam1,Icam1
SMART	SM00199	Intercrine alpha family (small cytokine C-X-C) (chemokine CXC).	5	41	2.03	1.26e-06	Ccl2,Ccl7,Cxcl5,Cxcl1,Ccl20

## Sheet: modules 2 + 9 + 169
#category	term ID	term description	observed gene count	background gene count	strength	false discovery rate	matching proteins in your network (labels)
GO Process	GO:0002376	Immune system process	22	1842	0.96	2.42e-14	Ccl2,Tbx21,Hmox1,Csf2,Ccl7,Irf4,Il33,Rela,Vcam1,Cxcl5,Cxcl1,Zc3h12a,Lepr,Clcf1,Jak2,Egr1,Cadm1,Icam1,Prdm1,Bach2,Ccl20,Selp
GO Process	GO:0051240	Positive regulation of multicellular organismal process	22	1902	0.94	2.42e-14	Ccl2,Tbx21,Hmox1,Csf2,Prl2c5,Irf4,Il33,Rela,Cxcl5,Cxcl1,Ptgs2,Zc3h12a,Lepr,Clcf1,Jak2,Egr1,Cadm1,Icam1,Prl2c3,Prdm1,Ccl20,Selp
GO Process	GO:0048583	Regulation of response to stimulus	25	3651	0.72	1.64e-12	Ccl2,Tbx21,Hmox1,Crlf1,Csf2,Ccl7,Prl2c5,Irf4,Il33,Rela,Cxcl5,Cxcl1,Ptgs2,Zc3h12a,Lepr,Clcf1,Jak2,Egr1,Cadm1,Icam1,Il11,Prl2c3,Prdm1,Ccl20,Selp
GO Process	GO:0034097	Response to cytokine	16	818	1.17	2.06e-12	Ccl2,Crlf1,Csf2,Ccl7,Il33,Rela,Cxcl5,Cxcl1,Ptgs2,Zc3h12a,Lepr,Jak2,Egr1,Icam1,Ccl20,Selp
GO Process	GO:0048584	Positive regulation of response to stimulus	21	2080	0.89	2.06e-12	Ccl2,Tbx21,Crlf1,Csf2,Ccl7,Prl2c5,Il33,Rela,Cxcl5,Cxcl1,Ptgs2,Zc3h12a,Lepr,Clcf1,Jak2,Cadm1,Icam1,Il11,Prl2c3,Ccl20,Selp
GO Process	GO:0071345	Cellular response to cytokine stimulus	15	698	1.21	4.11e-12	Ccl2,Crlf1,Csf2,Ccl7,Il33,Rela,Cxcl5,Cxcl1,Zc3h12a,Lepr,Jak2,Egr1,Icam1,Ccl20,Selp
GO Process	GO:0006954	Inflammatory response	13	481	1.31	2.72e-11	Ccl2,Hmox1,Ccl7,Il33,Rela,Cxcl5,Cxcl1,Ptgs2,Zc3h12a,Jak2,Icam1,Ccl20,Selp
GO Process	GO:0002684	Positive regulation of immune system process	15	815	1.15	2.86e-11	Ccl2,Tbx21,Hmox1,Ccl7,Il33,Rela,Vcam1,Cxcl1,Zc3h12a,Clcf1,Cadm1,Icam1,Prdm1,Ccl20,Selp
GO Process	GO:0001817	Regulation of cytokine production	14	698	1.18	8.24e-11	Ccl2,Tbx21,Hmox1,Csf2,Irf4,Il33,Rela,Cxcl5,Ptgs2,Zc3h12a,Jak2,Egr1,Cadm1,Ccl20
GO Process	GO:0019221	Cytokine-mediated signaling pathway	11	295	1.45	1.08e-10	Ccl2,Crlf1,Ccl7,Il33,Rela,Cxcl5,Cxcl1,Lepr,Jak2,Egr1,Ccl20
GO Process	GO:0050900	Leukocyte migration	10	202	1.58	1.08e-10	Ccl2,Tbx21,Ccl7,Vcam1,Cxcl5,Cxcl1,Cadm1,Icam1,Ccl20,Selp
GO Process	GO:0009966	Regulation of signal transduction	21	2767	0.76	2.09e-10	Ccl2,Hmox1,Crlf1,Csf2,Ccl7,Prl2c5,Irf4,Rela,Cxcl5,Ptgs2,Zc3h12a,Lepr,Clcf1,Jak2,Egr1,Icam1,Il11,Prl2c3,Prdm1,Ccl20,Selp
GO Process	GO:0010646	Regulation of cell communication	22	3215	0.72	2.16e-10	Ccl2,Hmox1,Crlf1,Csf2,Ccl7,Prl2c5,Irf4,Rela,Cxcl5,Ptgs2,Zc3h12a,Lepr,Clcf1,Jak2,Egr1,Cadm1,Icam1,Il11,Prl2c3,Prdm1,Ccl20,Selp
GO Process	GO:0010647	Positive regulation of cell communication	18	1762	0.89	2.16e-10	Ccl2,Crlf1,Csf2,Ccl7,Prl2c5,Rela,Cxcl5,Ptgs2,Zc3h12a,Lepr,Clcf1,Jak2,Cadm1,Icam1,Il11,Prl2c3,Ccl20,Selp
GO Process	GO:0023051	Regulation of signaling	22	3227	0.71	2.16e-10	Ccl2,Hmox1,Crlf1,Csf2,Ccl7,Prl2c5,Irf4,Rela,Cxcl5,Ptgs2,Zc3h12a,Lepr,Clcf1,Jak2,Egr1,Cadm1,Icam1,Il11,Prl2c3,Prdm1,Ccl20,Selp
GO Process	GO:0023056	Positive regulation of signaling	18	1769	0.89	2.16e-10	Ccl2,Crlf1,Csf2,Ccl7,Prl2c5,Rela,Cxcl5,Ptgs2,Zc3h12a,Lepr,Clcf1,Jak2,Cadm1,Icam1,Il11,Prl2c3,Ccl20,Selp
GO Process	GO:0048522	Positive regulation of cellular process	26	5407	0.56	2.16e-10	Ccl2,Tbx21,Hmox1,Crlf1,Csf2,Ccl7,Prl2c5,Irf4,Il33,Rela,Vcam1,Cxcl5,Cxcl1,Ptgs2,Zc3h12a,Lepr,Clcf1,Jak2,Egr1,Cadm1,Icam1,Il11,Prl2c3,Prdm1,Ccl20,Selp
GO Process	GO:0002682	Regulation of immune system process	16	1252	0.99	2.89e-10	Ccl2,Tbx21,Hmox1,Ccl7,Il33,Rela,Vcam1,Cxcl5,Cxcl1,Zc3h12a,Clcf1,Cadm1,Icam1,Prdm1,Ccl20,Selp
GO Process	GO:0065009	Regulation of molecular function	24	4379	0.62	3.97e-10	Ccl2,Tbx21,Hmox1,Crlf1,Csf2,Ccl7,Prl2c5,Irf4,Il33,Rela,Cxcl5,Cxcl1,Ptgs2,Zc3h12a,Lepr,Clcf1,Jak2,Egr1,Icam1,Il11,Prl2c3,Prdm1,Bach2,Ccl20
GO Process	GO:0006952	Defense response	15	1133	1	1.15e-09	Ccl2,Hmox1,Ccl7,Irf4,Il33,Rela,Cxcl5,Cxcl1,Ptgs2,Zc3h12a,Jak2,Icam1,Prdm1,Ccl20,Selp
GO Process	GO:0071310	Cellular response to organic substance	18	1987	0.84	1.2e-09	Ccl2,Tbx21,Crlf1,Csf2,Ccl7,Il33,Rela,Vcam1,Cxcl5,Cxcl1,Ptgs2,Zc3h12a,Lepr,Jak2,Egr1,Icam1,Ccl20,Selp
GO Process	GO:0008284	Positive regulation of cell population proliferation	14	964	1.04	2.29e-09	Ccl2,Hmox1,Crlf1,Csf2,Prl2c5,Rela,Vcam1,Cxcl1,Ptgs2,Clcf1,Jak2,Egr1,Il11,Prl2c3
GO Process	GO:0050896	Response to stimulus	27	6908	0.47	2.6e-09	Ccl2,Tbx21,Hmox1,Crlf1,Csf2,Ccl7,Prl2c5,Irf4,Il33,Rela,Vcam1,Cxcl5,Cxcl1,Ptgs2,Zc3h12a,Lepr,Clcf1,Jak2,Egr1,Cadm1,Icam1,Il11,Prl2c3,Prdm1,Bach2,Ccl20,Selp
GO Process	GO:0009967	Positive regulation of signal transduction	16	1538	0.9	4.7e-09	Ccl2,Crlf1,Csf2,Ccl7,Prl2c5,Rela,Cxcl5,Zc3h12a,Lepr,Clcf1,Jak2,Icam1,Il11,Prl2c3,Ccl20,Selp
GO Process	GO:0070887	Cellular response to chemical stimulus	19	2535	0.76	4.7e-09	Ccl2,Tbx21,Hmox1,Crlf1,Csf2,Ccl7,Il33,Rela,Vcam1,Cxcl5,Cxcl1,Ptgs2,Zc3h12a,Lepr,Jak2,Egr1,Icam1,Ccl20,Selp
GO Process	GO:0044419	Interspecies interaction between organisms	15	1309	0.94	6.95e-09	Ccl2,Tbx21,Ccl7,Irf4,Il33,Rela,Vcam1,Cxcl5,Cxcl1,Ptgs2,Zc3h12a,Jak2,Icam1,Prdm1,Ccl20
GO Process	GO:0032101	Regulation of response to external stimulus	13	871	1.05	1.04e-08	Ccl2,Ccl7,Il33,Rela,Cxcl5,Cxcl1,Ptgs2,Zc3h12a,Clcf1,Jak2,Cadm1,Prdm1,Selp
GO Process	GO:0042127	Regulation of cell population proliferation	16	1650	0.87	1.17e-08	Ccl2,Hmox1,Crlf1,Csf2,Prl2c5,Il33,Rela,Vcam1,Cxcl1,Ptgs2,Clcf1,Jak2,Egr1,Il11,Prl2c3,Prdm1
GO Process	GO:0010033	Response to organic substance	19	2742	0.72	1.58e-08	Ccl2,Tbx21,Hmox1,Crlf1,Csf2,Ccl7,Il33,Rela,Vcam1,Cxcl5,Cxcl1,Ptgs2,Zc3h12a,Lepr,Jak2,Egr1,Icam1,Ccl20,Selp
GO Process	GO:0046427	Positive regulation of receptor signaling pathway via JAK-STAT	7	96	1.74	2.26e-08	Crlf1,Csf2,Prl2c5,Cxcl5,Clcf1,Jak2,Prl2c3
GO Process	GO:0009893	Positive regulation of metabolic process	21	3767	0.63	3.15e-08	Ccl2,Tbx21,Hmox1,Crlf1,Csf2,Ccl7,Irf4,Il33,Rela,Cxcl1,Ptgs2,Zc3h12a,Lepr,Clcf1,Jak2,Egr1,Cadm1,Icam1,Il11,Prdm1,Ccl20
GO Process	GO:0006955	Immune response	13	979	1	3.6e-08	Ccl2,Csf2,Ccl7,Irf4,Il33,Rela,Cxcl5,Cxcl1,Jak2,Icam1,Prdm1,Bach2,Ccl20
GO Process	GO:0001819	Positive regulation of cytokine production	10	436	1.24	5.13e-08	Ccl2,Csf2,Irf4,Il33,Rela,Ptgs2,Jak2,Egr1,Cadm1,Ccl20
GO Process	GO:0001934	Positive regulation of protein phosphorylation	13	1010	0.99	5.13e-08	Ccl2,Crlf1,Csf2,Ccl7,Ptgs2,Zc3h12a,Lepr,Clcf1,Jak2,Egr1,Icam1,Il11,Ccl20
GO Process	GO:0009605	Response to external stimulus	17	2199	0.77	5.43e-08	Ccl2,Tbx21,Hmox1,Ccl7,Prl2c5,Irf4,Il33,Rela,Vcam1,Cxcl5,Cxcl1,Ptgs2,Zc3h12a,Jak2,Prl2c3,Prdm1,Ccl20
GO Process	GO:0072676	Lymphocyte migration	6	63	1.86	1.11e-07	Ccl2,Tbx21,Ccl7,Cadm1,Icam1,Ccl20
GO Process	GO:0023052	Signaling	21	4065	0.59	1.14e-07	Ccl2,Hmox1,Crlf1,Csf2,Ccl7,Prl2c5,Il33,Rela,Vcam1,Cxcl5,Cxcl1,Zc3h12a,Lepr,Clcf1,Jak2,Egr1,Cadm1,Il11,Prl2c3,Ccl20,Selp
GO Process	GO:0051247	Positive regulation of protein metabolic process	15	1675	0.83	1.45e-07	Ccl2,Crlf1,Csf2,Ccl7,Il33,Rela,Ptgs2,Zc3h12a,Lepr,Clcf1,Jak2,Egr1,Icam1,Il11,Ccl20
GO Process	GO:0007154	Cell communication	21	4179	0.58	1.84e-07	Ccl2,Hmox1,Crlf1,Csf2,Ccl7,Prl2c5,Il33,Rela,Vcam1,Cxcl5,Cxcl1,Zc3h12a,Lepr,Clcf1,Jak2,Egr1,Cadm1,Il11,Prl2c3,Ccl20,Selp
GO Process	GO:0032879	Regulation of localization	18	2806	0.69	1.93e-07	Ccl2,Hmox1,Ccl7,Prl2c5,Il33,Cxcl1,Ptgs2,Zc3h12a,Lepr,Clcf1,Jak2,Egr1,Cadm1,Icam1,Il11,Prl2c3,Ccl20,Selp
GO Process	GO:0045321	Leukocyte activation	10	511	1.17	1.93e-07	Tbx21,Csf2,Irf4,Il33,Cxcl5,Lepr,Clcf1,Jak2,Egr1,Icam1
GO Process	GO:0048513	Animal organ development	19	3230	0.65	1.93e-07	Ccl2,Tbx21,Hmox1,Crlf1,Csf2,Prl2c5,Irf4,Rela,Vcam1,Cxcl5,Ptgs2,Lepr,Clcf1,Jak2,Egr1,Cadm1,Icam1,Prl2c3,Prdm1
GO Process	GO:0051707	Response to other organism	13	1145	0.94	1.93e-07	Ccl2,Tbx21,Ccl7,Irf4,Il33,Rela,Cxcl5,Cxcl1,Ptgs2,Zc3h12a,Jak2,Prdm1,Ccl20
GO Process	GO:0002697	Regulation of immune effector process	9	377	1.26	2.44e-07	Ccl2,Tbx21,Hmox1,Il33,Cxcl5,Cxcl1,Zc3h12a,Clcf1,Cadm1
GO Process	GO:0007165	Signal transduction	20	3779	0.6	2.44e-07	Ccl2,Hmox1,Crlf1,Csf2,Ccl7,Prl2c5,Il33,Rela,Vcam1,Cxcl5,Cxcl1,Zc3h12a,Lepr,Clcf1,Jak2,Egr1,Il11,Prl2c3,Ccl20,Selp
GO Process	GO:0031325	Positive regulation of cellular metabolic process	19	3320	0.64	2.5e-07	Ccl2,Tbx21,Hmox1,Crlf1,Csf2,Ccl7,Irf4,Il33,Rela,Cxcl1,Ptgs2,Zc3h12a,Lepr,Clcf1,Jak2,Egr1,Icam1,Il11,Ccl20
GO Process	GO:0051716	Cellular response to stimulus	23	5497	0.5	2.88e-07	Ccl2,Tbx21,Hmox1,Crlf1,Csf2,Ccl7,Prl2c5,Il33,Rela,Vcam1,Cxcl5,Cxcl1,Ptgs2,Zc3h12a,Lepr,Clcf1,Jak2,Egr1,Icam1,Il11,Prl2c3,Ccl20,Selp
GO Process	GO:0048731	System development	21	4350	0.56	2.94e-07	Ccl2,Tbx21,Hmox1,Crlf1,Csf2,Prl2c5,Irf4,Il33,Rela,Vcam1,Cxcl5,Ptgs2,Zc3h12a,Lepr,Clcf1,Jak2,Egr1,Cadm1,Icam1,Prl2c3,Prdm1
GO Process	GO:1990869	Cellular response to chemokine	6	82	1.75	3.25e-07	Ccl2,Ccl7,Cxcl5,Cxcl1,Zc3h12a,Ccl20
GO Process	GO:0030335	Positive regulation of cell migration	10	567	1.13	3.72e-07	Ccl2,Hmox1,Ccl7,Ptgs2,Zc3h12a,Jak2,Egr1,Icam1,Ccl20,Selp
GO Process	GO:0050865	Regulation of cell activation	10	569	1.13	3.73e-07	Ccl2,Tbx21,Hmox1,Il33,Vcam1,Zc3h12a,Clcf1,Jak2,Prdm1,Selp
GO Process	GO:0051094	Positive regulation of developmental process	14	1533	0.84	3.73e-07	Tbx21,Hmox1,Csf2,Prl2c5,Rela,Cxcl5,Cxcl1,Ptgs2,Zc3h12a,Clcf1,Jak2,Egr1,Prl2c3,Prdm1
GO Process	GO:0010604	Positive regulation of macromolecule metabolic process	19	3467	0.62	4.46e-07	Ccl2,Tbx21,Crlf1,Csf2,Ccl7,Irf4,Il33,Rela,Ptgs2,Zc3h12a,Lepr,Clcf1,Jak2,Egr1,Cadm1,Icam1,Il11,Prdm1,Ccl20
GO Process	GO:0032270	Positive regulation of cellular protein metabolic process	14	1600	0.82	6.09e-07	Ccl2,Crlf1,Csf2,Ccl7,Il33,Ptgs2,Zc3h12a,Lepr,Clcf1,Jak2,Egr1,Icam1,Il11,Ccl20
GO Process	GO:0050793	Regulation of developmental process	17	2669	0.69	6.09e-07	Ccl2,Tbx21,Hmox1,Csf2,Ccl7,Prl2c5,Rela,Cxcl5,Cxcl1,Ptgs2,Zc3h12a,Clcf1,Jak2,Egr1,Icam1,Prl2c3,Prdm1
GO Process	GO:0071347	Cellular response to interleukin-1	6	95	1.68	6.16e-07	Ccl2,Ccl7,Rela,Zc3h12a,Egr1,Ccl20
GO Process	GO:0034612	Response to tumor necrosis factor	7	188	1.45	8.8e-07	Ccl2,Ccl7,Rela,Ptgs2,Zc3h12a,Jak2,Ccl20
GO Process	GO:0019222	Regulation of metabolic process	23	6085	0.46	1.84e-06	Ccl2,Tbx21,Hmox1,Crlf1,Csf2,Ccl7,Irf4,Il33,Rela,Cxcl5,Cxcl1,Ptgs2,Zc3h12a,Lepr,Clcf1,Jak2,Egr1,Cadm1,Icam1,Il11,Prdm1,Bach2,Ccl20
GO Process	GO:0050867	Positive regulation of cell activation	8	339	1.25	1.88e-06	Ccl2,Tbx21,Il33,Vcam1,Clcf1,Jak2,Prdm1,Selp
GO Process	GO:0030334	Regulation of cell migration	11	915	0.96	1.9e-06	Ccl2,Hmox1,Ccl7,Il33,Ptgs2,Zc3h12a,Jak2,Egr1,Icam1,Ccl20,Selp
GO Process	GO:0002703	Regulation of leukocyte mediated immunity	7	214	1.4	1.93e-06	Ccl2,Tbx21,Hmox1,Cxcl5,Cxcl1,Clcf1,Cadm1
GO Process	GO:0002699	Positive regulation of immune effector process	7	223	1.38	2.45e-06	Ccl2,Tbx21,Hmox1,Il33,Cxcl1,Clcf1,Cadm1
GO Process	GO:0060255	Regulation of macromolecule metabolic process	22	5618	0.47	3.02e-06	Ccl2,Tbx21,Hmox1,Crlf1,Csf2,Ccl7,Irf4,Il33,Rela,Cxcl5,Ptgs2,Zc3h12a,Lepr,Clcf1,Jak2,Egr1,Cadm1,Icam1,Il11,Prdm1,Bach2,Ccl20
GO Process	GO:0031399	Regulation of protein modification process	14	1856	0.76	3.22e-06	Ccl2,Crlf1,Csf2,Ccl7,Rela,Ptgs2,Zc3h12a,Lepr,Clcf1,Jak2,Egr1,Icam1,Il11,Ccl20
GO Process	GO:0050794	Regulation of cellular process	27	9541	0.33	3.22e-06	Ccl2,Tbx21,Hmox1,Crlf1,Csf2,Ccl7,Prl2c5,Irf4,Il33,Rela,Vcam1,Cxcl5,Cxcl1,Ptgs2,Zc3h12a,Lepr,Clcf1,Jak2,Egr1,Cadm1,Icam1,Il11,Prl2c3,Prdm1,Bach2,Ccl20,Selp
GO Process	GO:0051049	Regulation of transport	14	1862	0.76	3.3e-06	Ccl2,Hmox1,Prl2c5,Il33,Cxcl1,Ptgs2,Zc3h12a,Lepr,Clcf1,Jak2,Cadm1,Icam1,Il11,Prl2c3
GO Process	GO:0031347	Regulation of defense response	9	554	1.09	3.98e-06	Il33,Rela,Cxcl5,Cxcl1,Ptgs2,Zc3h12a,Clcf1,Jak2,Cadm1
GO Process	GO:0051050	Positive regulation of transport	11	1020	0.91	4.93e-06	Ccl2,Prl2c5,Il33,Cxcl1,Ptgs2,Zc3h12a,Lepr,Clcf1,Jak2,Cadm1,Prl2c3
GO Process	GO:0051173	Positive regulation of nitrogen compound metabolic process	17	3119	0.62	4.93e-06	Ccl2,Tbx21,Crlf1,Csf2,Ccl7,Irf4,Il33,Rela,Ptgs2,Zc3h12a,Lepr,Clcf1,Jak2,Egr1,Icam1,Il11,Ccl20
GO Process	GO:0030593	Neutrophil chemotaxis	5	67	1.75	4.96e-06	Ccl2,Ccl7,Cxcl5,Cxcl1,Ccl20
GO Process	GO:1901701	Cellular response to oxygen-containing compound	11	1026	0.91	5.07e-06	Ccl2,Ccl7,Rela,Vcam1,Cxcl5,Cxcl1,Ptgs2,Zc3h12a,Jak2,Egr1,Icam1
GO Process	GO:0070098	Chemokine-mediated signaling pathway	5	71	1.73	6.32e-06	Ccl2,Ccl7,Cxcl5,Cxcl1,Ccl20
GO Process	GO:0022407	Regulation of cell-cell adhesion	8	412	1.17	6.39e-06	Ccl2,Tbx21,Rela,Vcam1,Zc3h12a,Jak2,Icam1,Selp
GO Process	GO:0071356	Cellular response to tumor necrosis factor	6	164	1.44	9.8e-06	Ccl2,Ccl7,Rela,Zc3h12a,Jak2,Ccl20
GO Process	GO:0007166	Cell surface receptor signaling pathway	13	1741	0.75	1.21e-05	Ccl2,Crlf1,Ccl7,Il33,Rela,Cxcl5,Cxcl1,Zc3h12a,Lepr,Clcf1,Jak2,Egr1,Ccl20
GO Process	GO:0065008	Regulation of biological quality	18	3822	0.55	1.22e-05	Ccl2,Hmox1,Ccl7,Prl2c5,Irf4,Vcam1,Cxcl5,Cxcl1,Ptgs2,Zc3h12a,Lepr,Clcf1,Jak2,Egr1,Icam1,Il11,Prl2c3,Selp
GO Process	GO:0031323	Regulation of cellular metabolic process	21	5479	0.46	1.23e-05	Ccl2,Tbx21,Hmox1,Crlf1,Csf2,Ccl7,Irf4,Il33,Rela,Cxcl1,Ptgs2,Zc3h12a,Lepr,Clcf1,Jak2,Egr1,Icam1,Il11,Prdm1,Bach2,Ccl20
GO Process	GO:1903037	Regulation of leukocyte cell-cell adhesion	7	295	1.26	1.23e-05	Ccl2,Tbx21,Rela,Vcam1,Zc3h12a,Icam1,Selp
GO Process	GO:0032496	Response to lipopolysaccharide	7	320	1.22	1.97e-05	Ccl2,Rela,Cxcl5,Cxcl1,Ptgs2,Zc3h12a,Jak2
GO Process	GO:0071222	Cellular response to lipopolysaccharide	6	188	1.38	1.97e-05	Ccl2,Rela,Cxcl5,Cxcl1,Zc3h12a,Jak2
GO Process	GO:0006950	Response to stress	16	3045	0.6	2.28e-05	Ccl2,Hmox1,Ccl7,Irf4,Il33,Rela,Cxcl5,Cxcl1,Ptgs2,Zc3h12a,Jak2,Egr1,Icam1,Prdm1,Ccl20,Selp
GO Process	GO:0009889	Regulation of biosynthetic process	17	3526	0.56	2.47e-05	Ccl2,Tbx21,Hmox1,Csf2,Irf4,Il33,Rela,Ptgs2,Zc3h12a,Lepr,Jak2,Egr1,Icam1,Il11,Prdm1,Bach2,Ccl20
GO Process	GO:0060326	Cell chemotaxis	6	197	1.36	2.48e-05	Ccl2,Ccl7,Vcam1,Cxcl5,Cxcl1,Ccl20
GO Process	GO:0051171	Regulation of nitrogen compound metabolic process	20	5126	0.47	2.53e-05	Ccl2,Tbx21,Hmox1,Crlf1,Csf2,Ccl7,Irf4,Il33,Rela,Ptgs2,Zc3h12a,Lepr,Clcf1,Jak2,Egr1,Icam1,Il11,Prdm1,Bach2,Ccl20
GO Process	GO:0010468	Regulation of gene expression	18	4041	0.53	2.59e-05	Ccl2,Tbx21,Hmox1,Csf2,Irf4,Il33,Rela,Cxcl5,Ptgs2,Zc3h12a,Jak2,Egr1,Cadm1,Icam1,Il11,Prdm1,Bach2,Ccl20
GO Process	GO:0009991	Response to extracellular stimulus	8	510	1.08	2.6e-05	Ccl2,Hmox1,Prl2c5,Rela,Vcam1,Ptgs2,Zc3h12a,Prl2c3
GO Process	GO:0032268	Regulation of cellular protein metabolic process	15	2657	0.63	2.6e-05	Ccl2,Crlf1,Csf2,Ccl7,Il33,Rela,Ptgs2,Zc3h12a,Lepr,Clcf1,Jak2,Egr1,Icam1,Il11,Ccl20
GO Process	GO:0050731	Positive regulation of peptidyl-tyrosine phosphorylation	6	200	1.36	2.6e-05	Crlf1,Csf2,Clcf1,Jak2,Icam1,Il11
GO Process	GO:0043408	Regulation of MAPK cascade	9	723	0.98	2.65e-05	Ccl2,Ccl7,Zc3h12a,Lepr,Clcf1,Jak2,Icam1,Il11,Ccl20
GO Process	GO:1902533	Positive regulation of intracellular signal transduction	10	967	0.9	2.65e-05	Ccl2,Ccl7,Rela,Zc3h12a,Lepr,Jak2,Icam1,Il11,Ccl20,Selp
GO Process	GO:0010628	Positive regulation of gene expression	14	2269	0.67	2.69e-05	Ccl2,Tbx21,Csf2,Irf4,Il33,Rela,Ptgs2,Zc3h12a,Jak2,Egr1,Cadm1,Il11,Prdm1,Ccl20
GO Process	GO:1902531	Regulation of intracellular signal transduction	12	1556	0.77	2.69e-05	Ccl2,Ccl7,Rela,Ptgs2,Zc3h12a,Lepr,Clcf1,Jak2,Icam1,Il11,Ccl20,Selp
GO Process	GO:0002694	Regulation of leukocyte activation	8	527	1.06	3.04e-05	Ccl2,Tbx21,Hmox1,Il33,Vcam1,Zc3h12a,Clcf1,Prdm1
GO Process	GO:0043410	Positive regulation of MAPK cascade	8	531	1.06	3.13e-05	Ccl2,Ccl7,Zc3h12a,Lepr,Jak2,Icam1,Il11,Ccl20
GO Process	GO:0051222	Positive regulation of protein transport	7	352	1.18	3.13e-05	Ccl2,Il33,Ptgs2,Zc3h12a,Lepr,Jak2,Cadm1
GO Process	GO:0080134	Regulation of response to stress	11	1273	0.82	3.13e-05	Ccl2,Il33,Rela,Cxcl5,Cxcl1,Ptgs2,Zc3h12a,Clcf1,Jak2,Cadm1,Selp
GO Process	GO:1901700	Response to oxygen-containing compound	12	1585	0.76	3.13e-05	Ccl2,Hmox1,Ccl7,Rela,Vcam1,Cxcl5,Cxcl1,Ptgs2,Zc3h12a,Jak2,Egr1,Icam1
GO Process	GO:2000379	Positive regulation of reactive oxygen species metabolic process	5	111	1.53	3.74e-05	Cxcl1,Ptgs2,Zc3h12a,Jak2,Icam1
GO Process	GO:0002685	Regulation of leukocyte migration	6	218	1.32	3.75e-05	Ccl2,Ccl7,Il33,Icam1,Ccl20,Selp
GO Process	GO:0080090	Regulation of primary metabolic process	20	5290	0.46	3.75e-05	Ccl2,Tbx21,Hmox1,Crlf1,Csf2,Ccl7,Irf4,Il33,Rela,Ptgs2,Zc3h12a,Lepr,Clcf1,Jak2,Egr1,Icam1,Il11,Prdm1,Bach2,Ccl20
GO Process	GO:0030154	Cell differentiation	17	3674	0.55	3.76e-05	Ccl2,Tbx21,Csf2,Irf4,Il33,Rela,Vcam1,Cxcl5,Ptgs2,Zc3h12a,Lepr,Clcf1,Jak2,Egr1,Cadm1,Icam1,Prdm1
GO Process	GO:0045123	Cellular extravasation	4	44	1.84	4.05e-05	Ccl2,Vcam1,Icam1,Selp
GO Process	GO:0009987	Cellular process	29	13330	0.22	4.17e-05	Ccl2,Tbx21,Abcc6,Hmox1,Crlf1,Csf2,Ccl7,Prl2c5,Irf4,Il33,Rela,Vcam1,Cxcl5,Cxcl1,Ptgs2,Zc3h12a,Lepr,Clcf1,Jak2,Egr1,Cadm1,Icam1,Il11,Prl2c3,Prdm1,Bach2,Ccl20,Selp,Mpp6
GO Process	GO:0051046	Regulation of secretion	9	785	0.94	4.45e-05	Hmox1,Prl2c5,Il33,Lepr,Clcf1,Jak2,Cadm1,Il11,Prl2c3
GO Process	GO:0032103	Positive regulation of response to external stimulus	7	399	1.13	6.43e-05	Ccl2,Ccl7,Il33,Cxcl1,Ptgs2,Jak2,Cadm1
GO Process	GO:0002274	Myeloid leukocyte activation	5	130	1.47	7.2e-05	Csf2,Irf4,Il33,Cxcl5,Jak2
GO Process	GO:0042531	Positive regulation of tyrosine phosphorylation of STAT protein	4	56	1.73	9.48e-05	Crlf1,Csf2,Clcf1,Jak2
GO Process	GO:2000026	Regulation of multicellular organismal development	13	2150	0.66	9.48e-05	Ccl2,Tbx21,Hmox1,Prl2c5,Rela,Cxcl5,Cxcl1,Ptgs2,Zc3h12a,Clcf1,Egr1,Prl2c3,Prdm1
GO Process	GO:0051047	Positive regulation of secretion	7	428	1.09	9.93e-05	Prl2c5,Il33,Lepr,Clcf1,Jak2,Cadm1,Prl2c3
GO Process	GO:0002705	Positive regulation of leukocyte mediated immunity	5	144	1.42	0.00011	Ccl2,Tbx21,Cxcl1,Clcf1,Cadm1
GO Process	GO:0022414	Reproductive process	11	1467	0.76	0.00011	Ccl2,Csf2,Prl2c5,Vcam1,Ptgs2,Lepr,Egr1,Cadm1,Icam1,Prl2c3,Prdm1
GO Process	GO:0009746	Response to hexose	5	152	1.4	0.00014	Ccl2,Vcam1,Ptgs2,Egr1,Icam1
GO Process	GO:0043066	Negative regulation of apoptotic process	9	913	0.87	0.00014	Hmox1,Crlf1,Csf2,Rela,Ptgs2,Zc3h12a,Clcf1,Jak2,Icam1
GO Process	GO:0090087	Regulation of peptide transport	8	674	0.96	0.00015	Ccl2,Il33,Ptgs2,Zc3h12a,Lepr,Clcf1,Jak2,Cadm1
GO Process	GO:0002687	Positive regulation of leukocyte migration	5	156	1.39	0.00016	Ccl2,Ccl7,Icam1,Ccl20,Selp
GO Process	GO:0045428	Regulation of nitric oxide biosynthetic process	4	66	1.66	0.00016	Ptgs2,Zc3h12a,Jak2,Icam1
GO Process	GO:1901652	Response to peptide	7	463	1.06	0.00016	Ccl2,Rela,Vcam1,Ptgs2,Jak2,Egr1,Icam1
GO Process	GO:0031667	Response to nutrient levels	7	472	1.05	0.00017	Ccl2,Hmox1,Prl2c5,Rela,Ptgs2,Zc3h12a,Prl2c3
GO Process	GO:0072359	Circulatory system development	9	936	0.86	0.00017	Ccl2,Tbx21,Hmox1,Vcam1,Ptgs2,Zc3h12a,Lepr,Egr1,Prdm1
GO Process	GO:0001910	Regulation of leukocyte mediated cytotoxicity	4	69	1.64	0.00019	Ccl2,Cxcl5,Cxcl1,Cadm1
GO Process	GO:0048585	Negative regulation of response to stimulus	11	1571	0.73	0.00019	Tbx21,Hmox1,Csf2,Irf4,Il33,Rela,Ptgs2,Zc3h12a,Egr1,Icam1,Prdm1
GO Process	GO:0009891	Positive regulation of biosynthetic process	12	1984	0.66	0.00026	Ccl2,Tbx21,Irf4,Il33,Rela,Ptgs2,Zc3h12a,Jak2,Egr1,Icam1,Il11,Ccl20
GO Process	GO:0002696	Positive regulation of leukocyte activation	6	324	1.15	0.00028	Ccl2,Tbx21,Il33,Vcam1,Clcf1,Prdm1
GO Process	GO:0010556	Regulation of macromolecule biosynthetic process	15	3294	0.54	0.00029	Ccl2,Tbx21,Hmox1,Csf2,Irf4,Il33,Rela,Zc3h12a,Jak2,Egr1,Icam1,Il11,Prdm1,Bach2,Ccl20
GO Process	GO:0035584	Calcium-mediated signaling using intracellular calcium source	3	21	2.04	0.00029	Vcam1,Ccl20,Selp
GO Process	GO:0051770	Positive regulation of nitric-oxide synthase biosynthetic process	3	21	2.04	0.00029	Ccl2,Jak2,Ccl20
GO Process	GO:0010648	Negative regulation of cell communication	10	1322	0.76	0.00031	Hmox1,Csf2,Irf4,Rela,Ptgs2,Zc3h12a,Egr1,Icam1,Il11,Prdm1
GO Process	GO:0023057	Negative regulation of signaling	10	1326	0.76	0.00032	Hmox1,Csf2,Irf4,Rela,Ptgs2,Zc3h12a,Egr1,Icam1,Il11,Prdm1
GO Process	GO:1904996	Positive regulation of leukocyte adhesion to vascular endothelial cell	3	22	2.02	0.00033	Rela,Icam1,Selp
GO Process	GO:0061844	Antimicrobial humoral immune response mediated by antimicrobial peptide	4	82	1.57	0.00034	Ccl2,Cxcl5,Cxcl1,Ccl20
GO Process	GO:0001568	Blood vessel development	7	534	1	0.00035	Ccl2,Hmox1,Ptgs2,Zc3h12a,Lepr,Egr1,Prdm1
GO Process	GO:0098542	Defense response to other organism	8	775	0.89	0.00037	Ccl2,Ccl7,Irf4,Il33,Rela,Jak2,Prdm1,Ccl20
GO Process	GO:0050727	Regulation of inflammatory response	6	347	1.12	0.00038	Il33,Rela,Ptgs2,Zc3h12a,Clcf1,Jak2
GO Process	GO:0007565	Female pregnancy	5	196	1.29	0.0004	Ccl2,Prl2c5,Ptgs2,Prl2c3,Prdm1
GO Process	GO:0071417	Cellular response to organonitrogen compound	7	549	0.99	0.0004	Ccl2,Rela,Vcam1,Ptgs2,Jak2,Egr1,Icam1
GO Process	GO:0072678	T cell migration	3	24	1.98	0.0004	Ccl2,Icam1,Ccl20
GO Process	GO:0002521	Leukocyte differentiation	6	362	1.1	0.00047	Tbx21,Csf2,Irf4,Lepr,Clcf1,Egr1
GO Process	GO:0031326	Regulation of cellular biosynthetic process	15	3448	0.52	0.00047	Tbx21,Hmox1,Csf2,Irf4,Il33,Rela,Ptgs2,Zc3h12a,Lepr,Jak2,Egr1,Icam1,Il11,Prdm1,Bach2
GO Process	GO:0002693	Positive regulation of cellular extravasation	3	27	1.93	0.00053	Ccl2,Icam1,Selp
GO Process	GO:1903039	Positive regulation of leukocyte cell-cell adhesion	5	210	1.26	0.00053	Ccl2,Rela,Vcam1,Icam1,Selp
GO Process	GO:0048519	Negative regulation of biological process	18	5108	0.43	0.00055	Ccl2,Tbx21,Hmox1,Crlf1,Csf2,Irf4,Il33,Rela,Ptgs2,Zc3h12a,Lepr,Clcf1,Jak2,Egr1,Icam1,Il11,Prdm1,Bach2
GO Process	GO:0032652	Regulation of interleukin-1 production	4	97	1.5	0.00057	Zc3h12a,Jak2,Egr1,Ccl20
GO Process	GO:0071346	Cellular response to interferon-gamma	4	100	1.48	0.00064	Ccl2,Ccl7,Jak2,Ccl20
GO Process	GO:2001237	Negative regulation of extrinsic apoptotic signaling pathway	4	100	1.48	0.00064	Hmox1,Csf2,Rela,Icam1
GO Process	GO:0002793	Positive regulation of peptide secretion	5	227	1.22	0.00074	Il33,Lepr,Clcf1,Jak2,Cadm1
GO Process	GO:0002828	Regulation of type 2 immune response	3	31	1.87	0.00074	Tbx21,Il33,Clcf1
GO Process	GO:0042981	Regulation of apoptotic process	10	1486	0.71	0.00074	Hmox1,Crlf1,Csf2,Rela,Ptgs2,Zc3h12a,Clcf1,Jak2,Egr1,Icam1
GO Process	GO:0071354	Cellular response to interleukin-6	3	31	1.87	0.00074	Ccl2,Rela,Selp
GO Process	GO:0048523	Negative regulation of cellular process	17	4672	0.44	0.00078	Tbx21,Hmox1,Crlf1,Csf2,Irf4,Il33,Rela,Ptgs2,Zc3h12a,Lepr,Clcf1,Jak2,Egr1,Icam1,Il11,Prdm1,Bach2
GO Process	GO:2001234	Negative regulation of apoptotic signaling pathway	5	233	1.21	0.00081	Hmox1,Csf2,Rela,Ptgs2,Icam1
GO Process	GO:0009968	Negative regulation of signal transduction	9	1181	0.76	0.00084	Hmox1,Csf2,Irf4,Rela,Ptgs2,Zc3h12a,Egr1,Icam1,Prdm1
GO Process	GO:0046649	Lymphocyte activation	6	410	1.05	0.00084	Tbx21,Irf4,Lepr,Clcf1,Egr1,Icam1
GO Process	GO:0048661	Positive regulation of smooth muscle cell proliferation	4	109	1.45	0.00084	Hmox1,Ptgs2,Jak2,Egr1
GO Process	GO:2001233	Regulation of apoptotic signaling pathway	6	412	1.04	0.00086	Hmox1,Csf2,Rela,Ptgs2,Jak2,Icam1
GO Process	GO:0002548	Monocyte chemotaxis	3	34	1.83	0.00089	Ccl2,Ccl7,Ccl20
GO Process	GO:0006355	Regulation of transcription, DNA-templated	13	2720	0.56	0.00089	Tbx21,Hmox1,Csf2,Irf4,Il33,Rela,Zc3h12a,Jak2,Egr1,Icam1,Il11,Prdm1,Bach2
GO Process	GO:0006357	Regulation of transcription by RNA polymerase II	11	1897	0.64	0.0009	Tbx21,Hmox1,Irf4,Il33,Rela,Zc3h12a,Jak2,Egr1,Il11,Prdm1,Bach2
GO Process	GO:0030097	Hemopoiesis	7	637	0.92	0.0009	Tbx21,Csf2,Irf4,Lepr,Clcf1,Jak2,Egr1
GO Process	GO:0002701	Negative regulation of production of molecular mediator of immune response	3	35	1.81	0.00096	Tbx21,Hmox1,Il33
GO Process	GO:0050776	Regulation of immune response	7	645	0.92	0.00096	Tbx21,Hmox1,Il33,Rela,Zc3h12a,Clcf1,Cadm1
GO Process	GO:0045785	Positive regulation of cell adhesion	6	425	1.03	0.00098	Ccl2,Rela,Vcam1,Jak2,Icam1,Selp
GO Process	GO:0051249	Regulation of lymphocyte activation	6	425	1.03	0.00098	Ccl2,Tbx21,Vcam1,Zc3h12a,Clcf1,Prdm1
GO Process	GO:0019219	Regulation of nucleobase-containing compound metabolic process	14	3265	0.51	0.0011	Tbx21,Hmox1,Csf2,Irf4,Il33,Rela,Zc3h12a,Clcf1,Jak2,Egr1,Icam1,Il11,Prdm1,Bach2
GO Process	GO:0048514	Blood vessel morphogenesis	6	433	1.02	0.0011	Ccl2,Hmox1,Ptgs2,Zc3h12a,Lepr,Prdm1
GO Process	GO:0030098	Lymphocyte differentiation	5	258	1.17	0.0012	Tbx21,Irf4,Lepr,Clcf1,Egr1
GO Process	GO:0031349	Positive regulation of defense response	5	258	1.17	0.0012	Il33,Cxcl1,Ptgs2,Jak2,Cadm1
GO Process	GO:0042110	T cell activation	5	262	1.16	0.0012	Tbx21,Irf4,Lepr,Egr1,Icam1
GO Process	GO:0002698	Negative regulation of immune effector process	4	127	1.38	0.0013	Tbx21,Hmox1,Il33,Zc3h12a
GO Process	GO:0002823	Negative regulation of adaptive immune response based on somatic recombination of immune receptors built from immunoglobulin superfamily domains	3	40	1.76	0.0013	Tbx21,Il33,Zc3h12a
GO Process	GO:0035295	Tube development	8	961	0.8	0.0013	Ccl2,Tbx21,Hmox1,Crlf1,Ptgs2,Zc3h12a,Lepr,Prdm1
GO Process	GO:0048247	Lymphocyte chemotaxis	3	40	1.76	0.0013	Ccl2,Ccl7,Ccl20
GO Process	GO:0050778	Positive regulation of immune response	6	450	1.01	0.0013	Tbx21,Il33,Rela,Zc3h12a,Clcf1,Cadm1
GO Process	GO:0051251	Positive regulation of lymphocyte activation	5	267	1.15	0.0013	Ccl2,Tbx21,Vcam1,Clcf1,Prdm1
GO Process	GO:0042592	Homeostatic process	10	1634	0.67	0.0014	Ccl2,Hmox1,Vcam1,Cxcl5,Cxcl1,Ptgs2,Lepr,Jak2,Egr1,Icam1
GO Process	GO:0043523	Regulation of neuron apoptotic process	5	270	1.15	0.0014	Hmox1,Crlf1,Clcf1,Jak2,Egr1
GO Process	GO:0062197	Cellular response to chemical stress	5	273	1.14	0.0014	Hmox1,Rela,Ptgs2,Zc3h12a,Jak2
GO Process	GO:0002831	Regulation of response to biotic stimulus	5	274	1.14	0.0015	Cxcl5,Cxcl1,Zc3h12a,Cadm1,Prdm1
GO Process	GO:0002250	Adaptive immune response	5	280	1.13	0.0016	Irf4,Jak2,Icam1,Prdm1,Bach2
GO Process	GO:1903530	Regulation of secretion by cell	7	713	0.87	0.0016	Hmox1,Il33,Lepr,Clcf1,Jak2,Cadm1,Il11
GO Process	GO:0045429	Positive regulation of nitric oxide biosynthetic process	3	45	1.7	0.0017	Ptgs2,Jak2,Icam1
GO Process	GO:0070949	Regulation of neutrophil mediated killing of symbiont cell	2	5	2.48	0.0017	Cxcl5,Cxcl1
GO Process	GO:0035239	Tube morphogenesis	7	728	0.86	0.0018	Ccl2,Tbx21,Hmox1,Ptgs2,Zc3h12a,Lepr,Prdm1
GO Process	GO:0048732	Gland development	6	493	0.97	0.0019	Hmox1,Prl2c5,Rela,Jak2,Cadm1,Prl2c3
GO Process	GO:0002639	Positive regulation of immunoglobulin production	3	48	1.68	0.002	Tbx21,Il33,Clcf1
GO Process	GO:0001912	Positive regulation of leukocyte mediated cytotoxicity	3	49	1.67	0.0021	Ccl2,Cxcl1,Cadm1
GO Process	GO:0002700	Regulation of production of molecular mediator of immune response	4	147	1.32	0.0021	Tbx21,Hmox1,Il33,Clcf1
GO Process	GO:0007157	Heterophilic cell-cell adhesion via plasma membrane cell adhesion molecules	3	49	1.67	0.0021	Vcam1,Cadm1,Selp
GO Process	GO:0009719	Response to endogenous stimulus	9	1370	0.7	0.0021	Ccl2,Hmox1,Rela,Vcam1,Ptgs2,Lepr,Jak2,Egr1,Icam1
GO Process	GO:0009749	Response to glucose	4	147	1.32	0.0021	Ccl2,Vcam1,Egr1,Icam1
GO Process	GO:0031640	Killing of cells of other organism	3	49	1.67	0.0021	Ccl2,Cxcl1,Ccl20
GO Process	GO:1901653	Cellular response to peptide	5	299	1.1	0.0021	Ccl2,Rela,Vcam1,Jak2,Icam1
GO Process	GO:0050863	Regulation of T cell activation	5	304	1.1	0.0022	Ccl2,Tbx21,Vcam1,Zc3h12a,Prdm1
GO Process	GO:2000672	Negative regulation of motor neuron apoptotic process	2	6	2.4	0.0022	Crlf1,Clcf1
GO Process	GO:0042116	Macrophage activation	3	52	1.64	0.0024	Csf2,Il33,Jak2
GO Process	GO:0050777	Negative regulation of immune response	4	155	1.29	0.0024	Tbx21,Hmox1,Il33,Zc3h12a
GO Process	GO:0060429	Epithelium development	8	1067	0.76	0.0024	Tbx21,Crlf1,Rela,Vcam1,Ptgs2,Jak2,Icam1,Prdm1
GO Process	GO:0070372	Regulation of ERK1 and ERK2 cascade	5	311	1.09	0.0024	Ccl2,Ccl7,Clcf1,Icam1,Ccl20
GO Process	GO:0090316	Positive regulation of intracellular protein transport	4	153	1.3	0.0024	Ccl2,Ptgs2,Zc3h12a,Jak2
GO Process	GO:0002822	Regulation of adaptive immune response based on somatic recombination of immune receptors built from immunoglobulin superfamily domains	4	156	1.29	0.0025	Tbx21,Il33,Zc3h12a,Clcf1
GO Process	GO:0042307	Positive regulation of protein import into nucleus	3	53	1.63	0.0025	Ptgs2,Zc3h12a,Jak2
GO Process	GO:0071495	Cellular response to endogenous stimulus	8	1075	0.75	0.0025	Ccl2,Rela,Vcam1,Ptgs2,Lepr,Jak2,Egr1,Icam1
GO Process	GO:2000630	Positive regulation of miRNA metabolic process	2	7	2.34	0.0027	Rela,Zc3h12a
GO Process	GO:0001525	Angiogenesis	5	325	1.07	0.0028	Ccl2,Hmox1,Ptgs2,Zc3h12a,Lepr
GO Process	GO:0007159	Leukocyte cell-cell adhesion	3	56	1.61	0.0028	Vcam1,Icam1,Selp
GO Process	GO:0007584	Response to nutrient	4	161	1.28	0.0028	Ccl2,Hmox1,Rela,Ptgs2
GO Process	GO:0030217	T cell differentiation	4	162	1.27	0.0028	Tbx21,Irf4,Lepr,Egr1
GO Process	GO:0045597	Positive regulation of cell differentiation	8	1103	0.74	0.0029	Csf2,Rela,Cxcl5,Ptgs2,Zc3h12a,Clcf1,Jak2,Prdm1
GO Process	GO:0010656	Negative regulation of muscle cell apoptotic process	3	58	1.59	0.003	Hmox1,Zc3h12a,Jak2
GO Process	GO:0009725	Response to hormone	7	812	0.82	0.0031	Ccl2,Hmox1,Rela,Ptgs2,Lepr,Jak2,Egr1
GO Process	GO:0010557	Positive regulation of macromolecule biosynthetic process	10	1837	0.62	0.0032	Ccl2,Tbx21,Irf4,Il33,Rela,Zc3h12a,Jak2,Egr1,Il11,Ccl20
GO Process	GO:0032732	Positive regulation of interleukin-1 production	3	59	1.59	0.0032	Jak2,Egr1,Ccl20
GO Process	GO:0043620	Regulation of DNA-templated transcription in response to stress	3	59	1.59	0.0032	Hmox1,Rela,Egr1
GO Process	GO:0072683	T cell extravasation	2	8	2.28	0.0032	Ccl2,Icam1
GO Process	GO:0010332	Response to gamma radiation	3	60	1.58	0.0033	Ccl2,Ccl7,Egr1
GO Process	GO:0045087	Innate immune response	6	558	0.91	0.0033	Ccl2,Ccl7,Rela,Jak2,Prdm1,Ccl20
GO Process	GO:0031327	Negative regulation of cellular biosynthetic process	9	1475	0.67	0.0034	Tbx21,Csf2,Il33,Rela,Zc3h12a,Lepr,Egr1,Prdm1,Bach2
GO Process	GO:0031099	Regeneration	4	174	1.24	0.0035	Ccl2,Hmox1,Cxcl5,Jak2
GO Process	GO:1901342	Regulation of vasculature development	5	349	1.04	0.0037	Ccl2,Hmox1,Ptgs2,Zc3h12a,Egr1
GO Process	GO:0001890	Placenta development	4	182	1.22	0.004	Csf2,Vcam1,Ptgs2,Prdm1
GO Process	GO:0002695	Negative regulation of leukocyte activation	4	182	1.22	0.004	Tbx21,Hmox1,Zc3h12a,Prdm1
GO Process	GO:0002886	Regulation of myeloid leukocyte mediated immunity	3	65	1.55	0.004	Hmox1,Cxcl5,Cxcl1
GO Process	GO:0043524	Negative regulation of neuron apoptotic process	4	182	1.22	0.004	Hmox1,Crlf1,Clcf1,Jak2
GO Process	GO:0046637	Regulation of alpha-beta T cell differentiation	3	65	1.55	0.004	Tbx21,Zc3h12a,Prdm1
GO Process	GO:0060135	Maternal process involved in female pregnancy	3	66	1.54	0.0041	Ccl2,Ptgs2,Prdm1
GO Process	GO:0007399	Nervous system development	11	2358	0.55	0.0047	Ccl2,Il33,Rela,Vcam1,Cxcl5,Zc3h12a,Lepr,Clcf1,Jak2,Cadm1,Prdm1
GO Process	GO:0031328	Positive regulation of cellular biosynthetic process	10	1940	0.59	0.0047	Tbx21,Irf4,Il33,Rela,Ptgs2,Zc3h12a,Jak2,Egr1,Icam1,Il11
GO Process	GO:0050714	Positive regulation of protein secretion	4	195	1.19	0.005	Il33,Lepr,Jak2,Cadm1
GO Process	GO:2000320	Negative regulation of T-helper 17 cell differentiation	2	11	2.14	0.0051	Tbx21,Zc3h12a
GO Process	GO:1903532	Positive regulation of secretion by cell	5	382	1	0.0053	Il33,Lepr,Clcf1,Jak2,Cadm1
GO Process	GO:0043434	Response to peptide hormone	5	385	0.99	0.0055	Ccl2,Rela,Ptgs2,Jak2,Egr1
GO Process	GO:1904018	Positive regulation of vasculature development	4	201	1.18	0.0056	Hmox1,Ptgs2,Zc3h12a,Egr1
GO Process	GO:0045944	Positive regulation of transcription by RNA polymerase II	8	1239	0.69	0.0058	Tbx21,Irf4,Il33,Rela,Zc3h12a,Jak2,Egr1,Il11
GO Process	GO:0006979	Response to oxidative stress	5	395	0.98	0.0061	Hmox1,Rela,Ptgs2,Zc3h12a,Jak2
GO Process	GO:0032651	Regulation of interleukin-1 beta production	3	79	1.46	0.0064	Zc3h12a,Jak2,Egr1
GO Process	GO:0071333	Cellular response to glucose stimulus	3	79	1.46	0.0064	Ccl2,Vcam1,Icam1
GO Process	GO:0097012	Response to granulocyte macrophage colony-stimulating factor	2	13	2.07	0.0065	Csf2,Jak2
GO Process	GO:0051090	Regulation of DNA-binding transcription factor activity	5	405	0.97	0.0067	Hmox1,Rela,Zc3h12a,Jak2,Icam1
GO Process	GO:0031100	Animal organ regeneration	3	81	1.45	0.0068	Ccl2,Hmox1,Cxcl5
GO Process	GO:0031324	Negative regulation of cellular metabolic process	11	2497	0.52	0.0072	Tbx21,Hmox1,Csf2,Il33,Rela,Ptgs2,Zc3h12a,Lepr,Egr1,Prdm1,Bach2
GO Process	GO:0032736	Positive regulation of interleukin-13 production	2	14	2.04	0.0073	Irf4,Il33
GO Process	GO:0070374	Positive regulation of ERK1 and ERK2 cascade	4	219	1.14	0.0073	Ccl2,Ccl7,Icam1,Ccl20
GO Process	GO:0050871	Positive regulation of B cell activation	3	86	1.42	0.0079	Tbx21,Clcf1,Prdm1
GO Process	GO:0051253	Negative regulation of RNA metabolic process	8	1308	0.67	0.0079	Tbx21,Csf2,Il33,Rela,Zc3h12a,Egr1,Prdm1,Bach2
GO Process	GO:0042593	Glucose homeostasis	4	226	1.13	0.0081	Ccl2,Vcam1,Lepr,Icam1
GO Process	GO:0099527	Postsynapse to nucleus signaling pathway	2	15	2.01	0.0081	Rela,Jak2
GO Process	GO:0032642	Regulation of chemokine production	3	88	1.41	0.0082	Il33,Cxcl5,Egr1
GO Process	GO:0033273	Response to vitamin	3	88	1.41	0.0082	Ccl2,Rela,Ptgs2
GO Process	GO:0034599	Cellular response to oxidative stress	4	230	1.12	0.0084	Hmox1,Rela,Zc3h12a,Jak2
GO Process	GO:0002830	Positive regulation of type 2 immune response	2	16	1.98	0.0089	Il33,Clcf1
GO Process	GO:0071318	Cellular response to ATP	2	16	1.98	0.0089	Ccl2,Ptgs2
GO Process	GO:1904035	Regulation of epithelial cell apoptotic process	3	91	1.4	0.0089	Hmox1,Jak2,Icam1
GO Process	GO:0002683	Negative regulation of immune system process	5	439	0.94	0.009	Tbx21,Hmox1,Il33,Zc3h12a,Prdm1
GO Process	GO:0009888	Tissue development	9	1720	0.6	0.009	Tbx21,Crlf1,Rela,Vcam1,Ptgs2,Jak2,Egr1,Icam1,Prdm1
GO Process	GO:0044703	Multi-organism reproductive process	7	1000	0.73	0.0091	Ccl2,Prl2c5,Ptgs2,Lepr,Cadm1,Prl2c3,Prdm1
GO Process	GO:0070663	Regulation of leukocyte proliferation	4	236	1.11	0.0091	Il33,Vcam1,Clcf1,Prdm1
GO Process	GO:0009314	Response to radiation	5	444	0.93	0.0094	Ccl2,Ccl7,Rela,Ptgs2,Egr1
GO Process	GO:1903522	Regulation of blood circulation	4	240	1.1	0.0096	Ptgs2,Zc3h12a,Jak2,Icam1
GO Process	GO:0048245	Eosinophil chemotaxis	2	17	1.95	0.0097	Ccl2,Ccl7
GO Process	GO:2000113	Negative regulation of cellular macromolecule biosynthetic process	8	1370	0.65	0.0101	Tbx21,Csf2,Il33,Rela,Zc3h12a,Egr1,Prdm1,Bach2
GO Process	GO:0120162	Positive regulation of cold-induced thermogenesis	3	97	1.37	0.0103	Irf4,Lepr,Jak2
GO Process	GO:0070498	interleukin-1-mediated signaling pathway	2	18	1.93	0.0106	Rela,Egr1
GO Process	GO:0070542	Response to fatty acid	3	98	1.37	0.0106	Ccl2,Ptgs2,Zc3h12a
GO Process	GO:0022008	Neurogenesis	9	1784	0.58	0.0113	Ccl2,Il33,Rela,Vcam1,Cxcl5,Lepr,Clcf1,Jak2,Prdm1
GO Process	GO:0071243	Cellular response to arsenic-containing substance	2	19	1.9	0.0114	Hmox1,Zc3h12a
GO Process	GO:0001818	Negative regulation of cytokine production	4	255	1.08	0.0116	Tbx21,Hmox1,Il33,Zc3h12a
GO Process	GO:0048872	Homeostasis of number of cells	4	255	1.08	0.0116	Ccl2,Hmox1,Cxcl5,Jak2
GO Process	GO:0002708	Positive regulation of lymphocyte mediated immunity	3	104	1.34	0.0121	Tbx21,Clcf1,Cadm1
GO Process	GO:0048608	Reproductive structure development	5	476	0.9	0.0121	Csf2,Vcam1,Ptgs2,Icam1,Prdm1
GO Process	GO:0055082	Cellular chemical homeostasis	6	747	0.79	0.0122	Ccl2,Hmox1,Vcam1,Cxcl1,Jak2,Icam1
GO Process	GO:0010595	Positive regulation of endothelial cell migration	3	105	1.34	0.0123	Hmox1,Ptgs2,Zc3h12a
GO Process	GO:0010629	Negative regulation of gene expression	9	1811	0.58	0.0123	Tbx21,Hmox1,Csf2,Il33,Rela,Zc3h12a,Egr1,Prdm1,Bach2
GO Process	GO:0014009	Glial cell proliferation	2	20	1.88	0.0123	Il33,Lepr
GO Process	GO:0043011	Myeloid dendritic cell differentiation	2	20	1.88	0.0123	Csf2,Irf4
GO Process	GO:0009408	Response to heat	3	106	1.33	0.0124	Ccl2,Hmox1,Ptgs2
GO Process	GO:0009653	Anatomical structure morphogenesis	10	2244	0.53	0.0124	Ccl2,Tbx21,Hmox1,Rela,Vcam1,Ptgs2,Zc3h12a,Lepr,Cadm1,Prdm1
GO Process	GO:0050901	Leukocyte tethering or rolling	2	21	1.86	0.0132	Vcam1,Selp
GO Process	GO:0090050	Positive regulation of cell migration involved in sprouting angiogenesis	2	21	1.86	0.0132	Hmox1,Ptgs2
GO Process	GO:1903489	Positive regulation of lactation	2	21	1.86	0.0132	Prl2c5,Prl2c3
GO Process	GO:0001892	Embryonic placenta development	3	109	1.32	0.0133	Csf2,Vcam1,Prdm1
GO Process	GO:0045935	Positive regulation of nucleobase-containing compound metabolic process	9	1859	0.57	0.0144	Tbx21,Irf4,Il33,Rela,Zc3h12a,Clcf1,Jak2,Egr1,Il11
GO Process	GO:0045595	Regulation of cell differentiation	9	1868	0.56	0.0148	Tbx21,Csf2,Rela,Cxcl5,Ptgs2,Zc3h12a,Clcf1,Jak2,Prdm1
GO Process	GO:0032753	Positive regulation of interleukin-4 production	2	23	1.82	0.0153	Irf4,Il33
GO Process	GO:1901223	Negative regulation of NIK/NF-kappaB signaling	2	23	1.82	0.0153	Rela,Zc3h12a
GO Process	GO:0071407	Cellular response to organic cyclic compound	5	511	0.87	0.0158	Ccl2,Ptgs2,Zc3h12a,Jak2,Egr1
GO Process	GO:0051051	Negative regulation of transport	5	513	0.87	0.016	Hmox1,Il33,Ptgs2,Icam1,Il11
GO Process	GO:0048878	Chemical homeostasis	7	1124	0.68	0.0162	Ccl2,Hmox1,Vcam1,Cxcl1,Lepr,Jak2,Icam1
GO Process	GO:0002719	Negative regulation of cytokine production involved in immune response	2	24	1.8	0.0163	Tbx21,Hmox1
GO Process	GO:0001666	Response to hypoxia	4	294	1.01	0.0181	Ccl2,Hmox1,Ptgs2,Egr1
GO Process	GO:0071456	Cellular response to hypoxia	3	125	1.26	0.019	Hmox1,Ptgs2,Egr1
GO Process	GO:0090277	Positive regulation of peptide hormone secretion	3	125	1.26	0.019	Lepr,Clcf1,Jak2
GO Process	GO:0002262	Myeloid cell homeostasis	3	126	1.26	0.0193	Ccl2,Hmox1,Jak2
GO Process	GO:0071496	Cellular response to external stimulus	4	302	1	0.0198	Hmox1,Vcam1,Ptgs2,Zc3h12a
GO Process	GO:0010817	Regulation of hormone levels	5	542	0.85	0.0199	Lepr,Clcf1,Jak2,Egr1,Il11
GO Process	GO:0033233	Regulation of protein sumoylation	2	27	1.75	0.0199	Rela,Egr1
GO Process	GO:0045822	Negative regulation of heart contraction	2	27	1.75	0.0199	Zc3h12a,Jak2
GO Process	GO:0048545	Response to steroid hormone	4	304	1	0.0199	Ccl2,Rela,Ptgs2,Jak2
GO Process	GO:0051101	Regulation of DNA binding	3	128	1.25	0.0199	Hmox1,Irf4,Jak2
GO Process	GO:0046883	Regulation of hormone secretion	4	306	1	0.0203	Lepr,Clcf1,Jak2,Il11
GO Process	GO:0045892	Negative regulation of transcription, DNA-templated	7	1181	0.65	0.0208	Tbx21,Csf2,Il33,Rela,Egr1,Prdm1,Bach2
GO Process	GO:0051336	Regulation of hydrolase activity	7	1184	0.65	0.0209	Ccl2,Ccl7,Ptgs2,Lepr,Jak2,Icam1,Ccl20
GO Process	GO:0045765	Regulation of angiogenesis	4	313	0.99	0.0217	Ccl2,Hmox1,Ptgs2,Zc3h12a
GO Process	GO:0045830	Positive regulation of isotype switching	2	29	1.72	0.0219	Tbx21,Clcf1
GO Process	GO:1902042	Negative regulation of extrinsic apoptotic signaling pathway via death domain receptors	2	29	1.72	0.0219	Hmox1,Icam1
GO Process	GO:0046683	Response to organophosphorus	3	135	1.23	0.0224	Ccl2,Rela,Ptgs2
GO Process	GO:0032689	Negative regulation of interferon-gamma production	2	30	1.7	0.0232	Il33,Zc3h12a
GO Process	GO:0045932	Negative regulation of muscle contraction	2	30	1.7	0.0232	Ptgs2,Zc3h12a
GO Process	GO:0050729	Positive regulation of inflammatory response	3	139	1.22	0.0239	Il33,Ptgs2,Jak2
GO Process	GO:1990776	Response to angiotensin	2	31	1.69	0.0241	Rela,Ptgs2
GO Process	GO:0000122	Negative regulation of transcription by RNA polymerase II	6	881	0.71	0.0249	Tbx21,Il33,Rela,Egr1,Prdm1,Bach2
GO Process	GO:0051968	Positive regulation of synaptic transmission, glutamatergic	2	32	1.68	0.0255	Ccl2,Ptgs2
GO Process	GO:0001774	Microglial cell activation	2	33	1.66	0.0268	Il33,Jak2
GO Process	GO:0010574	Regulation of vascular endothelial growth factor production	2	33	1.66	0.0268	Ccl2,Ptgs2
GO Process	GO:0051179	Localization	14	4646	0.36	0.0283	Ccl2,Tbx21,Abcc6,Csf2,Ccl7,Vcam1,Cxcl5,Cxcl1,Lepr,Cadm1,Icam1,Bach2,Ccl20,Selp
GO Process	GO:0008360	Regulation of cell shape	3	151	1.18	0.0291	Ccl2,Ccl7,Icam1
GO Process	GO:0051250	Negative regulation of lymphocyte activation	3	151	1.18	0.0291	Tbx21,Zc3h12a,Prdm1
GO Process	GO:0002460	Adaptive immune response based on somatic recombination of immune receptors built from immunoglobulin superfamily domains	3	152	1.18	0.0293	Irf4,Icam1,Bach2
GO Process	GO:0032570	Response to progesterone	2	36	1.63	0.0305	Ccl2,Rela
GO Process	GO:0001889	Liver development	3	155	1.17	0.0307	Hmox1,Rela,Cadm1
GO Process	GO:0014074	Response to purine-containing compound	3	156	1.16	0.0312	Ccl2,Rela,Ptgs2
GO Process	GO:0014070	Response to organic cyclic compound	6	930	0.69	0.0313	Ccl2,Rela,Ptgs2,Zc3h12a,Jak2,Egr1
GO Process	GO:0030879	Mammary gland development	3	157	1.16	0.0315	Prl2c5,Jak2,Prl2c3
GO Process	GO:0043547	Positive regulation of GTPase activity	4	355	0.93	0.0315	Ccl2,Ccl7,Icam1,Ccl20
GO Process	GO:0007259	Receptor signaling pathway via JAK-STAT	2	37	1.61	0.0317	Clcf1,Jak2
GO Process	GO:0071549	Cellular response to dexamethasone stimulus	2	37	1.61	0.0317	Ccl2,Jak2
GO Process	GO:0002366	Leukocyte activation involved in immune response	3	159	1.16	0.0321	Irf4,Il33,Icam1
GO Process	GO:0051241	Negative regulation of multicellular organismal process	7	1304	0.61	0.0328	Ccl2,Tbx21,Hmox1,Il33,Ptgs2,Zc3h12a,Jak2
GO Process	GO:0044093	Positive regulation of molecular function	8	1711	0.55	0.0336	Ccl2,Ccl7,Irf4,Rela,Jak2,Egr1,Icam1,Ccl20
GO Process	GO:0051384	Response to glucocorticoid	3	162	1.15	0.0336	Ccl2,Ptgs2,Jak2
GO Process	GO:1902895	Positive regulation of pri-miRNA transcription by RNA polymerase II	2	39	1.59	0.0341	Rela,Egr1
GO Process	GO:1904646	Cellular response to amyloid-beta	2	39	1.59	0.0341	Vcam1,Icam1
GO Process	GO:0032680	Regulation of tumor necrosis factor production	3	166	1.14	0.0357	Ccl2,Zc3h12a,Jak2
GO Process	GO:0043065	Positive regulation of apoptotic process	5	641	0.77	0.0357	Hmox1,Ptgs2,Zc3h12a,Jak2,Egr1
GO Process	GO:0010605	Negative regulation of macromolecule metabolic process	10	2646	0.46	0.0364	Tbx21,Hmox1,Csf2,Il33,Rela,Ptgs2,Zc3h12a,Egr1,Prdm1,Bach2
GO Process	GO:0001893	Maternal placenta development	2	41	1.57	0.0368	Ptgs2,Prdm1
GO Process	GO:2000403	Positive regulation of lymphocyte migration	2	43	1.55	0.0399	Ccl7,Ccl20
GO Process	GO:0003006	Developmental process involved in reproduction	6	1005	0.66	0.0432	Csf2,Vcam1,Ptgs2,Cadm1,Icam1,Prdm1
GO Process	GO:0045766	Positive regulation of angiogenesis	3	181	1.1	0.0437	Hmox1,Ptgs2,Zc3h12a
GO Process	GO:0098609	Cell-cell adhesion	4	398	0.88	0.0441	Vcam1,Cadm1,Icam1,Selp
GO Process	GO:0008285	Negative regulation of cell population proliferation	5	680	0.75	0.0445	Hmox1,Il33,Ptgs2,Jak2,Prdm1
GO Process	GO:0045907	Positive regulation of vasoconstriction	2	46	1.52	0.0445	Ptgs2,Icam1
GO Process	GO:0051345	Positive regulation of hydrolase activity	5	682	0.75	0.0447	Ccl2,Ccl7,Jak2,Icam1,Ccl20
GO Process	GO:1903706	Regulation of hemopoiesis	4	403	0.88	0.0456	Tbx21,Cxcl1,Zc3h12a,Prdm1
GO Process	GO:0033209	Tumor necrosis factor-mediated signaling pathway	2	47	1.51	0.0457	Rela,Jak2
GO Process	GO:0022408	Negative regulation of cell-cell adhesion	3	186	1.09	0.0462	Tbx21,Zc3h12a,Jak2
GO Process	GO:0045687	Positive regulation of glial cell differentiation	2	49	1.49	0.049	Rela,Clcf1
GO Function	GO:0005126	Cytokine receptor binding	13	271	1.56	3.66e-14	Ccl2,Crlf1,Csf2,Ccl7,Prl2c5,Il33,Cxcl5,Cxcl1,Clcf1,Jak2,Il11,Prl2c3,Ccl20
GO Function	GO:0005125	Cytokine activity	10	215	1.55	2.7e-10	Ccl2,Crlf1,Csf2,Ccl7,Il33,Cxcl5,Cxcl1,Clcf1,Il11,Ccl20
GO Function	GO:0048018	Receptor ligand activity	12	475	1.28	4.62e-10	Ccl2,Crlf1,Csf2,Ccl7,Prl2c5,Il33,Cxcl5,Cxcl1,Clcf1,Il11,Prl2c3,Ccl20
GO Function	GO:0005102	Signaling receptor binding	16	1571	0.89	7.04e-09	Ccl2,Crlf1,Csf2,Ccl7,Prl2c5,Il33,Vcam1,Cxcl5,Cxcl1,Clcf1,Jak2,Cadm1,Icam1,Il11,Prl2c3,Ccl20
GO Function	GO:0098772	Molecular function regulator	18	2924	0.67	6.14e-07	Ccl2,Tbx21,Crlf1,Csf2,Ccl7,Prl2c5,Irf4,Il33,Rela,Cxcl5,Cxcl1,Clcf1,Egr1,Il11,Prl2c3,Prdm1,Bach2,Ccl20
GO Function	GO:0008009	Chemokine activity	5	41	1.97	1.45e-06	Ccl2,Ccl7,Cxcl5,Cxcl1,Ccl20
GO Function	GO:0005515	Protein binding	24	6764	0.43	3.7e-06	Ccl2,Tbx21,Hmox1,Crlf1,Csf2,Ccl7,Prl2c5,Il33,Rela,Vcam1,Cxcl5,Cxcl1,Ptgs2,Lepr,Clcf1,Jak2,Egr1,Cadm1,Icam1,Il11,Prl2c3,Prdm1,Ccl20,Selp
GO Function	GO:0005488	Binding	28	11199	0.28	2.56e-05	Ccl2,Tbx21,Abcc6,Hmox1,Crlf1,Csf2,Ccl7,Prl2c5,Irf4,Il33,Rela,Vcam1,Cxcl5,Cxcl1,Ptgs2,Zc3h12a,Lepr,Clcf1,Jak2,Egr1,Cadm1,Icam1,Il11,Prl2c3,Prdm1,Bach2,Ccl20,Selp
GO Function	GO:0001664	G protein-coupled receptor binding	6	293	1.19	0.00058	Ccl2,Ccl7,Cxcl5,Cxcl1,Jak2,Ccl20
GO Function	GO:0048020	CCR chemokine receptor binding	3	44	1.71	0.0079	Ccl2,Ccl7,Ccl20
GO Function	GO:0005127	Ciliary neurotrophic factor receptor binding	2	6	2.4	0.0104	Crlf1,Clcf1
GO Function	GO:0008083	Growth factor activity	4	148	1.31	0.0104	Csf2,Cxcl1,Il11,Prl2c3
GO Function	GO:0031727	CCR2 chemokine receptor binding	2	6	2.4	0.0104	Ccl2,Ccl7
GO Function	GO:0045236	CXCR chemokine receptor binding	2	13	2.07	0.0329	Cxcl5,Cxcl1
GO Component	GO:0005615	Extracellular space	16	1424	0.93	5.06e-09	Ccl2,Crlf1,Csf2,Ccl7,Prl2c5,Il33,Vcam1,Cxcl5,Cxcl1,Lepr,Clcf1,Icam1,Il11,Prl2c3,Ccl20,Selp
GO Component	GO:0097058	CRLF-CLCF1 complex	2	2	2.88	0.0056	Crlf1,Clcf1
GO Component	GO:0110165	Cellular anatomical entity	29	15632	0.15	0.0199	Ccl2,Tbx21,Abcc6,Hmox1,Crlf1,Csf2,Ccl7,Prl2c5,Irf4,Il33,Rela,Vcam1,Cxcl5,Cxcl1,Ptgs2,Zc3h12a,Lepr,Clcf1,Jak2,Egr1,Cadm1,Icam1,Il11,Prl2c3,Prdm1,Bach2,Ccl20,Selp,Mpp6
STRING clusters	CL:16431	Chemokine receptors bind chemokines, and eosinophil chemotaxis	5	50	1.88	4.4e-05	Ccl2,Ccl7,Cxcl5,Cxcl1,Ccl20
STRING clusters	CL:16570	JAK-STAT signaling pathway	5	113	1.53	0.00052	Crlf1,Csf2,Clcf1,Jak2,Il11
STRING clusters	CL:1507	Mixed, incl. myeloid dendritic cell differentiation, and Transforming protein C-ets	3	21	2.04	0.0025	Tbx21,Irf4,Prdm1
STRING clusters	CL:16436	Chemokine receptors bind chemokines	3	26	1.94	0.0039	Cxcl5,Cxcl1,Ccl20
STRING clusters	CL:1393	Mixed, incl. Zinc finger, NHR/GATA-type, and Estrogen-dependent gene expression	4	101	1.48	0.0051	Tbx21,Irf4,Egr1,Prdm1
STRING clusters	CL:13811	SAB domain, and MPP3, SH3 domain	2	5	2.48	0.0118	Cadm1,Mpp6
STRING clusters	CL:16503	CCR2 chemokine receptor binding	2	5	2.48	0.0118	Ccl2,Ccl7
STRING clusters	CL:14056	Activated T cell proliferation, and cell-cell adhesion in response to extracellular stimulus	2	10	2.18	0.0295	Vcam1,Icam1
STRING clusters	CL:1509	Myeloid dendritic cell differentiation, and negative regulation of CD4-positive, alpha-beta T cell differentiation	2	13	2.07	0.0443	Tbx21,Irf4
KEGG	mmu04668	TNF signaling pathway	9	112	1.79	1e-11	Ccl2,Csf2,Rela,Vcam1,Cxcl5,Cxcl1,Ptgs2,Icam1,Ccl20
KEGG	mmu04657	IL-17 signaling pathway	8	90	1.83	7.43e-11	Ccl2,Csf2,Ccl7,Rela,Cxcl5,Cxcl1,Ptgs2,Ccl20
KEGG	mmu04060	Cytokine-cytokine receptor interaction	10	279	1.44	2.25e-10	Ccl2,Csf2,Ccl7,Il33,Cxcl5,Cxcl1,Lepr,Clcf1,Il11,Ccl20
KEGG	mmu05323	Rheumatoid arthritis	7	86	1.79	2.25e-09	Ccl2,Csf2,Cxcl5,Cxcl1,Icam1,Il11,Ccl20
KEGG	mmu04062	Chemokine signaling pathway	7	184	1.46	2.87e-07	Ccl2,Ccl7,Rela,Cxcl5,Cxcl1,Jak2,Ccl20
KEGG	mmu04933	AGE-RAGE signaling pathway in diabetic complications	6	101	1.65	2.87e-07	Ccl2,Rela,Vcam1,Jak2,Egr1,Icam1
KEGG	mmu04061	Viral protein interaction with cytokine and cytokine receptor	5	87	1.64	5.86e-06	Ccl2,Ccl7,Cxcl5,Cxcl1,Ccl20
KEGG	mmu04064	NF-kappa B signaling pathway	5	99	1.58	9.48e-06	Rela,Vcam1,Cxcl1,Ptgs2,Icam1
KEGG	mmu05167	Kaposi sarcoma-associated herpesvirus infection	6	210	1.34	1.19e-05	Csf2,Rela,Cxcl1,Ptgs2,Jak2,Icam1
KEGG	mmu05144	Malaria	4	53	1.76	3e-05	Ccl2,Vcam1,Icam1,Selp
KEGG	mmu05418	Fluid shear stress and atherosclerosis	5	141	1.43	3.72e-05	Ccl2,Hmox1,Rela,Vcam1,Icam1
KEGG	mmu05164	Influenza A	5	167	1.36	7.65e-05	Ccl2,Il33,Rela,Jak2,Icam1
KEGG	mmu04659	Th17 cell differentiation	4	101	1.48	0.00027	Tbx21,Irf4,Rela,Jak2
KEGG	mmu04514	Cell adhesion molecules	4	155	1.29	0.0013	Vcam1,Cadm1,Icam1,Selp
KEGG	mmu04630	JAK-STAT signaling pathway	4	165	1.27	0.0015	Csf2,Lepr,Jak2,Il11
KEGG	mmu05140	Leishmaniasis	3	67	1.53	0.0022	Rela,Ptgs2,Jak2
KEGG	mmu04920	Adipocytokine signaling pathway	3	71	1.51	0.0024	Rela,Lepr,Jak2
KEGG	mmu04658	Th1 and Th2 cell differentiation	3	86	1.42	0.004	Tbx21,Rela,Jak2
KEGG	mmu05166	Human T-cell leukemia virus 1 infection	4	231	1.12	0.0042	Csf2,Rela,Egr1,Icam1
KEGG	mmu05146	Amoebiasis	3	105	1.34	0.0063	Csf2,Rela,Cxcl1
KEGG	mmu05143	African trypanosomiasis	2	35	1.64	0.017	Vcam1,Icam1
KEGG	mmu04621	NOD-like receptor signaling pathway	3	191	1.08	0.0311	Ccl2,Rela,Cxcl1
KEGG	mmu05134	Legionellosis	2	60	1.4	0.0433	Rela,Cxcl1
KEGG	mmu05321	Inflammatory bowel disease	2	61	1.4	0.0433	Tbx21,Rela
KEGG	mmu04623	Cytosolic DNA-sensing pathway	2	63	1.38	0.0437	Il33,Rela
KEGG	mmu05163	Human cytomegalovirus infection	3	236	0.99	0.0475	Ccl2,Rela,Ptgs2
KEGG	mmu05221	Acute myeloid leukemia	2	70	1.34	0.0495	Csf2,Rela
Reactome	MMU-6788467	IL-6-type cytokine receptor ligand interactions	4	17	2.25	2.29e-05	Crlf1,Clcf1,Jak2,Il11
Reactome	MMU-449147	Signaling by Interleukins	7	257	1.32	3.26e-05	Crlf1,Csf2,Il33,Rela,Clcf1,Jak2,Il11
Reactome	MMU-380108	Chemokine receptors bind chemokines	4	49	1.79	0.00022	Ccl7,Cxcl5,Cxcl1,Ccl20
Reactome	MMU-168256	Immune System	10	1621	0.67	0.0069	Crlf1,Csf2,Il33,Rela,Vcam1,Cxcl1,Clcf1,Jak2,Icam1,Il11
Reactome	MMU-9020956	Interleukin-27 signaling	2	11	2.14	0.0261	Crlf1,Jak2
WikiPathways	WP2292	Chemokine signaling pathway	7	178	1.48	6.85e-07	Ccl2,Ccl7,Rela,Cxcl5,Cxcl1,Jak2,Ccl20
WikiPathways	WP2432	Spinal cord injury	5	99	1.58	2.26e-05	Ccl2,Cxcl1,Egr1,Icam1,Selp
WikiPathways	WP222	Cytokines and inflammatory response	3	27	1.93	0.00053	Csf2,Cxcl1,Il11
WikiPathways	WP1253	Type II interferon signaling (IFNG)	3	32	1.85	0.00064	Irf4,Jak2,Icam1
WikiPathways	WP3632	Lung fibrosis	3	61	1.57	0.0032	Ccl2,Hmox1,Csf2
WikiPathways	WP450	IL-2 signaling pathway	3	75	1.48	0.0048	Rela,Jak2,Icam1
WikiPathways	WP578	Leptin-insulin signaling overlap	2	18	1.93	0.0088	Lepr,Jak2
WikiPathways	WP1243	EBV LMP1 signaling	2	21	1.86	0.0103	Rela,Ccl20
Monarch	MP:0008246	Abnormal leukocyte morphology	20	1634	0.97	1.25e-12	Ccl2,Tbx21,Hmox1,Csf2,Ccl7,Irf4,Il33,Rela,Vcam1,Cxcl5,Ptgs2,Zc3h12a,Lepr,Jak2,Egr1,Cadm1,Icam1,Prdm1,Bach2,Selp
Monarch	MP:0000218	Increased leukocyte cell number	16	901	1.13	8.14e-12	Ccl2,Tbx21,Hmox1,Irf4,Rela,Vcam1,Cxcl5,Zc3h12a,Lepr,Jak2,Egr1,Cadm1,Icam1,Prdm1,Bach2,Selp
Monarch	MP:0000685	Abnormal immune system morphology	21	2327	0.84	1.34e-11	Ccl2,Tbx21,Hmox1,Csf2,Ccl7,Irf4,Il33,Rela,Vcam1,Cxcl5,Cxcl1,Ptgs2,Zc3h12a,Lepr,Jak2,Egr1,Cadm1,Icam1,Prdm1,Bach2,Selp
Monarch	MP:0001545	Abnormal hematopoietic system physiology	18	1448	0.98	1.51e-11	Ccl2,Tbx21,Hmox1,Csf2,Irf4,Il33,Rela,Vcam1,Ptgs2,Zc3h12a,Lepr,Jak2,Egr1,Cadm1,Icam1,Prdm1,Bach2,Selp
Monarch	MP:0002723	Abnormal immune serum protein physiology	16	970	1.1	1.51e-11	Ccl2,Tbx21,Hmox1,Irf4,Il33,Rela,Cxcl5,Ptgs2,Zc3h12a,Lepr,Jak2,Egr1,Cadm1,Icam1,Prdm1,Bach2
Monarch	MP:0008250	Abnormal myeloid leukocyte morphology	15	847	1.13	3.79e-11	Ccl2,Hmox1,Csf2,Ccl7,Irf4,Il33,Rela,Cxcl5,Ptgs2,Lepr,Jak2,Egr1,Icam1,Bach2,Selp
Monarch	MP:0000217	Abnormal leukocyte cell number	17	1391	0.97	1.04e-10	Ccl2,Tbx21,Hmox1,Irf4,Il33,Rela,Vcam1,Cxcl5,Zc3h12a,Lepr,Jak2,Egr1,Cadm1,Icam1,Prdm1,Bach2,Selp
Monarch	MP:0001790	Abnormal immune system physiology	19	2137	0.83	3.78e-10	Ccl2,Tbx21,Hmox1,Csf2,Irf4,Il33,Rela,Vcam1,Cxcl5,Ptgs2,Zc3h12a,Lepr,Jak2,Egr1,Cadm1,Icam1,Prdm1,Bach2,Selp
Monarch	MP:0002442	Abnormal leukocyte physiology	16	1254	0.99	3.78e-10	Ccl2,Tbx21,Csf2,Irf4,Il33,Rela,Vcam1,Ptgs2,Zc3h12a,Lepr,Egr1,Cadm1,Icam1,Prdm1,Bach2,Selp
Monarch	MP:0002396	Abnormal hematopoietic system morphology/development	21	2925	0.74	4.22e-10	Ccl2,Tbx21,Hmox1,Crlf1,Csf2,Ccl7,Irf4,Il33,Rela,Vcam1,Cxcl5,Ptgs2,Zc3h12a,Lepr,Jak2,Egr1,Cadm1,Icam1,Prdm1,Bach2,Selp
Monarch	MP:0008251	Abnormal phagocyte morphology	13	673	1.17	5.22e-10	Ccl2,Hmox1,Csf2,Ccl7,Irf4,Rela,Ptgs2,Lepr,Jak2,Egr1,Icam1,Bach2,Selp
Monarch	MP:0013657	Abnormal blood cell morphology	18	1957	0.84	7.53e-10	Ccl2,Tbx21,Hmox1,Irf4,Il33,Rela,Vcam1,Cxcl5,Ptgs2,Zc3h12a,Lepr,Jak2,Egr1,Cadm1,Icam1,Prdm1,Bach2,Selp
Monarch	MP:0000322	Increased granulocyte number	10	300	1.4	1.68e-09	Ccl2,Hmox1,Irf4,Rela,Cxcl5,Lepr,Jak2,Icam1,Bach2,Selp
Monarch	MP:0020201	Abnormal granulocyte number	11	457	1.26	3.33e-09	Ccl2,Hmox1,Irf4,Il33,Rela,Cxcl5,Lepr,Jak2,Icam1,Bach2,Selp
Monarch	MP:0005025	Abnormal response to infection	11	509	1.22	8.74e-09	Ccl2,Tbx21,Hmox1,Csf2,Irf4,Il33,Cxcl5,Ptgs2,Lepr,Icam1,Prdm1
Monarch	MP:0008247	Abnormal mononuclear cell morphology	15	1389	0.91	1.1e-08	Ccl2,Tbx21,Hmox1,Csf2,Ccl7,Irf4,Rela,Vcam1,Ptgs2,Zc3h12a,Lepr,Egr1,Cadm1,Prdm1,Bach2
Monarch	MP:0003009	Abnormal cytokine secretion	11	596	1.15	4.05e-08	Ccl2,Tbx21,Hmox1,Il33,Rela,Cxcl5,Ptgs2,Zc3h12a,Lepr,Cadm1,Prdm1
Monarch	MP:0013658	Abnormal myeloid cell morphology	16	1838	0.82	4.05e-08	Ccl2,Hmox1,Csf2,Ccl7,Irf4,Il33,Rela,Cxcl5,Ptgs2,Zc3h12a,Lepr,Jak2,Egr1,Icam1,Bach2,Selp
Monarch	MP:0008713	Abnormal cytokine level	10	439	1.24	4.34e-08	Ccl2,Tbx21,Hmox1,Rela,Cxcl5,Zc3h12a,Lepr,Jak2,Egr1,Icam1
Monarch	MP:0001793	Abnormal susceptibility to infection	10	474	1.21	8.45e-08	Ccl2,Tbx21,Hmox1,Csf2,Irf4,Il33,Cxcl5,Lepr,Icam1,Prdm1
Monarch	MP:0008568	Abnormal interleukin secretion	10	480	1.2	9.25e-08	Ccl2,Tbx21,Hmox1,Il33,Rela,Cxcl5,Zc3h12a,Lepr,Cadm1,Prdm1
Monarch	MP:0003945	Abnormal lymphocyte physiology	12	862	1.02	9.48e-08	Ccl2,Tbx21,Irf4,Il33,Rela,Vcam1,Ptgs2,Zc3h12a,Lepr,Cadm1,Prdm1,Bach2
Monarch	MP:0002498	Abnormal acute inflammation	9	338	1.31	9.63e-08	Ccl2,Il33,Rela,Cxcl5,Ptgs2,Zc3h12a,Lepr,Icam1,Selp
Monarch	MP:0020184	Abnormal susceptibility to parasitic infection	7	132	1.61	1.09e-07	Ccl2,Tbx21,Hmox1,Csf2,Il33,Lepr,Icam1
Monarch	MP:0002429	Abnormal blood cell morphology/development	12	890	1.01	1.25e-07	Tbx21,Crlf1,Irf4,Rela,Vcam1,Ptgs2,Zc3h12a,Jak2,Egr1,Cadm1,Prdm1,Bach2
Monarch	MP:0011182	Decreased hematopoietic cell number	13	1172	0.93	1.94e-07	Ccl2,Tbx21,Hmox1,Irf4,Il33,Rela,Vcam1,Lepr,Jak2,Cadm1,Prdm1,Bach2,Selp
Monarch	MP:0000219	Increased neutrophil cell number	8	247	1.39	2.14e-07	Ccl2,Irf4,Rela,Lepr,Jak2,Icam1,Bach2,Selp
Monarch	MP:0001844	Autoimmune response	9	398	1.24	3.27e-07	Ccl2,Tbx21,Hmox1,Csf2,Ptgs2,Zc3h12a,Lepr,Prdm1,Selp
Monarch	MP:0000689	Abnormal spleen morphology	11	809	1.01	6.12e-07	Hmox1,Csf2,Irf4,Rela,Vcam1,Ptgs2,Lepr,Jak2,Egr1,Prdm1,Bach2
Monarch	MP:0008037	Abnormal T cell morphology	11	809	1.01	6.12e-07	Ccl2,Tbx21,Hmox1,Irf4,Rela,Vcam1,Zc3h12a,Lepr,Cadm1,Prdm1,Bach2
Monarch	MP:0008752	Abnormal tumor necrosis factor level	7	179	1.47	6.47e-07	Ccl2,Tbx21,Hmox1,Rela,Zc3h12a,Egr1,Icam1
Monarch	MP:0001845	Abnormal inflammatory response	11	824	1.01	6.95e-07	Ccl2,Tbx21,Hmox1,Il33,Rela,Cxcl5,Ptgs2,Zc3h12a,Lepr,Icam1,Selp
Monarch	MP:0005027	Increased susceptibility to parasitic infection	6	98	1.67	7.11e-07	Ccl2,Tbx21,Hmox1,Csf2,Il33,Lepr
Monarch	MP:0002123	Abnormal definitive hematopoiesis	11	833	1	7.46e-07	Tbx21,Irf4,Rela,Vcam1,Ptgs2,Zc3h12a,Jak2,Egr1,Cadm1,Prdm1,Bach2
Monarch	MP:0002619	Abnormal lymphocyte morphology	12	1080	0.93	7.98e-07	Ccl2,Tbx21,Hmox1,Irf4,Rela,Vcam1,Ptgs2,Zc3h12a,Lepr,Cadm1,Prdm1,Bach2
Monarch	MP:0002722	Abnormal immune system organ morphology	13	1353	0.86	8.02e-07	Hmox1,Csf2,Irf4,Rela,Vcam1,Cxcl1,Ptgs2,Zc3h12a,Lepr,Jak2,Egr1,Prdm1,Bach2
Monarch	MP:0002452	Abnormal professional antigen presenting cell physiology	11	845	1	8.16e-07	Ccl2,Csf2,Irf4,Il33,Rela,Ptgs2,Zc3h12a,Egr1,Prdm1,Bach2,Selp
Monarch	MP:0012762	Abnormal alpha-beta T cell morphology	10	648	1.07	9.6e-07	Ccl2,Tbx21,Hmox1,Irf4,Rela,Vcam1,Lepr,Cadm1,Prdm1,Bach2
Monarch	MP:0005460	Abnormal leukopoiesis	10	655	1.06	1.04e-06	Tbx21,Irf4,Rela,Vcam1,Ptgs2,Zc3h12a,Jak2,Cadm1,Prdm1,Bach2
Monarch	MP:0002406	Increased susceptibility to infection	8	327	1.27	1.25e-06	Ccl2,Tbx21,Hmox1,Csf2,Irf4,Il33,Lepr,Prdm1
Monarch	MP:0000221	Decreased leukocyte cell number	11	897	0.97	1.36e-06	Ccl2,Tbx21,Irf4,Il33,Rela,Vcam1,Lepr,Cadm1,Prdm1,Bach2,Selp
Monarch	MP:0002432	Abnormal CD4-positive, alpha beta T cell morphology	9	488	1.15	1.36e-06	Ccl2,Tbx21,Hmox1,Irf4,Vcam1,Lepr,Cadm1,Prdm1,Bach2
Monarch	MP:0008195	Abnormal professional antigen presenting cell morphology	10	721	1.02	2.35e-06	Ccl2,Hmox1,Csf2,Irf4,Rela,Ptgs2,Lepr,Egr1,Prdm1,Bach2
Monarch	MP:0000717	Abnormal lymphocyte cell number	11	965	0.94	2.72e-06	Ccl2,Tbx21,Hmox1,Irf4,Rela,Vcam1,Zc3h12a,Lepr,Cadm1,Prdm1,Bach2
Monarch	MP:0006387	Abnormal T cell number	10	740	1.01	2.91e-06	Ccl2,Tbx21,Hmox1,Rela,Vcam1,Zc3h12a,Lepr,Cadm1,Prdm1,Bach2
Monarch	MP:0002401	Abnormal lymphopoiesis	9	557	1.09	3.79e-06	Tbx21,Irf4,Rela,Vcam1,Ptgs2,Zc3h12a,Cadm1,Prdm1,Bach2
Monarch	MP:0003091	Abnormal cell migration	8	389	1.19	4.12e-06	Ccl2,Tbx21,Csf2,Il33,Vcam1,Icam1,Prdm1,Selp
Monarch	MP:0013296	Abnormal susceptibility to induced colitis	6	150	1.48	6.06e-06	Ccl2,Tbx21,Il33,Rela,Ptgs2,Icam1
Monarch	MP:0020846	Abnormal cell motility	9	600	1.06	6.78e-06	Ccl2,Tbx21,Csf2,Il33,Vcam1,Cadm1,Icam1,Prdm1,Selp
Monarch	MP:0010155	Abnormal intestine physiology	7	277	1.28	8.32e-06	Ccl2,Tbx21,Il33,Rela,Ptgs2,Lepr,Icam1
Monarch	MP:0005013	Increased lymphocyte cell number	9	620	1.04	8.69e-06	Ccl2,Tbx21,Hmox1,Vcam1,Zc3h12a,Lepr,Cadm1,Prdm1,Bach2
Monarch	MP:0003156	Abnormal leukocyte migration	6	162	1.45	8.89e-06	Ccl2,Tbx21,Csf2,Il33,Icam1,Selp
Monarch	MP:0008073	Abnormal CD4-positive, alpha beta T cell number	8	437	1.14	9.1e-06	Ccl2,Tbx21,Hmox1,Vcam1,Lepr,Cadm1,Prdm1,Bach2
Monarch	MP:0001928	Abnormal ovulation	5	82	1.67	1.09e-05	Csf2,Il33,Ptgs2,Lepr,Egr1
Monarch	MP:0008704	Abnormal interleukin-6 secretion	6	177	1.41	1.4e-05	Hmox1,Il33,Cxcl5,Zc3h12a,Lepr,Prdm1
Monarch	MP:0005015	Increased T cell number	8	467	1.11	1.41e-05	Ccl2,Tbx21,Hmox1,Zc3h12a,Lepr,Cadm1,Prdm1,Bach2
Monarch	MP:0008469	Abnormal protein level	12	1451	0.8	1.41e-05	Ccl2,Tbx21,Hmox1,Rela,Cxcl5,Zc3h12a,Lepr,Jak2,Egr1,Icam1,Bach2,Ccl20
Monarch	MP:0011518	Abnormal cell chemotaxis	5	87	1.64	1.41e-05	Ccl2,Csf2,Il33,Vcam1,Selp
Monarch	MP:0002425	Abnormal susceptibility to autoimmune disorder	7	310	1.23	1.53e-05	Ccl2,Tbx21,Hmox1,Csf2,Ptgs2,Lepr,Selp
Monarch	MP:0005087	Decreased acute inflammation	6	183	1.4	1.59e-05	Ccl2,Il33,Cxcl5,Ptgs2,Icam1,Selp
Monarch	MP:0008248	Abnormal mononuclear phagocyte morphology	8	496	1.09	2.1e-05	Ccl2,Hmox1,Csf2,Ccl7,Ptgs2,Lepr,Egr1,Bach2
Monarch	MP:0002221	Abnormal lymph organ size	10	962	0.9	2.57e-05	Hmox1,Csf2,Irf4,Vcam1,Cxcl1,Ptgs2,Zc3h12a,Lepr,Jak2,Egr1
Monarch	MP:0008650	Abnormal interleukin-1 secretion	5	104	1.56	2.98e-05	Ccl2,Hmox1,Il33,Cxcl5,Zc3h12a
Monarch	MP:0002224	Abnormal spleen size	8	532	1.06	3.34e-05	Hmox1,Csf2,Irf4,Vcam1,Ptgs2,Lepr,Jak2,Egr1
Monarch	MP:0002419	Abnormal innate immunity	8	543	1.05	3.85e-05	Ccl2,Tbx21,Csf2,Il33,Ptgs2,Egr1,Icam1,Selp
Monarch	MP:0003799	Impaired macrophage chemotaxis	4	43	1.85	4.05e-05	Ccl2,Csf2,Il33,Selp
Monarch	MP:0020175	Abnormal IgG1 level	6	227	1.3	4.88e-05	Ccl2,Irf4,Rela,Ptgs2,Zc3h12a,Bach2
Monarch	MP:0001764	Abnormal homeostasis	18	4250	0.51	5.05e-05	Ccl2,Tbx21,Abcc6,Hmox1,Csf2,Irf4,Rela,Vcam1,Cxcl5,Ptgs2,Zc3h12a,Lepr,Jak2,Egr1,Icam1,Bach2,Ccl20,Selp
Monarch	MP:0002444	Abnormal T cell physiology	8	582	1.02	6.17e-05	Tbx21,Irf4,Il33,Rela,Vcam1,Lepr,Cadm1,Prdm1
Monarch	MP:0005098	Abnormal optic choroid morphology	4	49	1.79	6.32e-05	Ccl2,Abcc6,Ptgs2,Icam1
Monarch	MP:0000691	Enlarged spleen	6	240	1.28	6.42e-05	Hmox1,Irf4,Vcam1,Ptgs2,Jak2,Egr1
Monarch	MP:0013328	Visceromegaly	7	401	1.12	7.07e-05	Hmox1,Irf4,Vcam1,Ptgs2,Lepr,Jak2,Egr1
Monarch	MP:0001800	Abnormal humoral immune response	7	409	1.11	7.93e-05	Ccl2,Irf4,Rela,Vcam1,Ptgs2,Zc3h12a,Bach2
Monarch	MP:0003795	Abnormal bone structure	10	1107	0.84	7.93e-05	Ccl2,Il33,Cxcl1,Ptgs2,Lepr,Clcf1,Jak2,Egr1,Bach2,Mpp6
Monarch	MP:0008074	Increased CD4-positive, alpha beta T cell number	6	250	1.26	7.93e-05	Ccl2,Tbx21,Hmox1,Lepr,Prdm1,Bach2
Monarch	MP:0002459	Abnormal B cell physiology	7	438	1.08	0.00012	Ccl2,Irf4,Rela,Ptgs2,Zc3h12a,Prdm1,Bach2
Monarch	MP:0005376	Homeostasis/metabolism phenotype	19	5127	0.45	0.00014	Ccl2,Tbx21,Abcc6,Hmox1,Csf2,Irf4,Il33,Rela,Vcam1,Cxcl5,Ptgs2,Zc3h12a,Lepr,Jak2,Egr1,Icam1,Bach2,Ccl20,Selp
Monarch	MP:0001657	Abnormal induced morbidity/mortality	8	665	0.96	0.00015	Ccl2,Hmox1,Il33,Rela,Cxcl5,Ptgs2,Lepr,Icam1
Monarch	MP:0002446	Abnormal macrophage morphology	7	453	1.07	0.00015	Ccl2,Hmox1,Csf2,Ptgs2,Lepr,Egr1,Bach2
Monarch	MP:0002144	Abnormal B cell differentiation	6	288	1.2	0.00016	Irf4,Vcam1,Ptgs2,Zc3h12a,Prdm1,Bach2
Monarch	MP:0002440	Abnormal memory B cell morphology	3	16	2.15	0.00016	Irf4,Ptgs2,Prdm1
Monarch	MP:0004939	Abnormal B cell morphology	7	471	1.05	0.00018	Irf4,Rela,Vcam1,Ptgs2,Zc3h12a,Prdm1,Bach2
Monarch	MP:0005621	Abnormal cell physiology	16	3641	0.52	0.00019	Ccl2,Tbx21,Hmox1,Csf2,Irf4,Il33,Rela,Vcam1,Ptgs2,Lepr,Jak2,Egr1,Cadm1,Icam1,Prdm1,Selp
Monarch	MP:0008555	Abnormal interferon secretion	6	304	1.18	0.00021	Ccl2,Tbx21,Hmox1,Cxcl5,Zc3h12a,Cadm1
Monarch	MP:0008751	Abnormal interleukin level	6	302	1.18	0.00021	Ccl2,Tbx21,Rela,Cxcl5,Lepr,Icam1
Monarch	MP:0005016	Decreased lymphocyte cell number	8	707	0.93	0.00022	Tbx21,Irf4,Rela,Vcam1,Lepr,Cadm1,Prdm1,Bach2
Monarch	MP:0008734	Decreased susceptibility to endotoxin shock	4	73	1.62	0.00024	Il33,Cxcl5,Ptgs2,Icam1
Monarch	MP:0008721	Abnormal chemokine level	4	76	1.6	0.00027	Ccl2,Cxcl5,Zc3h12a,Lepr
Monarch	MP:0003699	Abnormal female reproductive system physiology	7	518	1.01	0.00031	Csf2,Il33,Ptgs2,Lepr,Jak2,Egr1,Prdm1
Monarch	MP:0000726	Absent lymphocyte	4	81	1.57	0.00033	Tbx21,Irf4,Prdm1,Bach2
Monarch	MP:0004816	Abnormal class switch recombination	4	81	1.57	0.00033	Irf4,Ptgs2,Zc3h12a,Bach2
Monarch	MP:0013701	Abnormal mature B cell number	6	335	1.13	0.00033	Irf4,Rela,Vcam1,Zc3h12a,Prdm1,Bach2
Monarch	MP:0010210	Abnormal circulating cytokine level	6	339	1.13	0.00035	Ccl2,Hmox1,Cxcl5,Zc3h12a,Lepr,Egr1
Monarch	MP:0000249	Abnormal blood vessel physiology	6	345	1.12	0.00039	Ccl2,Hmox1,Ptgs2,Lepr,Egr1,Icam1
Monarch	MP:0006237	Abnormal choroid vasculature morphology	3	26	1.94	0.00051	Ccl2,Ptgs2,Icam1
Monarch	MP:0002127	Abnormal cardiovascular system morphology	12	2148	0.63	0.00055	Ccl2,Abcc6,Hmox1,Csf2,Vcam1,Ptgs2,Lepr,Clcf1,Egr1,Icam1,Prdm1,Selp
Monarch	MP:0008556	Abnormal tumor necrosis factor secretion	5	213	1.25	0.00061	Tbx21,Hmox1,Cxcl5,Ptgs2,Zc3h12a
Monarch	MP:0008656	Abnormal interleukin-1 beta secretion	4	97	1.5	0.00062	Ccl2,Hmox1,Il33,Zc3h12a
Monarch	MP:0001131	Abnormal ovarian follicle morphology	5	217	1.24	0.00065	Csf2,Il33,Ptgs2,Lepr,Egr1
Monarch	MP:0002679	Abnormal corpus luteum morphology	4	99	1.49	0.00066	Il33,Ptgs2,Lepr,Egr1
Monarch	MP:0001130	Abnormal ovarian folliculogenesis	4	100	1.48	0.00068	Csf2,Il33,Ptgs2,Egr1
Monarch	MP:0009642	Abnormal blood homeostasis	14	3081	0.54	0.00071	Ccl2,Abcc6,Hmox1,Csf2,Cxcl5,Ptgs2,Zc3h12a,Lepr,Jak2,Egr1,Icam1,Bach2,Ccl20,Selp
Monarch	MP:0004890	Decreased energy expenditure	4	104	1.47	0.00077	Ccl2,Csf2,Ptgs2,Lepr
Monarch	MP:0002620	Abnormal monocyte morphology	3	32	1.85	0.00083	Ccl2,Ccl7,Bach2
Monarch	MP:0005378	Growth/size/body region phenotype	17	4670	0.44	0.00083	Ccl2,Abcc6,Hmox1,Csf2,Irf4,Il33,Rela,Vcam1,Cxcl1,Ptgs2,Lepr,Clcf1,Jak2,Egr1,Cadm1,Prdm1,Mpp6
Monarch	MP:0001614	Abnormal blood vessel morphology	9	1195	0.76	0.00098	Ccl2,Abcc6,Hmox1,Csf2,Ptgs2,Lepr,Icam1,Prdm1,Selp
Monarch	MP:0002451	Abnormal macrophage physiology	6	421	1.03	0.001	Ccl2,Csf2,Il33,Ptgs2,Egr1,Selp
Monarch	MP:0008537	Increased susceptibility to induced colitis	4	117	1.41	0.0011	Tbx21,Il33,Rela,Ptgs2
Monarch	MP:0008049	Increased memory T cell number	4	119	1.41	0.0012	Tbx21,Zc3h12a,Lepr,Bach2
Monarch	MP:0008171	Abnormal mature B cell morphology	5	254	1.18	0.0012	Irf4,Rela,Ptgs2,Prdm1,Bach2
Monarch	MP:0008211	Decreased mature B cell number	5	262	1.16	0.0014	Irf4,Rela,Vcam1,Prdm1,Bach2
Monarch	MP:0008559	Abnormal interferon-gamma secretion	5	263	1.16	0.0014	Ccl2,Tbx21,Hmox1,Zc3h12a,Cadm1
Monarch	MP:0002596	Abnormal hematocrit	5	274	1.14	0.0017	Hmox1,Ptgs2,Zc3h12a,Lepr,Jak2
Monarch	MP:0005450	Abnormal energy expenditure	5	274	1.14	0.0017	Ccl2,Hmox1,Csf2,Ptgs2,Lepr
Monarch	MP:0008075	Decreased CD4-positive, alpha beta T cell number	5	278	1.14	0.0018	Tbx21,Vcam1,Lepr,Cadm1,Bach2
Monarch	MP:0009789	Decreased susceptibility to bacterial infection induced morbidity/mortality	3	43	1.72	0.0018	Hmox1,Cxcl5,Icam1
Monarch	MP:0008100	Absent plasma cells	2	5	2.48	0.002	Irf4,Prdm1
Monarch	MP:0002006	Neoplasm	7	733	0.86	0.0021	Ccl2,Irf4,Ptgs2,Lepr,Jak2,Egr1,Icam1
Monarch	MP:0005385	Cardiovascular system phenotype	13	2949	0.53	0.0021	Ccl2,Abcc6,Hmox1,Csf2,Vcam1,Ptgs2,Lepr,Clcf1,Egr1,Icam1,Prdm1,Bach2,Selp
Monarch	MP:0008212	Absent mature B cells	3	47	1.69	0.0021	Irf4,Prdm1,Bach2
Monarch	MP:0008552	Abnormal circulating tumor necrosis factor level	4	141	1.33	0.0021	Ccl2,Hmox1,Zc3h12a,Egr1
Monarch	MP:0008658	Decreased interleukin-1 beta secretion	3	47	1.69	0.0021	Ccl2,Hmox1,Il33
Monarch	MP:0010850	Increased effector memory CD8-positive, alpha-beta T cell number	3	46	1.7	0.0021	Tbx21,Lepr,Bach2
Monarch	MP:0003383	Abnormal gluconeogenesis	3	49	1.67	0.0023	Ccl2,Csf2,Lepr
Monarch	MP:0008495	Decreased IgG1 level	4	146	1.32	0.0023	Irf4,Rela,Ptgs2,Bach2
Monarch	MP:0013760	Abnormal T-helper cell morphology	4	145	1.32	0.0023	Tbx21,Irf4,Prdm1,Bach2
Monarch	MP:0020912	Abnormal susceptibility to Riboviria infection	4	146	1.32	0.0023	Tbx21,Hmox1,Irf4,Prdm1
Monarch	MP:0002357	Abnormal spleen white pulp morphology	5	310	1.09	0.0027	Irf4,Rela,Jak2,Prdm1,Bach2
Monarch	MP:0003711	Pathological neovascularization	3	52	1.64	0.0027	Ccl2,Ptgs2,Icam1
Monarch	MP:0005018	Decreased T cell number	6	520	0.94	0.0027	Tbx21,Rela,Vcam1,Lepr,Cadm1,Bach2
Monarch	MP:0005334	Abnormal fat pad morphology	5	313	1.08	0.0027	Ccl2,Csf2,Irf4,Ptgs2,Lepr
Monarch	MP:0008655	Decreased interleukin-1 alpha secretion	2	7	2.34	0.003	Il33,Cxcl5
Monarch	MP:0005390	Skeleton phenotype	11	2236	0.57	0.0035	Ccl2,Il33,Cxcl1,Ptgs2,Lepr,Clcf1,Jak2,Egr1,Bach2,Selp,Mpp6
Monarch	MP:0002908	Delayed wound healing	3	59	1.59	0.0036	Ccl2,Lepr,Egr1
Monarch	MP:0003426	Pulmonary interstitial fibrosis	2	8	2.28	0.0036	Ptgs2,Egr1
Monarch	MP:0005616	Decreased susceptibility to type IV hypersensitivity reaction	3	59	1.59	0.0036	Ccl2,Icam1,Selp
Monarch	MP:0006238	Abnormal choriocapillaris morphology	2	8	2.28	0.0036	Ccl2,Ptgs2
Monarch	MP:0009765	Abnormal xenobiotic induced morbidity/mortality	4	171	1.25	0.0037	Ccl2,Il33,Rela,Ptgs2
Monarch	MP:0003956	Abnormal body size	10	1862	0.61	0.0039	Ccl2,Hmox1,Csf2,Rela,Cxcl1,Ptgs2,Lepr,Egr1,Cadm1,Mpp6
Monarch	MP:0005463	Abnormal CD4-positive, alpha-beta T cell physiology	4	174	1.24	0.0039	Tbx21,Il33,Vcam1,Prdm1
Monarch	MP:0001712	Abnormal placenta development	4	176	1.24	0.004	Csf2,Vcam1,Ptgs2,Prdm1
Monarch	MP:0005425	Increased macrophage cell number	4	176	1.24	0.004	Ccl2,Hmox1,Egr1,Bach2
Monarch	MP:0008210	Increased mature B cell number	4	176	1.24	0.004	Vcam1,Zc3h12a,Prdm1,Bach2
Monarch	MP:0002682	Decreased mature ovarian follicle number	3	63	1.56	0.0041	Csf2,Lepr,Egr1
Monarch	MP:0005351	Decreased susceptibility to autoimmune disorder	4	177	1.24	0.0041	Ccl2,Tbx21,Csf2,Ptgs2
Monarch	MP:0008096	Abnormal plasma cell number	3	64	1.55	0.0042	Irf4,Zc3h12a,Prdm1
Monarch	MP:0002069	Abnormal consumption behavior	6	582	0.89	0.0044	Ccl2,Crlf1,Csf2,Lepr,Clcf1,Bach2
Monarch	MP:0004264	Abnormal extraembryonic tissue physiology	5	356	1.03	0.0044	Csf2,Vcam1,Ptgs2,Jak2,Prdm1
Monarch	MP:0000939	Decreased motor neuron number	3	67	1.53	0.0047	Crlf1,Lepr,Clcf1
Monarch	MP:0001544	Abnormal cardiovascular system physiology	9	1527	0.65	0.0047	Ccl2,Hmox1,Ptgs2,Lepr,Egr1,Icam1,Prdm1,Bach2,Selp
Monarch	MP:0002145	Abnormal T cell differentiation	5	364	1.02	0.0048	Tbx21,Irf4,Rela,Cadm1,Prdm1
Monarch	MP:0005095	Decreased T cell proliferation	4	187	1.21	0.0048	Irf4,Rela,Lepr,Cadm1
Monarch	MP:0004924	Abnormal behavior	15	4315	0.42	0.0049	Ccl2,Hmox1,Crlf1,Csf2,Irf4,Il33,Ptgs2,Lepr,Clcf1,Jak2,Egr1,Cadm1,Bach2,Selp,Mpp6
Monarch	MP:0004982	Abnormal osteoclast morphology	4	188	1.21	0.0049	Ccl2,Ptgs2,Lepr,Egr1
Monarch	MP:0005023	Abnormal wound healing	4	189	1.21	0.0049	Ccl2,Ptgs2,Lepr,Egr1
Monarch	MP:0008735	Increased susceptibility to endotoxin shock	3	70	1.51	0.0051	Rela,Ptgs2,Lepr
Monarch	MP:0002118	Abnormal lipid homeostasis	7	885	0.78	0.0052	Ccl2,Hmox1,Csf2,Irf4,Ptgs2,Lepr,Egr1
Monarch	MP:0008078	Increased CD8-positive, alpha-beta T cell number	4	196	1.19	0.0055	Tbx21,Hmox1,Lepr,Bach2
Monarch	MP:0009298	Increased mesenteric fat pad weight	2	11	2.14	0.0055	Csf2,Lepr
Monarch	MP:0011352	Proximal convoluted tubule brush border loss	2	11	2.14	0.0055	Hmox1,Ptgs2
Monarch	MP:0002551	Abnormal blood coagulation	4	201	1.18	0.0059	Hmox1,Ptgs2,Jak2,Selp
Monarch	MP:0008127	Decreased dendritic cell number	3	75	1.48	0.006	Ccl2,Irf4,Bach2
Monarch	MP:0005658	Increased susceptibility to diet-induced obesity	3	76	1.48	0.0061	Ccl2,Ptgs2,Lepr
Monarch	MP:0009019	Abnormal metestrus	2	12	2.1	0.0061	Csf2,Lepr
Monarch	MP:0000598	Abnormal liver morphology	7	920	0.76	0.0062	Ccl2,Hmox1,Rela,Lepr,Clcf1,Jak2,Egr1
Monarch	MP:0001116	Small gonad	5	395	0.98	0.0063	Csf2,Ptgs2,Egr1,Cadm1,Prdm1
Monarch	MP:0005239	Abnormal Bruch membrane morphology	2	13	2.07	0.0068	Ccl2,Abcc6
Monarch	MP:0001846	Increased inflammatory response	6	651	0.85	0.007	Tbx21,Il33,Rela,Ptgs2,Lepr,Selp
Monarch	MP:0002089	Abnormal postnatal growth/weight/body size	11	2493	0.53	0.0074	Ccl2,Hmox1,Csf2,Il33,Rela,Cxcl1,Ptgs2,Lepr,Egr1,Cadm1,Mpp6
Monarch	MP:0009648	Abnormal superovulation	2	14	2.04	0.0075	Il33,Ptgs2
Monarch	MP:0009815	Decreased prostaglandin level	2	14	2.04	0.0075	Ptgs2,Lepr
Monarch	MP:0002163	Abnormal gland morphology	10	2080	0.56	0.0079	Csf2,Irf4,Il33,Rela,Ptgs2,Lepr,Jak2,Egr1,Cadm1,Prdm1
Monarch	MP:0008705	Increased interleukin-6 secretion	3	86	1.42	0.008	Zc3h12a,Lepr,Prdm1
Monarch	MP:0000653	Abnormal sex gland morphology	7	975	0.74	0.0083	Csf2,Il33,Ptgs2,Lepr,Egr1,Cadm1,Prdm1
Monarch	MP:0001919	Abnormal reproductive system physiology	8	1315	0.67	0.0083	Csf2,Il33,Ptgs2,Lepr,Jak2,Egr1,Cadm1,Prdm1
Monarch	MP:0004800	Decreased susceptibility to experimental autoimmune encephalomyelitis	3	88	1.41	0.0084	Ccl2,Tbx21,Csf2
Monarch	MP:0005416	Abnormal circulating protein level	8	1318	0.66	0.0084	Ccl2,Hmox1,Cxcl5,Zc3h12a,Lepr,Egr1,Bach2,Ccl20
Monarch	MP:0008076	Abnormal CD4-positive T cell differentiation	3	88	1.41	0.0084	Tbx21,Irf4,Prdm1
Monarch	MP:0009785	Abnormal susceptibility to infection induced morbidity/mortality	4	228	1.13	0.0084	Ccl2,Hmox1,Cxcl5,Icam1
Monarch	MP:0001462	Abnormal avoidance learning behavior	3	89	1.41	0.0085	Ccl2,Il33,Lepr
Monarch	MP:0002339	Abnormal lymph node morphology	5	434	0.94	0.0087	Hmox1,Irf4,Cxcl1,Ptgs2,Zc3h12a
Monarch	MP:0008553	Increased circulating tumor necrosis factor level	3	90	1.4	0.0087	Ccl2,Hmox1,Zc3h12a
Monarch	MP:0008964	Decreased carbon dioxide production	2	16	1.98	0.0088	Irf4,Lepr
Monarch	MP:0008706	Decreased interleukin-6 secretion	3	92	1.39	0.0091	Hmox1,Il33,Cxcl5
Monarch	MP:0000693	Spleen hyperplasia	3	93	1.39	0.0093	Hmox1,Vcam1,Ptgs2
Monarch	MP:0005335	Abnormal gonadal fat pad morphology	3	94	1.38	0.0095	Ccl2,Csf2,Lepr
Monarch	MP:0010934	Increased subcutaneous adipose tissue amount	2	17	1.95	0.0096	Csf2,Lepr
Monarch	MP:0000003	Abnormal adipose tissue morphology	7	1015	0.72	0.0097	Ccl2,Hmox1,Csf2,Irf4,Ptgs2,Lepr,Mpp6
Monarch	MP:0001927	Abnormal estrous cycle	3	95	1.38	0.0097	Csf2,Lepr,Egr1
Monarch	MP:0004848	Abnormal liver size	5	449	0.93	0.0097	Rela,Lepr,Clcf1,Jak2,Egr1
Monarch	MP:0000208	Decreased hematocrit	4	244	1.1	0.0098	Hmox1,Ptgs2,Zc3h12a,Jak2
Monarch	MP:0000343	Abnormal response to cardiac infarction	3	96	1.38	0.0098	Ccl2,Hmox1,Lepr
Monarch	MP:0005325	Abnormal renal glomerulus morphology	4	243	1.1	0.0098	Hmox1,Ptgs2,Lepr,Prdm1
Monarch	MP:0005369	Muscle phenotype	8	1379	0.64	0.0103	Ccl2,Hmox1,Rela,Vcam1,Ptgs2,Lepr,Icam1,Prdm1
Monarch	MP:0005546	Choroidal neovascularization	2	18	1.93	0.0103	Ccl2,Icam1
Monarch	MP:0020148	Abnormal sensitivity to induced morbidity/mortality	5	460	0.92	0.0104	Ccl2,Il33,Rela,Ptgs2,Lepr
Monarch	MP:0020913	Increased susceptibility to Riboviria infection	3	99	1.36	0.0105	Tbx21,Irf4,Prdm1
Monarch	MP:0013761	Abnormal T-helper cell number	3	101	1.35	0.011	Tbx21,Prdm1,Bach2
Monarch	MP:0002805	Abnormal conditioned taste aversion behavior	2	19	1.9	0.0111	Ccl2,Lepr
Monarch	MP:0003645	Increased pancreatic beta cell number	2	19	1.9	0.0111	Lepr,Cadm1
Monarch	MP:0003638	Abnormal response/metabolism to endogenous compounds	3	103	1.35	0.0115	Rela,Ptgs2,Lepr
Monarch	MP:0000010	Abnormal abdominal fat pad morphology	4	258	1.07	0.0116	Ccl2,Csf2,Irf4,Lepr
Monarch	MP:0001943	Abnormal respiration	4	258	1.07	0.0116	Tbx21,Il33,Lepr,Bach2
Monarch	MP:0008329	Decreased somatotroph cell number	2	20	1.88	0.0119	Lepr,Egr1
Monarch	MP:0008560	Increased tumor necrosis factor secretion	3	108	1.32	0.0128	Tbx21,Ptgs2,Zc3h12a
Monarch	MP:0010122	Abnormal bone mineral content	6	764	0.78	0.0131	Il33,Cxcl1,Lepr,Clcf1,Bach2,Mpp6
Monarch	MP:0005388	Respiratory system phenotype	7	1092	0.69	0.0137	Tbx21,Csf2,Il33,Ptgs2,Lepr,Egr1,Bach2
Monarch	MP:0001547	Abnormal lipid level	6	783	0.77	0.0148	Ccl2,Hmox1,Csf2,Ptgs2,Lepr,Egr1
Monarch	MP:0001265	Decreased body size	8	1474	0.62	0.0149	Hmox1,Csf2,Rela,Cxcl1,Lepr,Egr1,Cadm1,Mpp6
Monarch	MP:0002398	Abnormal bone marrow cell morphology/development	5	507	0.87	0.0149	Il33,Vcam1,Zc3h12a,Jak2,Egr1
Monarch	MP:0004193	Abnormal kidney papilla morphology	2	23	1.82	0.0149	Ptgs2,Lepr
Monarch	MP:0005563	Abnormal hemoglobin content	4	279	1.04	0.0149	Hmox1,Zc3h12a,Lepr,Jak2
Monarch	MP:0000266	Abnormal heart morphology	8	1489	0.61	0.0155	Abcc6,Hmox1,Vcam1,Ptgs2,Lepr,Clcf1,Egr1,Prdm1
Monarch	MP:0001431	Abnormal eating behavior	5	515	0.87	0.0156	Crlf1,Csf2,Lepr,Clcf1,Bach2
Monarch	MP:0004905	Decreased uterus weight	2	24	1.8	0.0156	Lepr,Egr1
Monarch	MP:0010183	Abnormal CD4-positive helper T cell morphology	3	118	1.29	0.0156	Tbx21,Irf4,Prdm1
Monarch	MP:0011014	Decreased core body temperature	2	24	1.8	0.0156	Irf4,Lepr
Monarch	MP:0010768	Mortality/aging	16	5549	0.34	0.0158	Ccl2,Hmox1,Crlf1,Csf2,Il33,Rela,Vcam1,Cxcl5,Ptgs2,Zc3h12a,Lepr,Clcf1,Jak2,Egr1,Icam1,Prdm1
Monarch	MP:0009355	Increased liver triglyceride level	3	120	1.28	0.016	Ccl2,Lepr,Egr1
Monarch	MP:0010771	Integument phenotype	8	1503	0.61	0.016	Abcc6,Csf2,Rela,Ptgs2,Lepr,Jak2,Egr1,Selp
Monarch	MP:0011117	Abnormal susceptibility to weight gain	4	295	1.01	0.017	Ccl2,Hmox1,Ptgs2,Lepr
Monarch	MP:0001777	Abnormal body temperature homeostasis	2	26	1.77	0.0174	Ptgs2,Lepr
Monarch	MP:0009113	Increased pancreatic beta cell mass	2	26	1.77	0.0174	Lepr,Cadm1
Monarch	MP:0001259	Abnormal body weight	5	535	0.85	0.0175	Ccl2,Hmox1,Rela,Ptgs2,Lepr
Monarch	MP:0006319	Abnormal epididymal fat pad morphology	3	127	1.25	0.0181	Ccl2,Irf4,Lepr
Monarch	MP:0008088	Abnormal T-helper 1 cell differentiation	2	27	1.75	0.0183	Tbx21,Irf4
Monarch	MP:0020179	Abnormal IgG3 level	3	128	1.25	0.0183	Ptgs2,Zc3h12a,Bach2
Monarch	MP:0005391	Vision/eye phenotype	8	1550	0.59	0.0185	Ccl2,Abcc6,Rela,Ptgs2,Lepr,Egr1,Icam1,Selp
Monarch	MP:0006361	Abnormal female germ cell morphology	3	129	1.25	0.0185	Ptgs2,Lepr,Prdm1
Monarch	MP:0001533	Abnormal skeleton physiology	6	839	0.74	0.0187	Cxcl1,Ptgs2,Lepr,Bach2,Selp,Mpp6
Monarch	MP:0000702	Enlarged lymph nodes	4	307	1	0.0188	Hmox1,Irf4,Cxcl1,Zc3h12a
Monarch	MP:0005048	Abnormal thrombosis	3	130	1.24	0.0188	Hmox1,Ptgs2,Jak2
Monarch	MP:0008668	Abnormal interleukin-12b secretion	2	28	1.73	0.019	Ccl2,Zc3h12a
Monarch	MP:0001944	Abnormal pancreas morphology	4	311	0.99	0.0195	Csf2,Ptgs2,Lepr,Cadm1
Monarch	MP:0013237	Abnormal skeletal muscle regeneration	2	29	1.72	0.0201	Ccl2,Ptgs2
Monarch	MP:0002680	Decreased corpora lutea number	2	30	1.7	0.0213	Il33,Lepr
Monarch	MP:0009010	Abnormal diestrus	2	30	1.7	0.0213	Csf2,Lepr
Monarch	MP:0005595	Abnormal vascular smooth muscle physiology	3	140	1.21	0.0225	Ccl2,Hmox1,Lepr
Monarch	MP:0014142	Increased body fat mass	2	31	1.69	0.0225	Irf4,Lepr
Monarch	MP:0009009	Absent estrous cycle	2	33	1.66	0.0249	Lepr,Egr1
Monarch	MP:0005164	Abnormal response to injury	5	591	0.81	0.0252	Ccl2,Hmox1,Ptgs2,Lepr,Egr1
Monarch	MP:0002066	Abnormal motor capabilities/coordination/movement	11	3010	0.44	0.0255	Ccl2,Hmox1,Irf4,Il33,Lepr,Clcf1,Jak2,Egr1,Cadm1,Bach2,Selp
Monarch	MP:0002083	Premature death	7	1252	0.63	0.0255	Hmox1,Rela,Ptgs2,Zc3h12a,Lepr,Jak2,Icam1
Monarch	MP:0004951	Abnormal spleen weight	4	339	0.95	0.0255	Irf4,Lepr,Jak2,Egr1
Monarch	MP:0001132	Absent mature ovarian follicles	2	34	1.65	0.026	Csf2,Egr1
Monarch	MP:0020176	Abnormal IgG2a level	3	150	1.18	0.0264	Ptgs2,Zc3h12a,Bach2
Monarch	MP:0002051	Increased skin papilloma incidence	2	35	1.64	0.0271	Ptgs2,Egr1
Monarch	MP:0008567	Decreased interferon-gamma secretion	3	152	1.18	0.0271	Ccl2,Tbx21,Cadm1
Monarch	MP:0009288	Increased epididymal fat pad weight	2	35	1.64	0.0271	Irf4,Lepr
Monarch	MP:0010954	Abnormal cellular respiration	3	152	1.18	0.0271	Hmox1,Irf4,Lepr
Monarch	MP:0002972	Abnormal cardiac muscle contractility	4	350	0.94	0.0278	Hmox1,Ptgs2,Lepr,Icam1
Monarch	MP:0010866	Abnormal prenatal body size	7	1278	0.62	0.0278	Csf2,Vcam1,Clcf1,Jak2,Egr1,Cadm1,Prdm1
Monarch	MP:0003627	Abnormal leukocyte tethering or rolling	2	36	1.63	0.028	Icam1,Selp
Monarch	MP:0006058	Decreased cerebral infarct size	2	36	1.63	0.028	Ptgs2,Egr1
Monarch	MP:0010209	Abnormal circulating chemokine level	2	36	1.63	0.028	Cxcl5,Zc3h12a
Monarch	MP:0010832	Lethality during fetal growth through weaning	9	2110	0.51	0.028	Hmox1,Crlf1,Csf2,Rela,Vcam1,Ptgs2,Clcf1,Jak2,Prdm1
Monarch	MP:0008236	Decreased susceptibility to neuronal excitotoxicity	2	37	1.61	0.0289	Ccl2,Ptgs2
Monarch	MP:0008539	Decreased susceptibility to induced colitis	2	37	1.61	0.0289	Ccl2,Icam1
Monarch	MP:0004152	Abnormal circulating iron level	3	159	1.16	0.0295	Hmox1,Lepr,Jak2
Monarch	MP:0010678	Abnormal skin adnexa morphology	6	941	0.69	0.0298	Abcc6,Csf2,Rela,Ptgs2,Lepr,Jak2
Monarch	MP:0002164	Abnormal gland physiology	5	628	0.78	0.0304	Ptgs2,Lepr,Jak2,Egr1,Cadm1
Monarch	MP:0005136	Decreased growth hormone level	2	39	1.59	0.0314	Lepr,Egr1
Monarch	MP:0009285	Increased gonadal fat pad weight	2	39	1.59	0.0314	Csf2,Lepr
Monarch	MP:0020130	Abnormal total fat pad weight	2	39	1.59	0.0314	Ccl2,Ptgs2
Monarch	MP:0005350	Increased susceptibility to autoimmune disorder	3	164	1.14	0.0316	Hmox1,Lepr,Selp
Monarch	MP:0010373	Myeloid hyperplasia	2	40	1.58	0.0326	Jak2,Bach2
Monarch	MP:0008271	Abnormal bone ossification	5	642	0.77	0.033	Cxcl1,Ptgs2,Lepr,Bach2,Mpp6
Monarch	MP:0008872	Abnormal physiological response to xenobiotic	5	642	0.77	0.033	Ccl2,Il33,Rela,Ptgs2,Egr1
Monarch	MP:0004896	Abnormal endometrium morphology	2	41	1.57	0.0338	Lepr,Egr1
Monarch	MP:0002166	Abnormal tumor susceptibility	5	650	0.77	0.0345	Ccl2,Irf4,Ptgs2,Jak2,Egr1
Monarch	MP:0003948	Abnormal gas homeostasis	4	379	0.9	0.0347	Irf4,Lepr,Icam1,Bach2
Monarch	MP:0013285	Abnormal renal filtration	2	42	1.56	0.035	Ptgs2,Lepr
Monarch	MP:0002128	Abnormal blood circulation	4	387	0.9	0.0372	Lepr,Prdm1,Bach2,Selp
Monarch	MP:0004952	Increased spleen weight	3	177	1.11	0.0381	Irf4,Jak2,Egr1
Monarch	MP:0009767	Decreased sensitivity to xenobiotic induced morbidity/mortality	2	44	1.54	0.0381	Ccl2,Il33
Monarch	MP:0002067	Abnormal sensory capabilities/reflexes/nociception	7	1373	0.59	0.0386	Ccl2,Irf4,Ptgs2,Lepr,Clcf1,Bach2,Selp
Monarch	MP:0002108	Abnormal muscle morphology	6	1001	0.66	0.0388	Ccl2,Rela,Vcam1,Ptgs2,Lepr,Prdm1
Monarch	MP:0000316	Cellular necrosis	3	179	1.11	0.0389	Ccl2,Rela,Ptgs2
Monarch	MP:0005559	Increased circulating glucose level	4	398	0.88	0.0404	Ccl2,Csf2,Lepr,Icam1
Monarch	MP:0002327	Abnormal respiratory function	3	185	1.09	0.0422	Tbx21,Il33,Bach2
Monarch	MP:0013435	Decreased CD8-positive, naive alpha-beta T cell number	2	48	1.5	0.0436	Lepr,Bach2
Monarch	MP:0000172	Abnormal bone marrow cell number	3	190	1.08	0.0451	Vcam1,Jak2,Egr1
Monarch	MP:0008826	Abnormal splenic cell ratio	2	49	1.49	0.0452	Hmox1,Vcam1
Monarch	MP:0011402	Renal cast	2	49	1.49	0.0452	Hmox1,Ptgs2
Monarch	MP:0000609	Abnormal liver physiology	3	192	1.07	0.0461	Rela,Lepr,Egr1
Monarch	MP:0005656	Decreased aggression	2	51	1.47	0.0482	Ptgs2,Egr1
Monarch	MP:0005449	Abnormal food intake	4	424	0.86	0.0491	Crlf1,Csf2,Lepr,Bach2
Monarch	MP:0010680	Abnormal skin adnexa physiology	3	197	1.06	0.0491	Ptgs2,Lepr,Jak2
TISSUES	BTO:0000089	Blood	11	467	1.25	2.92e-08	Ccl2,Tbx21,Csf2,Irf4,Il33,Vcam1,Cxcl1,Ptgs2,Jak2,Icam1,Selp
TISSUES	BTO:0000570	Hematopoietic system	17	2151	0.78	1.55e-07	Ccl2,Tbx21,Hmox1,Csf2,Irf4,Il33,Rela,Vcam1,Cxcl1,Ptgs2,Jak2,Cadm1,Icam1,Prdm1,Bach2,Ccl20,Selp
TISSUES	BTO:0005810	Immune system	17	2165	0.78	1.55e-07	Ccl2,Tbx21,Hmox1,Csf2,Ccl7,Irf4,Il33,Rela,Vcam1,Cxcl1,Ptgs2,Jak2,Cadm1,Icam1,Prdm1,Bach2,Ccl20
TISSUES	BTO:0000574	Hematopoietic cell	9	357	1.28	4.39e-07	Ccl2,Tbx21,Csf2,Irf4,Il33,Vcam1,Cxcl1,Jak2,Icam1
TISSUES	BTO:0000801	Macrophage	8	238	1.41	4.39e-07	Ccl2,Hmox1,Csf2,Ccl7,Vcam1,Cxcl1,Ptgs2,Icam1
TISSUES	BTO:0001441	Marrow cell	6	83	1.74	7.29e-07	Ccl2,Csf2,Vcam1,Cxcl1,Jak2,Icam1
TISSUES	BTO:0000751	Leukocyte	8	300	1.31	1.71e-06	Ccl2,Tbx21,Csf2,Irf4,Il33,Vcam1,Cxcl1,Icam1
TISSUES	BTO:0001044	Phagocyte	5	62	1.79	8.51e-06	Ccl2,Csf2,Vcam1,Cxcl1,Icam1
TISSUES	BTO:0000130	Neutrophil	4	35	1.94	5.83e-05	Ccl2,Csf2,Cxcl1,Icam1
TISSUES	BTO:0000539	Granulocyte	5	99	1.58	5.83e-05	Ccl2,Csf2,Il33,Cxcl1,Icam1
TISSUES	BTO:0000753	Lymphoid tissue	13	1858	0.73	5.83e-05	Tbx21,Hmox1,Csf2,Irf4,Il33,Rela,Vcam1,Jak2,Cadm1,Icam1,Prdm1,Bach2,Ccl20
TISSUES	BTO:0000876	Monocyte	4	38	1.9	5.93e-05	Ccl2,Csf2,Vcam1,Icam1
TISSUES	BTO:0002626	Venule	3	8	2.46	6.54e-05	Vcam1,Icam1,Selp
TISSUES	BTO:0002688	Vascular cell	3	8	2.46	6.54e-05	Ccl2,Vcam1,Icam1
TISSUES	BTO:0002012	Tunica intima vasorum	3	9	2.4	7.62e-05	Ccl2,Vcam1,Icam1
TISSUES	BTO:0001176	Endothelial cell	4	46	1.82	8.55e-05	Ccl2,Vcam1,Icam1,Selp
TISSUES	BTO:0003120	Atherosclerotic plaque	3	14	2.21	0.00019	Ccl2,Vcam1,Icam1
TISSUES	BTO:0000416	Epithelium	6	358	1.11	0.00079	Ccl2,Il33,Vcam1,Cxcl5,Icam1,Selp
TISSUES	BTO:0000634	Integument	7	579	0.96	0.00096	Ccl2,Csf2,Il33,Vcam1,Cxcl5,Icam1,Selp
TISSUES	BTO:0000763	Lung	9	1144	0.78	0.0011	Hmox1,Csf2,Il33,Rela,Vcam1,Cxcl5,Jak2,Cadm1,Icam1
TISSUES	BTO:0000775	Lymphocyte	5	220	1.24	0.0011	Tbx21,Csf2,Irf4,Il33,Icam1
TISSUES	BTO:0001853	Vascular endothelium	3	34	1.83	0.0015	Vcam1,Icam1,Selp
TISSUES	BTO:0003245	Aortic endothelial cell	2	3	2.7	0.0016	Vcam1,Icam1
TISSUES	BTO:0004096	Coronary artery endothelial cell	2	3	2.7	0.0016	Vcam1,Icam1
TISSUES	BTO:0000131	Blood plasma	3	37	1.79	0.0017	Ccl2,Icam1,Selp
TISSUES	BTO:0004602	Human aortic endothelial cell	2	4	2.58	0.002	Vcam1,Icam1
TISSUES	BTO:0000078	Microglia	3	48	1.68	0.0028	Ccl2,Hmox1,Ptgs2
TISSUES	BTO:0001489	Whole body	23	9158	0.28	0.0028	Ccl2,Tbx21,Abcc6,Hmox1,Csf2,Ccl7,Prl2c5,Irf4,Il33,Rela,Vcam1,Cxcl5,Cxcl1,Ptgs2,Lepr,Jak2,Egr1,Cadm1,Icam1,Prdm1,Bach2,Ccl20,Selp
TISSUES	BTO:0000784	Lymph node	4	155	1.29	0.0035	Csf2,Vcam1,Icam1,Prdm1
TISSUES	BTO:0000782	T-lymphocyte	4	157	1.29	0.0036	Tbx21,Csf2,Il33,Icam1
TISSUES	BTO:0000846	Erythroleukemia cell line	2	7	2.34	0.0037	Csf2,Jak2
TISSUES	BTO:0004378	Blood vessel wall	2	7	2.34	0.0037	Vcam1,Icam1
TISSUES	BTO:0000140	Bone	4	164	1.27	0.0039	Ccl2,Csf2,Vcam1,Ptgs2
TISSUES	BTO:0004732	Bone marrow-derived macrophage	3	62	1.57	0.0048	Ccl2,Cxcl1,Ptgs2
TISSUES	BTO:0001281	Spleen	8	1187	0.71	0.0062	Hmox1,Csf2,Rela,Vcam1,Jak2,Cadm1,Icam1,Bach2
TISSUES	BTO:0003123	Microvascular endothelial cell	2	11	2.14	0.0071	Vcam1,Icam1
TISSUES	BTO:0001679	Th2 cell	2	12	2.1	0.0076	Tbx21,Il33
TISSUES	BTO:0001949	HUVEC cell	2	13	2.07	0.0085	Vcam1,Icam1
TISSUES	BTO:0003718	Vasculature	2	16	1.98	0.0117	Vcam1,Icam1
TISSUES	BTO:0001022	Periosteum	3	100	1.36	0.0151	Ccl2,Vcam1,Ptgs2
TISSUES	BTO:0001486	Skeletal system	5	506	0.88	0.0216	Ccl2,Csf2,Vcam1,Ptgs2,Prdm1
TISSUES	BTO:0004850	Bone marrow cell	2	36	1.63	0.0487	Csf2,Prdm1
COMPARTMENTS	GOCC:0005615	Extracellular space	14	651	1.21	4.89e-11	Ccl2,Crlf1,Csf2,Ccl7,Prl2c5,Vcam1,Cxcl5,Cxcl1,Lepr,Clcf1,Icam1,Prl2c3,Ccl20,Selp
COMPARTMENTS	GOCC:0005576	Extracellular region	15	1446	0.9	6.61e-08	Ccl2,Crlf1,Csf2,Ccl7,Prl2c5,Vcam1,Cxcl5,Cxcl1,Lepr,Clcf1,Icam1,Il11,Prl2c3,Ccl20,Selp
COMPARTMENTS	GOCC:0110165	Cellular anatomical entity	29	12108	0.26	2.07e-05	Ccl2,Tbx21,Abcc6,Hmox1,Crlf1,Csf2,Ccl7,Prl2c5,Irf4,Il33,Rela,Vcam1,Cxcl5,Cxcl1,Ptgs2,Zc3h12a,Lepr,Clcf1,Jak2,Egr1,Cadm1,Icam1,Il11,Prl2c3,Prdm1,Bach2,Ccl20,Selp,Mpp6
COMPARTMENTS	GOCC:0097058	CRLF-CLCF1 complex	2	2	2.88	0.0054	Crlf1,Clcf1
COMPARTMENTS	GOCC:0034668	Integrin alpha4-beta1 complex	2	5	2.48	0.0151	Vcam1,Icam1
COMPARTMENTS	GOCC:0008305	Integrin complex	3	51	1.65	0.0174	Vcam1,Icam1,Selp
UniProt Keywords	KW-0202	Cytokine	9	181	1.58	1.01e-09	Ccl2,Csf2,Ccl7,Il33,Cxcl5,Cxcl1,Clcf1,Il11,Ccl20
UniProt Keywords	KW-0964	Secreted	13	1623	0.78	1.16e-05	Ccl2,Crlf1,Csf2,Ccl7,Prl2c5,Il33,Cxcl5,Cxcl1,Lepr,Clcf1,Il11,Prl2c3,Ccl20
UniProt Keywords	KW-0395	Inflammatory response	6	165	1.44	1.47e-05	Ccl2,Ccl7,Cxcl5,Cxcl1,Zc3h12a,Ccl20
UniProt Keywords	KW-0732	Signal	17	3546	0.56	3.26e-05	Ccl2,Crlf1,Csf2,Ccl7,Prl2c5,Vcam1,Cxcl5,Cxcl1,Ptgs2,Lepr,Clcf1,Cadm1,Icam1,Il11,Prl2c3,Ccl20,Selp
UniProt Keywords	KW-1015	Disulfide bond	16	3084	0.6	3.26e-05	Ccl2,Crlf1,Csf2,Ccl7,Prl2c5,Vcam1,Cxcl5,Cxcl1,Ptgs2,Lepr,Cadm1,Icam1,Prl2c3,Bach2,Ccl20,Selp
UniProt Keywords	KW-0145	Chemotaxis	4	84	1.56	0.00047	Ccl2,Ccl7,Cxcl5,Ccl20
UniProt Keywords	KW-0325	Glycoprotein	14	3781	0.45	0.0087	Ccl2,Abcc6,Crlf1,Csf2,Ccl7,Prl2c5,Vcam1,Ptgs2,Lepr,Clcf1,Cadm1,Icam1,Prl2c3,Selp
UniProt Keywords	KW-0393	Immunoglobulin domain	5	395	0.98	0.0107	Crlf1,Vcam1,Lepr,Cadm1,Icam1
UniProt Keywords	KW-0339	Growth factor	3	128	1.25	0.0403	Csf2,Cxcl1,Il11
Pfam	PF00048	Small cytokines (intecrine/chemokine), interleukin-8 like	5	51	1.87	3.41e-05	Ccl2,Ccl7,Cxcl5,Cxcl1,Ccl20
InterPro	IPR001811	Chemokine interleukin-8-like domain	5	38	2	1.68e-05	Ccl2,Ccl7,Cxcl5,Cxcl1,Ccl20
InterPro	IPR036048	Chemokine interleukin-8-like superfamily	5	38	2	1.68e-05	Ccl2,Ccl7,Cxcl5,Cxcl1,Ccl20
InterPro	IPR009079	Four-helical cytokine-like, core	5	84	1.66	0.00023	Csf2,Prl2c5,Clcf1,Il11,Prl2c3
InterPro	IPR000827	CC chemokine, conserved site	3	17	2.13	0.0038	Ccl2,Ccl7,Ccl20
InterPro	IPR039809	Chemokine beta/gamma/delta	3	23	2	0.0069	Ccl2,Ccl7,Ccl20
SMART	SM00199	Intercrine alpha family (small cytokine C-X-C) (chemokine CXC).	5	41	1.97	2.8e-06	Ccl2,Ccl7,Cxcl5,Cxcl1,Ccl20
