# Supplementary material for: A network embedding approach to identify active modules in biological interaction networks
Source: Life Sci Alliance. 2023 Jun 20;6(9):e202201550. doi: 10.26508/lsa.202201550 (PMC10282331; doi:10.26508/lsa.202201550)
Supplement: Supplementary file 6 [file LSA-2022-01550_TableS6.xlsx]

## Sheet: list of modules
module_nb	genes	s score	pvalue
1	Fau Rpl12 Rpl14 Rpl17 Rpl18a Rpl22l1 Rpl28 Rpl30 Rpl4 Rplp1 Rps11 Rps13 Rps14 Rps15 Rps15a Rps16 Rps17 Rps19 Rps2 Rps21 Rps23 Rps24 Rps25 Rps5 Rps7 Rps9	7.10085	6.19949e-13
2	Cadm1 Ccl2 Ccl20 Ccl7 Csf2 Cxcl1 Cxcl5 Egr1 Hmox1 Icam1 Il33 Mpp6 Ptgs2 Rela Selp Vcam1 Zc3h12a	6.70469	1.00919e-11
3	Actr1a Arcn1 Arl8b Dctn4 Kif11 Kif15 Kif20a Kif22 Kif23 Kif2c Kif4 Kif5b Kif5c Kifc1 Osbpl1a Tmed7 Trak2	6.10564	5.11943e-10
4	Aplp2 Apol9b Cdh2 Cp Csf1 Dsp Fam20c Prkcsh S100a4 Tmem219 Tmod3 Tnc Tnni2 Tpm1 Tpm2 Vim Zeb1	6.01517	8.98491e-10
5	Aip Arap2 Arhgap12 Arhgef40 Arhgef5 Bag1 Btc Cdc37 Chn1 Chordc1 Diap1 Ereg Fam13b Hbegf Hsp90aa1 Memo1 Mmp3 Nrg2 Rhoa Rhobtb1 Sos1 Yes1	5.97591	1.14405e-09
6	Aldh3a1 Cyp1b1 Ephx1 Gpx1 Gpx4 Gsta1 Gsta4 Gstm5 Gsto2 Gstp1 Ldah	5.67185	7.06305e-09
7	Cd2bp2 Cpsf2 Cpsf7 Cwc15 Dmwd Hnrnpa2b1 Hnrnpl Papola Ppil4 Rbm22 Rbm5 Rbmx Sap30bp Sart1 Sf1 Sf3a2 Sf3b2 Snrnp70 Srsf7 Sympk Txnl4a Wdr33	5.56198	1.33368e-08
8	Aebp2 Dek Dpy30 Foxa1 Foxa3 Gata6 Gtf2a1 H2afj H2afv H2afx H2afy H2afz Hist2h2be Hnf4a Mbd2 Mtf2 Ncoa1 Pygo2 Rsf1 Sun2 Taf1d Tle3 Zfp217	5.5479	1.4456e-08
9	Abcc6 Clcf1 Crlf1 Il11 Jak2 Lepr Prl2c3 Prl2c5	5.42939	2.82736e-08
10	Actg1 Arpc1a Cfl1 Cfl2 Coro1b Gsn Rnd3 Rock1	5.41668	3.03579e-08
11	Dbf4 Dna2 Dut Fen1 Gen1 Gins4 Lig1 Mcm2 Mcm5 Msh2 Msh6 Ncapd2 Ncapg Ncaph Neil3 Pcna Pola1 Pold1 Pole2 Prc1 Prim1 Rbbp8 Recql Rrm1 Rrm2 Smc4 Tipin Wdhd1 Xrcc3	5.33463	4.78687e-08
12	Bgn Bmp1 Chpf2 Chst11 Chsy1 Chsy3 Col11a2 Col27a1 Col5a2 Col6a2 Col7a1 Col8a1 Csgalnact1 Hs3st1 Hs6st2 Mmp23 Ndst1 Sdc3 Serpinh1	5.19381	1.03015e-07
13	Braf Cnksr2 Cpne1 Csk Id1 Il17rd Itga2b Ksr1 Map2k1 Map2k2 Mark3 Pebp1 Raf1 Rap1b Rapgef1 Rapgef5 Sipa1l1 Vnn1 Ywhab	5.00854	2.74223e-07
14	Atp2b1 Calm1 Calm2 Calm3 Cat Ceacam16 Ech1 Ephx2 Hsd17b4 Iqcg Kcnn3 Kcnn4 Nos2 Paox Ryr2 Trpv4 Ube2d2a	4.98958	3.02556e-07
15	Acvr1 Drap1 Inhba Smad2 Smad3 Smad4 Smad6 Smad7 Tgif1	4.96119	3.50306e-07
16	Aurkb Bub1 Ccnb1 Cdca5 Esco2 Incenp Kntc1 Mad2l1 Ndc80 Nusap1 Sgol2 Spc25	4.95445	3.62674e-07
17	Cpn1 Ctsa Ctse Ctsh Cxcl3 Dsn1 Frk Fth1 Ftl1 Ggh Gm10116 Grn Ireb2 Npc2 Tollip Ttr	4.90102	4.767e-07
18	Acsbg1 Acsl3 Acsl5 Aff1 Ammecr1 Cpt1a Ctdp1 Iws1	4.88889	5.07026e-07
19	Ak3 Akt1 Ampd3 Arhgef3 Eogt Hnrnpul2 Nt5c2 Nt5c3 Pde2a Pde3b Pklr Pkm Tns1 Ttc9	4.86015	5.86495e-07
20	Bcl7a Brd9 Dpf2 Gltscr1 Kdm3a Kdm3b Smarca2 Smarcb1 Smarcc2 Smarcd1 Smarcd3 Ss18 Tbl1xr1	4.79615	8.08705e-07
21	C2cd3 Cep164 Cep192 Cep57 Cep76 Cep78 Fmn1 Haus8 Micall2 Myo5c Odf2 Rab11a Rab12 Rab15 Rab21 Rab3b Rab3ip Rab43 Rabggtb Tmem216 Tmem67	4.79263	8.23026e-07
22	Arih1 Eif1 Eif3a Eif3c Eif4a2 Eif4g2 Eif4g3 Eif5 Pdcd4	4.79067	8.31125e-07
23	Actn4 Clu Gtpbp2 Lefty1 Pcyox1l Pdgfa Pros1 Serpine1 Tex264 Tgfb1 Thbd Thbs3 Vegfb Vegfc	4.7764	8.92311e-07
24	Atg12 Atg14 Cactin Card6 Nbr1 Ngf Pik3c3 Rnf11 Sqstm1 Tax1bp1 Tnfaip3 Tnip3 Ulk2	4.74597	1.03757e-06
25	Brpf1 Brpf3 Chd5 Etv3 Hr Ing4 Mbd3 Mdm2 Meaf6 Nup62 Pml Sbno2	4.69294	1.34652e-06
26	Hist1h2bc Hist2h3c1 Oaz1 Psma4 Psmc1 Psmc4 Psmc6 Psmd8 Shfm1 Txndc17 Txnl1 Uba52 Ubb Ubfd1 Usp12 Usp14 Usp19 Vps36 Zranb1	4.69112	1.3586e-06
27	Hars Hars2 Lars Nars Qars	4.65026	1.65755e-06
28	Atf4 Atf5 Cebpg Chac1 Creb3l2 Crem Ddit3 Eif2ak3 Ern1 Fosl1 Herpud1	4.64923	1.66589e-06
29	Pi4k2b Pik3c2g Pip4k2a Pip4k2c Pip5k1b Pip5k1c Plcd3 Plce1 Tmem55a	4.61701	1.9465e-06
30	Abhd17c Brd8 Dr1 Epc1 Epc2 Ino80c Mrfap1 Msl1 Yeats4	4.60649	2.04765e-06
31	Caprin1 Cpeb2 Ercc3 Fam103a1 Fmr1 Gm10767 Gtf2h1 Hnrnpa3 Ncbp1 Nufip2 Pabpc1 Polr2d Polr2g Polr2h Pura Rnmt Stau2 Tcea2	4.58661	2.25245e-06
32	Akr1b3 Akr1b8 Aldh2 Aldh3a2 Cndp2 Dhdh Nfat5	4.54187	2.78784e-06
33	Bag5 Dnaja1 Dnaja4 Dnlz Grpel2 Hspa1l Hspa9 Hsph1 Stip1	4.53566	2.87112e-06
34	AI462493 As3mt Atp5d Cox5a Cox6b1 Cox7a2l Cox8a D11Wsu47e Golt1b Mtch1 Ndufa12 Ndufa2 Ndufa4 Ndufa6 Ndufb2 Ndufv2 Slc25a3 Tmem256	4.48947	3.57006e-06
35	Celf4 Dcp2 Ddx6 Edc3 Lsm14a Lsm14b Lsm3 Lsm4 Lsm5 Papd4 Patl1 Tial1 Yjefn3 Zfp36l1	4.399	5.43763e-06
36	Bms1 Cebpz Dhx32 Fam160b1 Fbl Fcf1 Gltscr2 Kri1 Krr1 Lyar Mphosph10 Noc2l Noc3l Nolc1 Nop2 Pprc1 Rcl1 Tcof1 Utp3 Wdr36 Wdr43 Wdr74	4.3794	5.95031e-06
37	Ap3s1 Bin1 Dnm2 Epn1 Fat1 Fcho1 Fermt2 Fnbp1 Necap1 Picalm Syt8 Zcwpw1	4.37759	6.00006e-06
38	Atp8a2 Degs1 Plaur Smpd3 Tmem30a	4.34427	6.98709e-06
39	Gpr151 Luc7l3 Pnn Prpf38b Prpf39 Prpf4b Pxdc1 Rbm25 Rbm39 Slc22a23 Sltm Tcerg1	4.27325	9.63207e-06
40	Asb13 Klhl21 Phf11c Rnf114 Rnf14 Rnf7 Sh3rf1 Spsb1 Traip Trim39 Ube2r2	4.2684	9.84412e-06
41	B3gnt8 B4galt5 B4galt6 C1galt1 Clca1 Galnt1 Galnt4 Galnt7 Gcnt1 Muc5ac St3gal4 St3gal5 Ugcg	4.25564	1.04225e-05
42	Btg1 Cnot2 Cnot3 Cnot4 Gigyf1 Leng8 Ribc1 Tnks1bp1	4.22946	1.17126e-05
43	Id2 Id3 Tcf15 Tcf3 Tcf4	4.22496	1.19489e-05
44	Mbd1 Mdc1 Nsmce2 Pias1 Pias2 Pias4 Rad50 Rnf8 Sae1 Sp3 Sumo1 Uba2 Uimc1 Whsc1	4.18408	1.43164e-05
45	Trim28 Zfp119a Zfp180 Zfp266 Zfp383 Zfp426 Zfp429 Zfp445 Zfp606 Zfp692 Zfp764 Zfp788 Zfp839 Zfp874a Zfp94	4.16742	1.54031e-05
46	Ccne1 Ccne2 Cdkn1a Cdkn1b E2f1 E2f3 E2f5 E2f7 E2f8 Lin37 Lin54 Nov Rb1 Rbl1 Tfdp2	4.15133	1.65272e-05
47	Cd44 Cd55 Cd97 Dok3 H2-D1 H2-T23 Lgals3 Ptgfrn Rab10 Rab18 Serpinb6b	4.12129	1.88374e-05
48	Adm2 Gna11 Gnal Gnaq Gnas Gng12 Gpr4 Olfr1012 Pla2g16 Pla2g4b Pla2g4c Prkar1b Ptgs1 Ric8b	4.08438	2.20971e-05
49	Dll1 Dll4 Maml2 Mib1 Notch4 Nrarp Numbl	3.957	3.79491e-05
50	Bcat1 Capns1 Gdpd5 Msrb3 Prdx1 Prdx2 Prdx3 Prdx5	3.85011	5.90317e-05
51	Ccnl2 Cdk1 Dyrk1a ENSMUSG00000071540 Fam53c	3.79125	7.49448e-05
52	Ei24 Mmd Trim8 Zfp652	3.76159	8.44187e-05
53	Cyp2c65 Cyp2c68 Cyp2s1 Cyp4b1 Ugdh Ugt1a6a Ugt1a7c Ugt2a3 Ugt2b35 Ugt2b36	3.73902	9.23687e-05
54	Ctsl Ddr2 Mmp13 Mr1	3.70669	0.000104993
55	Fastkd5 Lrpprc Mtpap Papd5 Papd7 Ptcd3 Srsf5 Zcchc7	3.69311	0.000110764
56	Akt1s1 Maf1 Map4k3 Rb1cc1 Rheb Rps6kb2 Rragb Rragc Stk11ip	3.6647	0.000123813
57	Cand1 Commd3 Commd8 Dcaf4 Dcaf5 Dcaf6 Dda1 Ddb1 Ddb2 Wdtc1 Zfp653	3.64578	0.000133292
58	Add1 Add2 Capza1 Eef1b2 Mtpn Rltpr Wash	3.62625	0.000143785
59	Agpat1 Agpat6 Agpat9 Arid3a BC005764 BC018242 Cds2 Dgat2 Fitm2 Lpin2	3.60634	0.000155274
60	Abcg1 Apob Lcat Npc1 Nr1h2 Pparg	3.60183	0.00015799
61	Esco1 Gm9742 Smc1a Smc3 Smc6	3.59851	0.000160022
62	Dusp4 Dusp5 Mapk11 Mapk12 Mapk13 Ptprr	3.59429	0.000162637
63	Matr3 Ssb Trove2 Zc3h15 Zc3hav1l	3.57686	0.000173871
64	Ahcyl1 Slc12a2 Slc4a4 Slc4a7	3.55801	0.000186835
65	Cited2 Hipk3 Rprm Trp53	3.55338	0.000190157
66	Lmtk2 Ppp1r15a Ppp2r3d Ppp4c Ppp4r1 Ppp4r2 Shoc2 Smek1	3.52984	0.000207904
67	Gemin4 Gemin6 Gemin7 Phax Snrpd1 Strap Tgs1	3.52758	0.000209688
68	AI846148 Msl3l2 Nfya Nfyb Repin1 Suv420h2 Zhx1 Zmynd11	3.50875	0.000225107
69	Auts2 Bcorl1 Fbrs Kdm2a Kdm2b Pcgf1 Pcgf3 Pcgf5 Pcgf6	3.48914	0.000242287
70	Mical2 Nrp1 Plxna2 Plxna3 Plxna4 Sema3f Sema7a	3.46646	0.000263684
71	Lats1 Lats2 Limd1 Mob1a Mob2 Sav1 Tead4 Yap1	3.45839	0.000271705
72	Cdk19 Cdk8 Med16 Med22 Med29 Med6 Perm1 Plekho2 Ppargc1b Surf2	3.45442	0.000275739
73	Mrpl11 Mrpl42 Mrpl43 Mrpl45 Mrpl48 Mrpl49 Mrpl51 Mrpl54 Mrps25 Mrps31 Nav3	3.4497	0.000280603
74	Abi1 Elmo2 Megf10 Ubash3b Wipf1	3.44491	0.000285624
75	Ctif Dym Fam53a Fbxo8 Lrch1 Mif4gd Pcnxl3 Ska1 Slbp Tmem129 Trak1	3.4447	0.000285846
76	Cpsf3l Ell2 Ints8 Narg2 Pou2f2 Rprd1a Snapc1 Zbtb3 Zc3h8	3.43636	0.000294796
77	Als2cl Dusp22 Exoc2 Exoc3l2 Exoc3l4 Exoc6 Tnfaip2	3.41703	0.000316546
78	Bpgm G6pc3 Gm15294 Gnpda1 Gpi1 Ldha	3.41629	0.000317407
79	Aup1 C78339 Cnnm2 Edem1 Erlec1 Herpud2 Os9 Ptp4a1 Rnf103 Syvn1	3.41273	0.000321576
80	Dtwd2 Nudt1 Nudt13 Nudt3 Nudt5 Nudt9 Prps1l3 Prrc1 Pycr1	3.41138	0.000323177
81	Bet1 Gm13547 Gosr1 Napa Napg Stx5a Vamp1 Vamp5	3.38417	0.000356975
82	Fahd1 Sdhaf2 Sdhd Sord	3.37921	0.000363467
83	Cldn18 Cldn19 Crebzf Ocln Ttc14	3.37814	0.000364885
84	Dnmt1 Dnmt3a Mat2a Nr6a1 Tet3 Zbtb38	3.37621	0.000367463
85	Rpl10 Rpl11 Rpl15 Rpl23a Rpl31 Rpl36al Rpl39 Rpl7a Rpl9 Rps12 Rps26 Rps28	3.36923	0.000376889
86	Gm5611 Hirip3 Nap1l1 Nap1l4	3.34239	0.0004153
87	Adrbk1 Bbs4 Bbs5 Csnk1a1 Csnk1g1 Csnk1g2 Csnk1g3 Kif7 Slc25a16 Smo Sufu Ulk4 Zfp629	3.28277	0.000513956
88	Ahcyl2 Anp32a Anp32b Atn1 Atxn1	3.25718	0.000562624
89	Duox2 Duoxa1 Duoxa2 Slc22a28	3.24815	0.000580791
90	Rtkn2 Wdr46 Wdr55 Zmat2	3.24399	0.000589348
91	Atp10a BC100451 Cep290 Cyfip1 Mns1 Nipa1 Nipa2 Tubgcp5	3.24318	0.000591022
92	Chd2 Ctr9 Hmgb3 Paf1 Setd2 Setd3 Ssrp1 Whsc1l1	3.24208	0.000593294
93	Cd14 Lbp Ly96 Trim14	3.22351	0.000633139
94	Ccdc122 Ccny Cdk17 Cdkn2d Tdrd7	3.21552	0.000651053
95	Hbp1 Klf11 Klf13 Maob Mxd1 Mxi1 Riok3 Sap25 Sin3a	3.21455	0.000653243
96	Antxr1 Antxr2 Mmp15 Timp3	3.21253	0.000657849
97	Banf1 Mapk3 Pea15a Tmpo Vrk1 Vrk3	3.19848	0.000690765
98	Hif1an Parp12 Parp16 Parp6 Tnks2 Znfx1	3.19334	0.00070319
99	BB287469 Cnbp Dmpk Serbp1 Six5	3.19302	0.000703959
100	Aldh16a1 Etnk1 Pih1d1 Spg21	3.16021	0.000788286
101	Apaf1 Apip Bcl2a1d Bcl2l2 Casp2 Cycs Ehf Gm9845 Pmaip1 Uaca	3.15101	0.000813537
102	Ankhd1 Bcdin3d Pak1ip1 Rbm6 Zc3h10 Zfp91	3.14501	0.000830397
103	Atp6v1d Atp6v1e1 Ostm1 Plekhm1 Tcirg1	3.14384	0.000833732
104	Gadd45g Mycs Pdlim1 Stk35 Stmn1	3.13195	0.000868262
105	Bcl2l13 Gabarap Rmdn1 Trp53inp2 Vmp1	3.12208	0.000897888
106	Ier3 Ppp2r1b Ppp2r5b Ppp2r5c Ppp2r5e Slc15a3 Slc37a2	3.12064	0.000902306
107	Anapc11 Ccnf Cdc23 ENSMUSG00000028608 Ube2c	3.09701	0.000977407
108	Crnkl1 Cwc22 Ddx46 Hnrnph2 Pabpn1 Prcc Snrnp27 Snrpa Srsf3 U2surp Wbp11	3.09565	0.000981914
109	Aldh1a3 Dhrs3 Rdh10 Rdh14 Rdh19 Retsat	3.08907	0.00100391
110	Cenph Cenpk Cenpn Hjurp Mis18bp1 Oip5	3.0887	0.00100518
111	Ciao1 Fam96a Itpripl1 Mms19 Ndor1 Nubp2	3.0732	0.00105887
112	Fgf1 Fgf16 Fgf18 Fgfr3 Frs2 Frs3 Gab1 Ptpn11	3.03878	0.00118769
113	Cd81 Cd82 Ifitm2 Ifitm3	3.03153	0.0012166
114	Abcb10 Fech Fxn Iscu Slc25a28 Slc25a37 Slc25a38	3.0193	0.00126679
115	Chchd4 Clybl Frmpd1 Tomm40 Tomm5	3.01493	0.0012852
116	Eno3 Fkbp1a Fkbp2 Rims4 Tagln	3.00744	0.00131728
117	Bend6 Bend7 Pgpep1 Slc25a42	3.0064	0.0013218
118	Fzd3 Fzd7 Ryk Wnt2b Wnt5a Wnt7b	3.00238	0.0013394
119	Cdca2 Cep55 Dlgap5 Foxm1 Mtus2 Plk5 Spag5 Top2a Zfat	2.99878	0.0013553
120	Ahnak2 Dcpp1 Fhl2 S100a10 S100a3	2.99565	0.00136929
121	Neo1 Ntn1 Pitpna Slit1	2.98175	0.00143303
122	Faim2 Kctd15 Sh2b1 Tmem18	2.9784	0.00144877
123	Mgme1 Peo1 Pif1 Polg Rnaseh1 Ssbp1 Tssc1	2.97133	0.00148257
124	Faf1 Rnf125 Trappc8 Ubxn1 Ubxn8	2.95909	0.00154275
125	Apc Ctnnb1 Nxn Ptprm Tle2	2.95115	0.00158296
126	Sac3d1 Snx12 Snx3 Snx32 Snx6 Vps26a	2.94751	0.00160173
127	Acer3 Cerkl Immt Ppap2c Ptgr1 Sgms1 Sgpl1	2.94654	0.00160675
128	Il15ra Kitl Stat4 Stat5a Stat5b	2.9458	0.0016106
129	Ddx17 ENSMUSG00000049815 Sra1 Zfp526	2.93988	0.00164168
130	Fra10ac1 Leng1 Mboat7 Tfpt Thyn1 Trpt1 Tsen34	2.93372	0.00167463
131	Acaa2 Acat1 Echs1 Hadhb Hmgcs2 Stox2	2.93158	0.00168624
132	Atxn7 Lrig3 Otub1 Tada2b Tada3 Usp3	2.9103	0.00180541
133	Ankrd10 Cars Fbxo24 Nyap2 Rnf214	2.89847	0.00187493
134	Btn1a1 Ppl Tchh Tgm5	2.88071	0.00198387
135	Arl6ip1 Arl6ip5 Lysmd3 Olfr299	2.87589	0.00201446
136	Aldh1l2 Impdh2 Nt5dc2 Paics Purg	2.87431	0.00202457
137	Atxn2l Rdx Slc9a3r2 Slc9a5 Slc9a6	2.8734	0.00203038
138	Zfp212 Zfp27 Zfp334 Zfp746 Zfp759 Zfp777	2.8692	0.00205755
139	Enpp5 Frmd4b Mipol1 Slc25a21 Tmtc4	2.85911	0.00212414
140	Afap1l1 Baiap2l1 Ttll3 Wasl	2.83236	0.00231027
141	Slc30a3 Slc39a13 Slc39a3 Slc39a4 Slc39a6 Slc39a9	2.83227	0.00231095
142	Fbxl14 Fbxl20 Fbxl22 Fbxo7 Fbxo9 Kbtbd8 Klhl5 Rnf138 Spsb2 Ube2f Wsb1	2.82583	0.00235792
143	Ddrgk1 Pcmt1 Ube2m Ufc1 Ufsp1	2.80794	0.00249299
144	Rbm27 Tmem167 Yipf2 Yipf5	2.80292	0.00253208
145	Chmp3 Chmp4b Chmp7 Mvb12b Tonsl Ubap1 Uevld Vps13a Vps37c Zbtb43	2.79057	0.00263076
146	Cep131 Cep152 Cep250 Haus1 Haus3 Haus6 Nedd1 Sfi1 Tctn3 Ttbk2	2.78969	0.00263796
147	Add3 Myo5a Rilpl2 Spire1	2.76492	0.00284684
148	Eme1 Eme2 Fancf Fancm Mus81 Slx1b	2.76335	0.00286058
149	Arl4a Arl4d Cyth2 Zfp148	2.76158	0.00287614
150	Lmcd1 Taf4a Taf4b Taf5 Taf6l Taf7	2.74498	0.00302577
151	Dlx1 Dlx2 Foxg1 Hmx3 Irx1 Lhx6 Pbx2 Six1	2.74394	0.00303533
152	Dmxl2 Dnajb12 Dnajb14 Dnajc5 Fndc4 Get4 Hspa8 Sgta Sgtb Ttc33 Ubl4 Wdr7	2.73725	0.0030978
153	Chmp1b Rtn2 Spast Zfyve27	2.73676	0.00310236
154	Asns Aspa Cad Nat14 Nat8l	2.70803	0.00338416
155	Bloc1s3 Bloc1s4 Hps1 Hps5 Hps6 Ubtd1	2.70783	0.0033862
156	Ifi203 Ifit2 Ifit3 Oas3	2.70488	0.00341642
157	Ift46 Ift52 Ift74 Ift80 Ift81 Lrrcc1 Trim59 Ttc26 Wdr35	2.70459	0.00341939
158	Brf1 Gtf3c4 Gtf3c5 Gtf3c6 Polr3e	2.70104	0.00345613
159	Aen Ehbp1l1 Fam89b Frmd8 Heg1 Ltbp3 Slc25a45 Sssca1 Tigd3	2.70088	0.00345778
160	Cenpv Immp1l Prr12 Prr24 Scaf1	2.69952	0.00347195
161	Nup107 Nup37 Nup98 Ranbp2 Rangap1 Tmem194	2.69095	0.00356241
162	Frmd4a Insc Pard3b Pard6g	2.68138	0.003666
163	Ccdc59 Gm12184 Llph Mta3 Taf1b Ttf1 Ubtf	2.6518	0.00400325
164	Arglu1 Ccndbp1 Fam19a5 Ppil2 Syf2	2.64978	0.00402718
165	Ccdc64 Exoc3l Mfsd12 Mfsd6 Mfsd9 Zfp384	2.6453	0.00408098
166	Cd160 Havcr2 Lag3 Tnfrsf9	2.60494	0.00459454
167	Cul2 Tceb1 Tceb2 Zyg11a	2.59186	0.00477293
168	Avl9 Bbs9 Fkbp9 Ino80b Kbtbd2 Ppic Rp9	2.5865	0.00484778
169	Nedd8 Pfdn5 Snrpg Tma7 Ubl5	2.58342	0.00489132
170	Cmbl Etfa Lyrm1 Lyrm2 Lyrm5 Sfxn1	2.57617	0.00499508
171	Manf Sec11a Sec11c Ssr2	2.57066	0.00507525
172	Cry2 Nr1d2 Per2 Per3 Zfp125	2.56917	0.00509712
173	Clk1 Clk4 Coq7 Rsrp1	2.56503	0.0051583
174	Col4a3bp Osbp Ppm1l Prkd1 Prkd2 Prkd3 Samd8 Stard5	2.56271	0.00519295
175	Cog1 Golga4 Golga5 Ift20 Scube1 Trip11	2.54982	0.00538896
176	Rbms1 Rfx5 Rrbp1 Tmem238	2.5491	0.00540002
177	Cish Socs2 Socs5 Socs6	2.54196	0.00551163
178	Parp11 Ppp1r26 Tiparp Zc3hav1	2.52329	0.00581307
179	Ip6k1 Ip6k3 Ippk Ppip5k1	2.52216	0.00583188
180	Adat3 Elp2 Trmt10a Tspo2	2.52006	0.0058667
181	Zfp113 Zfp317 Zfp560 Zfp689 Zfp790 Zfp940 Zkscan1	2.51679	0.00592149
182	Cdca3 Ckap2l Depdc1a Fam64a Fam83d Ttk	2.4884	0.00641594
183	Cdkal1 Hhex Igf2bp2 Kcnj11	2.4858	0.00646295
184	Cttnbp2nl Fgfr1op2 Stk24 Strn3 Strn4	2.48534	0.00647134
185	Tgfbrap1 Vipas39 Vps11 Vps16 Vps18 Vps41	2.47795	0.00660706
186	Map2k5 Map3k2 Map3k3 Pak1 Tox3	2.46708	0.00681098
187	Krtcap2 Tmem147 Yipf1 Yipf6	2.45872	0.00697164
188	Foxj1 Mcidas Mybl1 Rfx2 Rfx3	2.45402	0.00706343
189	Pabpc4l Paip1 Pan2 Pan3	2.45221	0.00709913
190	Ap3b1 Ap3d1 Ap3m2 Ap4b1	2.44593	0.00722387
191	Cbll1 Mab21l2 Osr2 Pax9 Wtap	2.44279	0.00728718
192	B3galnt2 B3gnt1 Fkrp Gyltl1b Large	2.43613	0.00742272
193	Dennd5b Nubpl Otud3 Pofut1 Sgsm3	2.43512	0.00744339
194	Rabgap1l Tbc1d10b Tbc1d10c Tbc1d24	2.42416	0.00767192
195	Amz1 Caprin2 Fam132a Nhsl1	2.4225	0.00770711
196	Churc1 Fntb Minos1 Ppil6 Safb2	2.42105	0.00773787
197	Esx1 Gucy2g Pde5a Pde6a Pde9a	2.4166	0.00783315
198	Dnase1l2 Gata4 Nkx2-3 Nkx2-5 Phf13	2.39426	0.00832701
199	Alg12 Ostc Sec61a1 Stt3a Stt3b	2.38451	0.00855094
200	Sema4b Sema4g Sema6d Timd2	2.38294	0.00858744
201	Car8 Smyd4 Tlcd2 Wdr81	2.38152	0.00862062
202	Abhd3 C2cd5 Cables2 Fibp Iah1	2.36472	0.00902185
203	Enpp6 Gdpd1 Gdpd3 Pla2g6 Tmem86b	2.36381	0.00904401
204	Aqp8 Cdip1 Itfg3 Nprl3 Rhbdf1	2.3543	0.0092789
205	Ifnl3 Il10rb Il22ra1 Il24	2.35167	0.00934456
206	Ccdc91 Cnst Gga1 Gga2	2.35114	0.0093581
207	Alkbh1 Alkbh3 Ascc1 Xkr4	2.34155	0.00960203
208	Arid5b Hist2h3c2 Padi4 Phf2	2.33038	0.00989315
209	Cabs1 Fam179b Klhdc8b Lman1 Tmem167b Trappc4 Trappc6b	2.32328	0.0100822
210	Axin2 Hecw1 Oaz2 Psmd10 Psmd13 Psmd14 Psmd2 Psmd5 Psme4 Rnf146 Tnks	2.29764	0.0107911
211	Dyrk2 Dyrk4 Katna1 Mdm1 Slc35e3	2.29179	0.010959
212	Acp2 Flad1 Lenep Pxylp1 Rfk Tnfrsf1a	2.28267	0.0112249
213	Brwd3 Map3k6 Taok2 Taok3	2.27414	0.0114787
214	Pigb Pigg Pigl Pigm Pigo Pigv Pigw	2.26709	0.0116925
215	Fam171b Fam189a1 Rpl3 Slc1a2 Tmem59l	2.26647	0.0117112
216	Slc35a4 Slc35a5 Slc35b2 Slc35b4	2.26	0.0119108
217	Cidec G0s2 Plin2 Plin4 Plin5	2.25364	0.0121095
218	Ap2a1 Ap2b1 Ap2m1 Ap2s1 Clta	2.24664	0.0123316
219	Bri3 Cd37 Glipr1 Mgst1 Mgst2	2.2365	0.0126595
220	Acad10 Cdyl2 Scaf11 Sugp2 Thoc2 Zadh2	2.23609	0.0126731
221	Gpr125 Igdcc3 Lphn2 Lrfn4 Slitrk5 Slitrk6	2.23455	0.0127234
222	Cdca4 Nbeal1 Sertad3 Zbtb44	2.22258	0.0131222
223	Arhgap33 Arhgef19 Plekhg2 Rhobtb2 Tagap1	2.20879	0.0135945
224	Clic4 Clic5 Clic6 Ppm1a Tprn Triobp	2.2055	0.0137095
225	Cdc37l1 Ctsw Ecm1 Tmem52b	2.20188	0.0138369
226	Clec4g Npdc1 Pilra Pilrb1 Pilrb2	2.19615	0.0140406
227	Aar2 Eapp Tssc4 Znhit2	2.19343	0.0141383
228	Abhd12 Abhd6 Cpt1c Shisa6	2.19243	0.0141741
229	Atp5l Cox6c Cox7a2 Gm5426 Uqcrq	2.19164	0.0142028
230	Mamdc2 Ncapd3 Ncapg2 Ncaph2	2.18357	0.0144971
231	Ankrd24 BC025920 Rufy2 Rufy4	2.17576	0.0147866
232	Hook2 Man2b2 Man2c1 Mgat4c	2.17162	0.0149422
233	Brip1 Rad1 Rad17 Rad9a Rad9b	2.16905	0.0150394
234	Nanos1 Pum2 Trim2 Trim3	2.16892	0.0150446
235	Dcun1d3 Fem1ab Fem1b Spsb3 Wsb2	2.16073	0.015358
236	B4galt2 Ccdc24 Eri3 Nrbp2 Prnp Tmem53	2.15984	0.0153927
237	Btrc Cul1 Skp1a Tdpoz5	2.15899	0.0154256
238	Mtrf1 Susd1 Tdrd3 Top3b	2.15702	0.015502
239	Pgbd1 Zfp174 Zfp191 Zfp397 Zfp446 Zscan30	2.15534	0.0155676
240	Aldh5a1 ENSMUSG00000084234 Idh2 Idh3a	2.15192	0.015702
241	Ddx58 Irf3 Mb21d1 Rnf135	2.15066	0.0157517
242	Adam34 Ccdc97 Copa Zfp207	2.12936	0.0166124
243	Fbxo5 Gtse1 Nek11 Prr11 Pttg1	2.11793	0.0170906
244	Hdac10 Phf23 Sap18 Sap30 Suds3	2.11774	0.0170984
245	Erh Gm4312 Ptbp1 Rbm14	2.11629	0.0171601
246	Gm9242 Phgdh Srsf1 Srsf10 Tra2a Trim55	2.11514	0.017209
247	Cdadc1 Letmd1 Rcbtb1 Slc43a2 Tmem74	2.10499	0.0176463
248	Exo1 Mnd1 Rad51 Rad52 Rad54l Sfr1	2.1048	0.0176542
249	Rnf219 Setd5 Smyd3 Thumpd3	2.10284	0.0177399
250	Galnt2 Galnt5 Muc1 Tff2	2.10164	0.0177925
251	Arl5b Laptm4a Mmtag2 Sdr42e1 Tmx1 Xlr3b	2.09923	0.0178985
252	Camk2n1 Cnbd1 Jagn1 Serinc1 Tmem165	2.09679	0.018006
253	Fis1 Fyco1 Mtfp1 Rab7 Tbc1d15 Tbc1d17	2.09385	0.0181365
254	Col20a1 Col4a6 Leprel1 Leprel2	2.09268	0.0181889
255	Ankib1 Cwf19l2 Rnf19b Rnf216	2.08902	0.0183529
256	Ppp1r14b Tbcb Tbcc Tbcel mCG_7896	2.08484	0.018542
257	Acot8 Amacr Crot Eci3 Nudt19	2.07978	0.0187727
258	Dennd2c Dennd4a Dennd4b Gdi2	2.03694	0.0208282
259	Hk3 Mpi Pfkfb4 Pmm1	2.03341	0.0210055
260	Ccdc141 Ccdc85b Gtdc1 Sobp	2.02869	0.0212447
261	Lcn3 Lmbr1l Lmbrd1 Mmadhc	2.02818	0.0212712
262	Birc2 Cflar Cyld Fadd Ripk1 Ticam1	2.02804	0.0212779
263	Gorasp1 Rab1 Rab1b Trappc6a	2.02501	0.0214329
264	Carf Cdkn2aip Rbm4b Slc25a26	2.02341	0.0215155
265	Cyp8b1 Gba2 Nr0b2 Nr1h4	2.02008	0.0216874
266	Pnrc2 Rpl41 Smg5 Smg6 Smg7 Upf3a	2.01215	0.0221019
267	Cenpp Cenpq ENSMUSG00000022972 Zfp101	2.011	0.0221628
268	Got2 Hps3 Pex11a Slc27a1 Slc27a4	2.01068	0.0221795
269	Aagab Ap1s1 Ccdc32 Rbfa	2.00951	0.0222418
270	Dtwd1 Eefsec Gm28038 Secisbp2l Usp48	2.00859	0.0222902
271	Cnga1 Cngb1 Cobll1 Fam161a Grb14	1.98541	0.0235493
272	Map4k5 Olfr877 Reep5 Rtn3	1.98031	0.0238343
273	Pank3 Pank4 Ppcdc Zfp282 Zfp398	1.97079	0.0243742
274	Ankrd49 Egfl8 Fkbpl Ppt2 Tmco2 Trit1	1.96859	0.0244999
275	Anapc4 Anapc5 Cdc27 Fzr1	1.96598	0.0246503
276	Dus2 Spats2 Stau1 Strbp Zfp346	1.96048	0.0249698
277	Pex12 Pex26 Pex6 Zfand6	1.95911	0.0250501
278	Fchsd1 Fchsd2 Itsn1 Itsn2 Pus10 Shq1 Snx16 Ubox5	1.95301	0.025409
279	Mras Rasa2 Rasa3 Rgl2 Rin1 Rras2	1.94447	0.0259192
280	Lta Ltbr Tnfrsf11a Tnfsf12	1.94399	0.0259484
281	Dhrs7 Opa3 Tmem126a Tmem209	1.94228	0.0260515
282	Gm5117 Gm8186 Phf5a Snrpb Snrpd2 Snrpd3 Snrpf	1.93953	0.0262182
283	Epor Mpl Osmr Thpo	1.93454	0.0265231
284	Atg10 Atg4a Atg4d Uvrag Wipi2	1.93405	0.0265535
285	AA987161 Rslcan18 Zfp112 Zfp455 Zfp456 Zfp738 Zkscan5	1.92562	0.0270761
286	Helb Rfc3 Rpa1 Rpa2 Rpa3	1.92173	0.0273201
287	Rad21 Stag1 Stag2 Wapal	1.92094	0.0273696
288	Asb4 Dirc2 Zer1 Zfand3	1.91985	0.0274386
289	Fdx1 Fdxr Hsd17b11 Tmem14c	1.91428	0.0277921
290	Cmc1 Gm21967 Gm5148 Rbms3	1.90701	0.0282599
291	Cdr2l Otop2 Rabac1 Tmem128	1.90203	0.0285838
292	Dand5 Grem1 Nell1 Spry4 Twist2	1.89831	0.0288273
293	Ajap1 Atp1b3 Bsg Slc16a13	1.89621	0.0289662
294	Anks1b Slc17a6 Stmn3 Syn1 Syp	1.89378	0.0291271
295	Kif1c Kif6 Kifc2 Kifc5b	1.89369	0.0291333
296	Btf3 Btf3l4 Naca Rps10	1.89022	0.0293643
297	Ankrd28 Ppp6r1 Ppp6r2 Ppp6r3 Sec24c Sec24d	1.88948	0.0294136
298	Adam9 Epn3 Eps15l1 Gak Hip1r Sla2	1.88551	0.0296805
299	Junb Mapkapk2 Tia1 Zfp36	1.87215	0.0305932
300	Gm12666 Hexim1 Lhx5 Mepce	1.87042	0.0307127
301	Bad Bcl2l10 Bcl2l11 Wdr92	1.86785	0.0308916
302	Irf2 Irf2bp1 Irf2bp2 Irf2bpl	1.867	0.0309511
303	Ctdspl Mbp Plp1 Plp2	1.86686	0.0309603
304	Api5 Bola2 Glrx3 Gm561	1.86309	0.0312247
305	Gulo Paip2 Rgn Slc23a1 Slc33a1	1.85688	0.0316639
306	Gid8 Klhdc10 Mkln1 Ranbp9 Rmnd5a	1.84811	0.0322932
307	Hdhd2 Ier3ip1 Klhl32 Skor2 Tbc1d12	1.84806	0.0322967
308	Anxa10 Ccdc14 Ccdc18 Ccdc66 Cep72 Haus4 Spock3	1.82792	0.0337807
309	Arid1b Arid2 Dpf1 Smarcc1	1.82733	0.0338248
310	Agxt2 Alas1 Tha1 Tmeff2	1.81383	0.0348518
311	Fggy Lzts3 Rbm33 Rnf32	1.81366	0.0348654
312	Aplnr Frmpd4 Gpsm2 Gpsm3 Npb Npw Rgs12	1.81325	0.0348968
313	Daxx Erap1 Gem Tap2 Tapbp Zbtb22	1.8099	0.0351555
314	Krtap14 Polr2m Rpap1 Rprd1b	1.80589	0.0354674
315	Lpar6 Prok1 Prokr1 Xcr1	1.80132	0.0358259
316	C1qtnf1 Clasrp Clptm1 Tmem29	1.79491	0.0363342
317	Bbip1 Bbs1 Bbs7 Lztfl1	1.79018	0.0367129
318	Hexa Nagk Renbp Spry3	1.78105	0.0374523
319	Rnf31 Sharpin Usp2 Usp4	1.77221	0.0381802
320	Chfr Stub1 Tmem189 Ube2n	1.76578	0.0387165
321	Foxr1 Ighmbp2 Ruvbl2 Shroom1 Zswim5	1.76384	0.0388791
322	Barhl2 Glis3 Insm1 Mafa Sp8	1.75905	0.0392841
323	Ankrd1 Ankrd23 Nebl Synpo2l	1.75089	0.0399826
324	Armc2 Ccdc38 Ccdc42b Rfesd Spata9	1.73891	0.0410252
325	E4f1 Moap1 Rassf1 Sprtn	1.73411	0.0414495
326	Baiap3 Onecut2 Sytl2 Sytl4 Sytl5	1.73376	0.0414802
327	Naip2 Naip5 Naip6 Nlrc4 Nlrp9b	1.7294	0.0418686
328	Acmsd Actl9 Ccdc116 Ccdc62	1.72922	0.041885
329	Cpsf1 Cstf1 Cstf3 Zc3h6	1.72554	0.0422147
330	Srp54a Srp54b Srp68 Srp9	1.72051	0.0426703
331	Akap8 Fign Iqca Iqcd	1.7195	0.0427615
332	Map2k7 Map3k12 Mapk8ip1 Zak	1.71443	0.0432248
333	Dpcd Nhej1 Poll Polm Poln Tspan4	1.71394	0.0432695
334	Arpp19 Ensa Fam214a Lysmd2 Mast3 Mastl Mink1	1.71081	0.0435578
335	Eri2 Exosc10 Nol11 Xrn2	1.7039	0.0441999
336	Alkbh6 Ccdc136 Jmjd7 Jmjd8	1.69053	0.0454636
337	Acot11 Atg2a Atg9b Cdc42bpg Rftn1	1.67301	0.0471625
338	Hdac11 Sirt3 Sirt4 Sod2	1.66962	0.0474977
339	Acot13 Dis3 Dis3l Tdp2 Trnt1	1.66631	0.047826
340	Gorasp2 Itgal Itgb2 Jam2 Jam3	1.66281	0.0481753
341	Gmnn Nrsn1 Orc1 Spata24 Tlcd1	1.66211	0.0482452
342	Eml1 Eml4 Ewsr1 Ros1	1.65416	0.0490472
343	Dnajc12 Dnajc15 Dnajc18 Dnajc25 Dnajc8 Srsf12	1.64953	0.0495199
344	Med14 Med18 Med21 Med26 Med7	1.64793	0.049684
345	Gse1 Hmg20a Hmg20b Rcor2 Rcor3	1.64623	0.0498577

## Sheet: genes to modules
gene	#module
Fau	1
Rpl12	1
Rpl14	1
Rpl17	1
Rpl18a	1
Rpl22l1	1
Rpl28	1
Rpl30	1
Rpl4	1
Rplp1	1
Rps11	1
Rps13	1
Rps14	1
Rps15	1
Rps15a	1
Rps16	1
Rps17	1
Rps19	1
Rps2	1
Rps21	1
Rps23	1
Rps24	1
Rps25	1
Rps5	1
Rps7	1
Rps9	1
Cadm1	2
Ccl2	2
Ccl20	2
Ccl7	2
Csf2	2
Cxcl1	2
Cxcl5	2
Egr1	2
Hmox1	2
Icam1	2
Il33	2
Mpp6	2
Ptgs2	2
Rela	2
Selp	2
Vcam1	2
Zc3h12a	2
Actr1a	3
Arcn1	3
Arl8b	3
Dctn4	3
Kif11	3
Kif15	3
Kif20a	3
Kif22	3
Kif23	3
Kif2c	3
Kif4	3
Kif5b	3
Kif5c	3
Kifc1	3
Osbpl1a	3
Tmed7	3
Trak2	3
Aplp2	4
Apol9b	4
Cdh2	4
Cp	4
Csf1	4
Dsp	4
Fam20c	4
Prkcsh	4
S100a4	4
Tmem219	4
Tmod3	4
Tnc	4
Tnni2	4
Tpm1	4
Tpm2	4
Vim	4
Zeb1	4
Aip	5
Arap2	5
Arhgap12	5
Arhgef40	5
Arhgef5	5
Bag1	5
Btc	5
Cdc37	5
Chn1	5
Chordc1	5
Diap1	5
Ereg	5
Fam13b	5
Hbegf	5
Hsp90aa1	5
Memo1	5
Mmp3	5
Nrg2	5
Rhoa	5
Rhobtb1	5
Sos1	5
Yes1	5
Aldh3a1	6
Cyp1b1	6
Ephx1	6
Gpx1	6
Gpx4	6
Gsta1	6
Gsta4	6
Gstm5	6
Gsto2	6
Gstp1	6
Ldah	6
Cd2bp2	7
Cpsf2	7
Cpsf7	7
Cwc15	7
Dmwd	7
Hnrnpa2b1	7
Hnrnpl	7
Papola	7
Ppil4	7
Rbm22	7
Rbm5	7
Rbmx	7
Sap30bp	7
Sart1	7
Sf1	7
Sf3a2	7
Sf3b2	7
Snrnp70	7
Srsf7	7
Sympk	7
Txnl4a	7
Wdr33	7
Aebp2	8
Dek	8
Dpy30	8
Foxa1	8
Foxa3	8
Gata6	8
Gtf2a1	8
H2afj	8
H2afv	8
H2afx	8
H2afy	8
H2afz	8
Hist2h2be	8
Hnf4a	8
Mbd2	8
Mtf2	8
Ncoa1	8
Pygo2	8
Rsf1	8
Sun2	8
Taf1d	8
Tle3	8
Zfp217	8
Abcc6	9
Clcf1	9
Crlf1	9
Il11	9
Jak2	9
Lepr	9
Prl2c3	9
Prl2c5	9
Actg1	10
Arpc1a	10
Cfl1	10
Cfl2	10
Coro1b	10
Gsn	10
Rnd3	10
Rock1	10
Dbf4	11
Dna2	11
Dut	11
Fen1	11
Gen1	11
Gins4	11
Lig1	11
Mcm2	11
Mcm5	11
Msh2	11
Msh6	11
Ncapd2	11
Ncapg	11
Ncaph	11
Neil3	11
Pcna	11
Pola1	11
Pold1	11
Pole2	11
Prc1	11
Prim1	11
Rbbp8	11
Recql	11
Rrm1	11
Rrm2	11
Smc4	11
Tipin	11
Wdhd1	11
Xrcc3	11
Bgn	12
Bmp1	12
Chpf2	12
Chst11	12
Chsy1	12
Chsy3	12
Col11a2	12
Col27a1	12
Col5a2	12
Col6a2	12
Col7a1	12
Col8a1	12
Csgalnact1	12
Hs3st1	12
Hs6st2	12
Mmp23	12
Ndst1	12
Sdc3	12
Serpinh1	12
Braf	13
Cnksr2	13
Cpne1	13
Csk	13
Id1	13
Il17rd	13
Itga2b	13
Ksr1	13
Map2k1	13
Map2k2	13
Mark3	13
Pebp1	13
Raf1	13
Rap1b	13
Rapgef1	13
Rapgef5	13
Sipa1l1	13
Vnn1	13
Ywhab	13
Atp2b1	14
Calm1	14
Calm2	14
Calm3	14
Cat	14
Ceacam16	14
Ech1	14
Ephx2	14
Hsd17b4	14
Iqcg	14
Kcnn3	14
Kcnn4	14
Nos2	14
Paox	14
Ryr2	14
Trpv4	14
Ube2d2a	14
Acvr1	15
Drap1	15
Inhba	15
Smad2	15
Smad3	15
Smad4	15
Smad6	15
Smad7	15
Tgif1	15
Aurkb	16
Bub1	16
Ccnb1	16
Cdca5	16
Esco2	16
Incenp	16
Kntc1	16
Mad2l1	16
Ndc80	16
Nusap1	16
Sgol2	16
Spc25	16
Cpn1	17
Ctsa	17
Ctse	17
Ctsh	17
Cxcl3	17
Dsn1	17
Frk	17
Fth1	17
Ftl1	17
Ggh	17
Gm10116	17
Grn	17
Ireb2	17
Npc2	17
Tollip	17
Ttr	17
Acsbg1	18
Acsl3	18
Acsl5	18
Aff1	18
Ammecr1	18
Cpt1a	18
Ctdp1	18
Iws1	18
Ak3	19
Akt1	19
Ampd3	19
Arhgef3	19
Eogt	19
Hnrnpul2	19
Nt5c2	19
Nt5c3	19
Pde2a	19
Pde3b	19
Pklr	19
Pkm	19
Tns1	19
Ttc9	19
Bcl7a	20
Brd9	20
Dpf2	20
Gltscr1	20
Kdm3a	20
Kdm3b	20
Smarca2	20
Smarcb1	20
Smarcc2	20
Smarcd1	20
Smarcd3	20
Ss18	20
Tbl1xr1	20
C2cd3	21
Cep164	21
Cep192	21
Cep57	21
Cep76	21
Cep78	21
Fmn1	21
Haus8	21
Micall2	21
Myo5c	21
Odf2	21
Rab11a	21
Rab12	21
Rab15	21
Rab21	21
Rab3b	21
Rab3ip	21
Rab43	21
Rabggtb	21
Tmem216	21
Tmem67	21
Arih1	22
Eif1	22
Eif3a	22
Eif3c	22
Eif4a2	22
Eif4g2	22
Eif4g3	22
Eif5	22
Pdcd4	22
Actn4	23
Clu	23
Gtpbp2	23
Lefty1	23
Pcyox1l	23
Pdgfa	23
Pros1	23
Serpine1	23
Tex264	23
Tgfb1	23
Thbd	23
Thbs3	23
Vegfb	23
Vegfc	23
Atg12	24
Atg14	24
Cactin	24
Card6	24
Nbr1	24
Ngf	24
Pik3c3	24
Rnf11	24
Sqstm1	24
Tax1bp1	24
Tnfaip3	24
Tnip3	24
Ulk2	24
Brpf1	25
Brpf3	25
Chd5	25
Etv3	25
Hr	25
Ing4	25
Mbd3	25
Mdm2	25
Meaf6	25
Nup62	25
Pml	25
Sbno2	25
Hist1h2bc	26
Hist2h3c1	26
Oaz1	26
Psma4	26
Psmc1	26
Psmc4	26
Psmc6	26
Psmd8	26
Shfm1	26
Txndc17	26
Txnl1	26
Uba52	26
Ubb	26
Ubfd1	26
Usp12	26
Usp14	26
Usp19	26
Vps36	26
Zranb1	26
Hars	27
Hars2	27
Lars	27
Nars	27
Qars	27
Atf4	28
Atf5	28
Cebpg	28
Chac1	28
Creb3l2	28
Crem	28
Ddit3	28
Eif2ak3	28
Ern1	28
Fosl1	28
Herpud1	28
Pi4k2b	29
Pik3c2g	29
Pip4k2a	29
Pip4k2c	29
Pip5k1b	29
Pip5k1c	29
Plcd3	29
Plce1	29
Tmem55a	29
Abhd17c	30
Brd8	30
Dr1	30
Epc1	30
Epc2	30
Ino80c	30
Mrfap1	30
Msl1	30
Yeats4	30
Caprin1	31
Cpeb2	31
Ercc3	31
Fam103a1	31
Fmr1	31
Gm10767	31
Gtf2h1	31
Hnrnpa3	31
Ncbp1	31
Nufip2	31
Pabpc1	31
Polr2d	31
Polr2g	31
Polr2h	31
Pura	31
Rnmt	31
Stau2	31
Tcea2	31
Akr1b3	32
Akr1b8	32
Aldh2	32
Aldh3a2	32
Cndp2	32
Dhdh	32
Nfat5	32
Bag5	33
Dnaja1	33
Dnaja4	33
Dnlz	33
Grpel2	33
Hspa1l	33
Hspa9	33
Hsph1	33
Stip1	33
AI462493	34
As3mt	34
Atp5d	34
Cox5a	34
Cox6b1	34
Cox7a2l	34
Cox8a	34
D11Wsu47e	34
Golt1b	34
Mtch1	34
Ndufa12	34
Ndufa2	34
Ndufa4	34
Ndufa6	34
Ndufb2	34
Ndufv2	34
Slc25a3	34
Tmem256	34
Celf4	35
Dcp2	35
Ddx6	35
Edc3	35
Lsm14a	35
Lsm14b	35
Lsm3	35
Lsm4	35
Lsm5	35
Papd4	35
Patl1	35
Tial1	35
Yjefn3	35
Zfp36l1	35
Bms1	36
Cebpz	36
Dhx32	36
Fam160b1	36
Fbl	36
Fcf1	36
Gltscr2	36
Kri1	36
Krr1	36
Lyar	36
Mphosph10	36
Noc2l	36
Noc3l	36
Nolc1	36
Nop2	36
Pprc1	36
Rcl1	36
Tcof1	36
Utp3	36
Wdr36	36
Wdr43	36
Wdr74	36
Ap3s1	37
Bin1	37
Dnm2	37
Epn1	37
Fat1	37
Fcho1	37
Fermt2	37
Fnbp1	37
Necap1	37
Picalm	37
Syt8	37
Zcwpw1	37
Atp8a2	38
Degs1	38
Plaur	38
Smpd3	38
Tmem30a	38
Gpr151	39
Luc7l3	39
Pnn	39
Prpf38b	39
Prpf39	39
Prpf4b	39
Pxdc1	39
Rbm25	39
Rbm39	39
Slc22a23	39
Sltm	39
Tcerg1	39
Asb13	40
Klhl21	40
Phf11c	40
Rnf114	40
Rnf14	40
Rnf7	40
Sh3rf1	40
Spsb1	40
Traip	40
Trim39	40
Ube2r2	40
B3gnt8	41
B4galt5	41
B4galt6	41
C1galt1	41
Clca1	41
Galnt1	41
Galnt4	41
Galnt7	41
Gcnt1	41
Muc5ac	41
St3gal4	41
St3gal5	41
Ugcg	41
Btg1	42
Cnot2	42
Cnot3	42
Cnot4	42
Gigyf1	42
Leng8	42
Ribc1	42
Tnks1bp1	42
Id2	43
Id3	43
Tcf15	43
Tcf3	43
Tcf4	43
Mbd1	44
Mdc1	44
Nsmce2	44
Pias1	44
Pias2	44
Pias4	44
Rad50	44
Rnf8	44
Sae1	44
Sp3	44
Sumo1	44
Uba2	44
Uimc1	44
Whsc1	44
Trim28	45
Zfp119a	45
Zfp180	45
Zfp266	45
Zfp383	45
Zfp426	45
Zfp429	45
Zfp445	45
Zfp606	45
Zfp692	45
Zfp764	45
Zfp788	45
Zfp839	45
Zfp874a	45
Zfp94	45
Ccne1	46
Ccne2	46
Cdkn1a	46
Cdkn1b	46
E2f1	46
E2f3	46
E2f5	46
E2f7	46
E2f8	46
Lin37	46
Lin54	46
Nov	46
Rb1	46
Rbl1	46
Tfdp2	46
Cd44	47
Cd55	47
Cd97	47
Dok3	47
H2-D1	47
H2-T23	47
Lgals3	47
Ptgfrn	47
Rab10	47
Rab18	47
Serpinb6b	47
Adm2	48
Gna11	48
Gnal	48
Gnaq	48
Gnas	48
Gng12	48
Gpr4	48
Olfr1012	48
Pla2g16	48
Pla2g4b	48
Pla2g4c	48
Prkar1b	48
Ptgs1	48
Ric8b	48
Dll1	49
Dll4	49
Maml2	49
Mib1	49
Notch4	49
Nrarp	49
Numbl	49
Bcat1	50
Capns1	50
Gdpd5	50
Msrb3	50
Prdx1	50
Prdx2	50
Prdx3	50
Prdx5	50
Ccnl2	51
Cdk1	51
Dyrk1a	51
ENSMUSG00000071540	51
Fam53c	51
Ei24	52
Mmd	52
Trim8	52
Zfp652	52
Cyp2c65	53
Cyp2c68	53
Cyp2s1	53
Cyp4b1	53
Ugdh	53
Ugt1a6a	53
Ugt1a7c	53
Ugt2a3	53
Ugt2b35	53
Ugt2b36	53
Ctsl	54
Ddr2	54
Mmp13	54
Mr1	54
Fastkd5	55
Lrpprc	55
Mtpap	55
Papd5	55
Papd7	55
Ptcd3	55
Srsf5	55
Zcchc7	55
Akt1s1	56
Maf1	56
Map4k3	56
Rb1cc1	56
Rheb	56
Rps6kb2	56
Rragb	56
Rragc	56
Stk11ip	56
Cand1	57
Commd3	57
Commd8	57
Dcaf4	57
Dcaf5	57
Dcaf6	57
Dda1	57
Ddb1	57
Ddb2	57
Wdtc1	57
Zfp653	57
Add1	58
Add2	58
Capza1	58
Eef1b2	58
Mtpn	58
Rltpr	58
Wash	58
Agpat1	59
Agpat6	59
Agpat9	59
Arid3a	59
BC005764	59
BC018242	59
Cds2	59
Dgat2	59
Fitm2	59
Lpin2	59
Abcg1	60
Apob	60
Lcat	60
Npc1	60
Nr1h2	60
Pparg	60
Esco1	61
Gm9742	61
Smc1a	61
Smc3	61
Smc6	61
Dusp4	62
Dusp5	62
Mapk11	62
Mapk12	62
Mapk13	62
Ptprr	62
Matr3	63
Ssb	63
Trove2	63
Zc3h15	63
Zc3hav1l	63
Ahcyl1	64
Slc12a2	64
Slc4a4	64
Slc4a7	64
Cited2	65
Hipk3	65
Rprm	65
Trp53	65
Lmtk2	66
Ppp1r15a	66
Ppp2r3d	66
Ppp4c	66
Ppp4r1	66
Ppp4r2	66
Shoc2	66
Smek1	66
Gemin4	67
Gemin6	67
Gemin7	67
Phax	67
Snrpd1	67
Strap	67
Tgs1	67
AI846148	68
Msl3l2	68
Nfya	68
Nfyb	68
Repin1	68
Suv420h2	68
Zhx1	68
Zmynd11	68
Auts2	69
Bcorl1	69
Fbrs	69
Kdm2a	69
Kdm2b	69
Pcgf1	69
Pcgf3	69
Pcgf5	69
Pcgf6	69
Mical2	70
Nrp1	70
Plxna2	70
Plxna3	70
Plxna4	70
Sema3f	70
Sema7a	70
Lats1	71
Lats2	71
Limd1	71
Mob1a	71
Mob2	71
Sav1	71
Tead4	71
Yap1	71
Cdk19	72
Cdk8	72
Med16	72
Med22	72
Med29	72
Med6	72
Perm1	72
Plekho2	72
Ppargc1b	72
Surf2	72
Mrpl11	73
Mrpl42	73
Mrpl43	73
Mrpl45	73
Mrpl48	73
Mrpl49	73
Mrpl51	73
Mrpl54	73
Mrps25	73
Mrps31	73
Nav3	73
Abi1	74
Elmo2	74
Megf10	74
Ubash3b	74
Wipf1	74
Ctif	75
Dym	75
Fam53a	75
Fbxo8	75
Lrch1	75
Mif4gd	75
Pcnxl3	75
Ska1	75
Slbp	75
Tmem129	75
Trak1	75
Cpsf3l	76
Ell2	76
Ints8	76
Narg2	76
Pou2f2	76
Rprd1a	76
Snapc1	76
Zbtb3	76
Zc3h8	76
Als2cl	77
Dusp22	77
Exoc2	77
Exoc3l2	77
Exoc3l4	77
Exoc6	77
Tnfaip2	77
Bpgm	78
G6pc3	78
Gm15294	78
Gnpda1	78
Gpi1	78
Ldha	78
Aup1	79
C78339	79
Cnnm2	79
Edem1	79
Erlec1	79
Herpud2	79
Os9	79
Ptp4a1	79
Rnf103	79
Syvn1	79
Dtwd2	80
Nudt1	80
Nudt13	80
Nudt3	80
Nudt5	80
Nudt9	80
Prps1l3	80
Prrc1	80
Pycr1	80
Bet1	81
Gm13547	81
Gosr1	81
Napa	81
Napg	81
Stx5a	81
Vamp1	81
Vamp5	81
Fahd1	82
Sdhaf2	82
Sdhd	82
Sord	82
Cldn18	83
Cldn19	83
Crebzf	83
Ocln	83
Ttc14	83
Dnmt1	84
Dnmt3a	84
Mat2a	84
Nr6a1	84
Tet3	84
Zbtb38	84
Rpl10	85
Rpl11	85
Rpl15	85
Rpl23a	85
Rpl31	85
Rpl36al	85
Rpl39	85
Rpl7a	85
Rpl9	85
Rps12	85
Rps26	85
Rps28	85
Gm5611	86
Hirip3	86
Nap1l1	86
Nap1l4	86
Adrbk1	87
Bbs4	87
Bbs5	87
Csnk1a1	87
Csnk1g1	87
Csnk1g2	87
Csnk1g3	87
Kif7	87
Slc25a16	87
Smo	87
Sufu	87
Ulk4	87
Zfp629	87
Ahcyl2	88
Anp32a	88
Anp32b	88
Atn1	88
Atxn1	88
Duox2	89
Duoxa1	89
Duoxa2	89
Slc22a28	89
Rtkn2	90
Wdr46	90
Wdr55	90
Zmat2	90
Atp10a	91
BC100451	91
Cep290	91
Cyfip1	91
Mns1	91
Nipa1	91
Nipa2	91
Tubgcp5	91
Chd2	92
Ctr9	92
Hmgb3	92
Paf1	92
Setd2	92
Setd3	92
Ssrp1	92
Whsc1l1	92
Cd14	93
Lbp	93
Ly96	93
Trim14	93
Ccdc122	94
Ccny	94
Cdk17	94
Cdkn2d	94
Tdrd7	94
Hbp1	95
Klf11	95
Klf13	95
Maob	95
Mxd1	95
Mxi1	95
Riok3	95
Sap25	95
Sin3a	95
Antxr1	96
Antxr2	96
Mmp15	96
Timp3	96
Banf1	97
Mapk3	97
Pea15a	97
Tmpo	97
Vrk1	97
Vrk3	97
Hif1an	98
Parp12	98
Parp16	98
Parp6	98
Tnks2	98
Znfx1	98
BB287469	99
Cnbp	99
Dmpk	99
Serbp1	99
Six5	99
Aldh16a1	100
Etnk1	100
Pih1d1	100
Spg21	100
Apaf1	101
Apip	101
Bcl2a1d	101
Bcl2l2	101
Casp2	101
Cycs	101
Ehf	101
Gm9845	101
Pmaip1	101
Uaca	101
Ankhd1	102
Bcdin3d	102
Pak1ip1	102
Rbm6	102
Zc3h10	102
Zfp91	102
Atp6v1d	103
Atp6v1e1	103
Ostm1	103
Plekhm1	103
Tcirg1	103
Gadd45g	104
Mycs	104
Pdlim1	104
Stk35	104
Stmn1	104
Bcl2l13	105
Gabarap	105
Rmdn1	105
Trp53inp2	105
Vmp1	105
Ier3	106
Ppp2r1b	106
Ppp2r5b	106
Ppp2r5c	106
Ppp2r5e	106
Slc15a3	106
Slc37a2	106
Anapc11	107
Ccnf	107
Cdc23	107
ENSMUSG00000028608	107
Ube2c	107
Crnkl1	108
Cwc22	108
Ddx46	108
Hnrnph2	108
Pabpn1	108
Prcc	108
Snrnp27	108
Snrpa	108
Srsf3	108
U2surp	108
Wbp11	108
Aldh1a3	109
Dhrs3	109
Rdh10	109
Rdh14	109
Rdh19	109
Retsat	109
Cenph	110
Cenpk	110
Cenpn	110
Hjurp	110
Mis18bp1	110
Oip5	110
Ciao1	111
Fam96a	111
Itpripl1	111
Mms19	111
Ndor1	111
Nubp2	111
Fgf1	112
Fgf16	112
Fgf18	112
Fgfr3	112
Frs2	112
Frs3	112
Gab1	112
Ptpn11	112
Cd81	113
Cd82	113
Ifitm2	113
Ifitm3	113
Abcb10	114
Fech	114
Fxn	114
Iscu	114
Slc25a28	114
Slc25a37	114
Slc25a38	114
Chchd4	115
Clybl	115
Frmpd1	115
Tomm40	115
Tomm5	115
Eno3	116
Fkbp1a	116
Fkbp2	116
Rims4	116
Tagln	116
Bend6	117
Bend7	117
Pgpep1	117
Slc25a42	117
Fzd3	118
Fzd7	118
Ryk	118
Wnt2b	118
Wnt5a	118
Wnt7b	118
Cdca2	119
Cep55	119
Dlgap5	119
Foxm1	119
Mtus2	119
Plk5	119
Spag5	119
Top2a	119
Zfat	119
Ahnak2	120
Dcpp1	120
Fhl2	120
S100a10	120
S100a3	120
Neo1	121
Ntn1	121
Pitpna	121
Slit1	121
Faim2	122
Kctd15	122
Sh2b1	122
Tmem18	122
Mgme1	123
Peo1	123
Pif1	123
Polg	123
Rnaseh1	123
Ssbp1	123
Tssc1	123
Faf1	124
Rnf125	124
Trappc8	124
Ubxn1	124
Ubxn8	124
Apc	125
Ctnnb1	125
Nxn	125
Ptprm	125
Tle2	125
Sac3d1	126
Snx12	126
Snx3	126
Snx32	126
Snx6	126
Vps26a	126
Acer3	127
Cerkl	127
Immt	127
Ppap2c	127
Ptgr1	127
Sgms1	127
Sgpl1	127
Il15ra	128
Kitl	128
Stat4	128
Stat5a	128
Stat5b	128
Ddx17	129
ENSMUSG00000049815	129
Sra1	129
Zfp526	129
Fra10ac1	130
Leng1	130
Mboat7	130
Tfpt	130
Thyn1	130
Trpt1	130
Tsen34	130
Acaa2	131
Acat1	131
Echs1	131
Hadhb	131
Hmgcs2	131
Stox2	131
Atxn7	132
Lrig3	132
Otub1	132
Tada2b	132
Tada3	132
Usp3	132
Ankrd10	133
Cars	133
Fbxo24	133
Nyap2	133
Rnf214	133
Btn1a1	134
Ppl	134
Tchh	134
Tgm5	134
Arl6ip1	135
Arl6ip5	135
Lysmd3	135
Olfr299	135
Aldh1l2	136
Impdh2	136
Nt5dc2	136
Paics	136
Purg	136
Atxn2l	137
Rdx	137
Slc9a3r2	137
Slc9a5	137
Slc9a6	137
Zfp212	138
Zfp27	138
Zfp334	138
Zfp746	138
Zfp759	138
Zfp777	138
Enpp5	139
Frmd4b	139
Mipol1	139
Slc25a21	139
Tmtc4	139
Afap1l1	140
Baiap2l1	140
Ttll3	140
Wasl	140
Slc30a3	141
Slc39a13	141
Slc39a3	141
Slc39a4	141
Slc39a6	141
Slc39a9	141
Fbxl14	142
Fbxl20	142
Fbxl22	142
Fbxo7	142
Fbxo9	142
Kbtbd8	142
Klhl5	142
Rnf138	142
Spsb2	142
Ube2f	142
Wsb1	142
Ddrgk1	143
Pcmt1	143
Ube2m	143
Ufc1	143
Ufsp1	143
Rbm27	144
Tmem167	144
Yipf2	144
Yipf5	144
Chmp3	145
Chmp4b	145
Chmp7	145
Mvb12b	145
Tonsl	145
Ubap1	145
Uevld	145
Vps13a	145
Vps37c	145
Zbtb43	145
Cep131	146
Cep152	146
Cep250	146
Haus1	146
Haus3	146
Haus6	146
Nedd1	146
Sfi1	146
Tctn3	146
Ttbk2	146
Add3	147
Myo5a	147
Rilpl2	147
Spire1	147
Eme1	148
Eme2	148
Fancf	148
Fancm	148
Mus81	148
Slx1b	148
Arl4a	149
Arl4d	149
Cyth2	149
Zfp148	149
Lmcd1	150
Taf4a	150
Taf4b	150
Taf5	150
Taf6l	150
Taf7	150
Dlx1	151
Dlx2	151
Foxg1	151
Hmx3	151
Irx1	151
Lhx6	151
Pbx2	151
Six1	151
Dmxl2	152
Dnajb12	152
Dnajb14	152
Dnajc5	152
Fndc4	152
Get4	152
Hspa8	152
Sgta	152
Sgtb	152
Ttc33	152
Ubl4	152
Wdr7	152
Chmp1b	153
Rtn2	153
Spast	153
Zfyve27	153
Asns	154
Aspa	154
Cad	154
Nat14	154
Nat8l	154
Bloc1s3	155
Bloc1s4	155
Hps1	155
Hps5	155
Hps6	155
Ubtd1	155
Ifi203	156
Ifit2	156
Ifit3	156
Oas3	156
Ift46	157
Ift52	157
Ift74	157
Ift80	157
Ift81	157
Lrrcc1	157
Trim59	157
Ttc26	157
Wdr35	157
Brf1	158
Gtf3c4	158
Gtf3c5	158
Gtf3c6	158
Polr3e	158
Aen	159
Ehbp1l1	159
Fam89b	159
Frmd8	159
Heg1	159
Ltbp3	159
Slc25a45	159
Sssca1	159
Tigd3	159
Cenpv	160
Immp1l	160
Prr12	160
Prr24	160
Scaf1	160
Nup107	161
Nup37	161
Nup98	161
Ranbp2	161
Rangap1	161
Tmem194	161
Frmd4a	162
Insc	162
Pard3b	162
Pard6g	162
Ccdc59	163
Gm12184	163
Llph	163
Mta3	163
Taf1b	163
Ttf1	163
Ubtf	163
Arglu1	164
Ccndbp1	164
Fam19a5	164
Ppil2	164
Syf2	164
Ccdc64	165
Exoc3l	165
Mfsd12	165
Mfsd6	165
Mfsd9	165
Zfp384	165
Cd160	166
Havcr2	166
Lag3	166
Tnfrsf9	166
Cul2	167
Tceb1	167
Tceb2	167
Zyg11a	167
Avl9	168
Bbs9	168
Fkbp9	168
Ino80b	168
Kbtbd2	168
Ppic	168
Rp9	168
Nedd8	169
Pfdn5	169
Snrpg	169
Tma7	169
Ubl5	169
Cmbl	170
Etfa	170
Lyrm1	170
Lyrm2	170
Lyrm5	170
Sfxn1	170
Manf	171
Sec11a	171
Sec11c	171
Ssr2	171
Cry2	172
Nr1d2	172
Per2	172
Per3	172
Zfp125	172
Clk1	173
Clk4	173
Coq7	173
Rsrp1	173
Col4a3bp	174
Osbp	174
Ppm1l	174
Prkd1	174
Prkd2	174
Prkd3	174
Samd8	174
Stard5	174
Cog1	175
Golga4	175
Golga5	175
Ift20	175
Scube1	175
Trip11	175
Rbms1	176
Rfx5	176
Rrbp1	176
Tmem238	176
Cish	177
Socs2	177
Socs5	177
Socs6	177
Parp11	178
Ppp1r26	178
Tiparp	178
Zc3hav1	178
Ip6k1	179
Ip6k3	179
Ippk	179
Ppip5k1	179
Adat3	180
Elp2	180
Trmt10a	180
Tspo2	180
Zfp113	181
Zfp317	181
Zfp560	181
Zfp689	181
Zfp790	181
Zfp940	181
Zkscan1	181
Cdca3	182
Ckap2l	182
Depdc1a	182
Fam64a	182
Fam83d	182
Ttk	182
Cdkal1	183
Hhex	183
Igf2bp2	183
Kcnj11	183
Cttnbp2nl	184
Fgfr1op2	184
Stk24	184
Strn3	184
Strn4	184
Tgfbrap1	185
Vipas39	185
Vps11	185
Vps16	185
Vps18	185
Vps41	185
Map2k5	186
Map3k2	186
Map3k3	186
Pak1	186
Tox3	186
Krtcap2	187
Tmem147	187
Yipf1	187
Yipf6	187
Foxj1	188
Mcidas	188
Mybl1	188
Rfx2	188
Rfx3	188
Pabpc4l	189
Paip1	189
Pan2	189
Pan3	189
Ap3b1	190
Ap3d1	190
Ap3m2	190
Ap4b1	190
Cbll1	191
Mab21l2	191
Osr2	191
Pax9	191
Wtap	191
B3galnt2	192
B3gnt1	192
Fkrp	192
Gyltl1b	192
Large	192
Dennd5b	193
Nubpl	193
Otud3	193
Pofut1	193
Sgsm3	193
Rabgap1l	194
Tbc1d10b	194
Tbc1d10c	194
Tbc1d24	194
Amz1	195
Caprin2	195
Fam132a	195
Nhsl1	195
Churc1	196
Fntb	196
Minos1	196
Ppil6	196
Safb2	196
Esx1	197
Gucy2g	197
Pde5a	197
Pde6a	197
Pde9a	197
Dnase1l2	198
Gata4	198
Nkx2-3	198
Nkx2-5	198
Phf13	198
Alg12	199
Ostc	199
Sec61a1	199
Stt3a	199
Stt3b	199
Sema4b	200
Sema4g	200
Sema6d	200
Timd2	200
Car8	201
Smyd4	201
Tlcd2	201
Wdr81	201
Abhd3	202
C2cd5	202
Cables2	202
Fibp	202
Iah1	202
Enpp6	203
Gdpd1	203
Gdpd3	203
Pla2g6	203
Tmem86b	203
Aqp8	204
Cdip1	204
Itfg3	204
Nprl3	204
Rhbdf1	204
Ifnl3	205
Il10rb	205
Il22ra1	205
Il24	205
Ccdc91	206
Cnst	206
Gga1	206
Gga2	206
Alkbh1	207
Alkbh3	207
Ascc1	207
Xkr4	207
Arid5b	208
Hist2h3c2	208
Padi4	208
Phf2	208
Cabs1	209
Fam179b	209
Klhdc8b	209
Lman1	209
Tmem167b	209
Trappc4	209
Trappc6b	209
Axin2	210
Hecw1	210
Oaz2	210
Psmd10	210
Psmd13	210
Psmd14	210
Psmd2	210
Psmd5	210
Psme4	210
Rnf146	210
Tnks	210
Dyrk2	211
Dyrk4	211
Katna1	211
Mdm1	211
Slc35e3	211
Acp2	212
Flad1	212
Lenep	212
Pxylp1	212
Rfk	212
Tnfrsf1a	212
Brwd3	213
Map3k6	213
Taok2	213
Taok3	213
Pigb	214
Pigg	214
Pigl	214
Pigm	214
Pigo	214
Pigv	214
Pigw	214
Fam171b	215
Fam189a1	215
Rpl3	215
Slc1a2	215
Tmem59l	215
Slc35a4	216
Slc35a5	216
Slc35b2	216
Slc35b4	216
Cidec	217
G0s2	217
Plin2	217
Plin4	217
Plin5	217
Ap2a1	218
Ap2b1	218
Ap2m1	218
Ap2s1	218
Clta	218
Bri3	219
Cd37	219
Glipr1	219
Mgst1	219
Mgst2	219
Acad10	220
Cdyl2	220
Scaf11	220
Sugp2	220
Thoc2	220
Zadh2	220
Gpr125	221
Igdcc3	221
Lphn2	221
Lrfn4	221
Slitrk5	221
Slitrk6	221
Cdca4	222
Nbeal1	222
Sertad3	222
Zbtb44	222
Arhgap33	223
Arhgef19	223
Plekhg2	223
Rhobtb2	223
Tagap1	223
Clic4	224
Clic5	224
Clic6	224
Ppm1a	224
Tprn	224
Triobp	224
Cdc37l1	225
Ctsw	225
Ecm1	225
Tmem52b	225
Clec4g	226
Npdc1	226
Pilra	226
Pilrb1	226
Pilrb2	226
Aar2	227
Eapp	227
Tssc4	227
Znhit2	227
Abhd12	228
Abhd6	228
Cpt1c	228
Shisa6	228
Atp5l	229
Cox6c	229
Cox7a2	229
Gm5426	229
Uqcrq	229
Mamdc2	230
Ncapd3	230
Ncapg2	230
Ncaph2	230
Ankrd24	231
BC025920	231
Rufy2	231
Rufy4	231
Hook2	232
Man2b2	232
Man2c1	232
Mgat4c	232
Brip1	233
Rad1	233
Rad17	233
Rad9a	233
Rad9b	233
Nanos1	234
Pum2	234
Trim2	234
Trim3	234
Dcun1d3	235
Fem1ab	235
Fem1b	235
Spsb3	235
Wsb2	235
B4galt2	236
Ccdc24	236
Eri3	236
Nrbp2	236
Prnp	236
Tmem53	236
Btrc	237
Cul1	237
Skp1a	237
Tdpoz5	237
Mtrf1	238
Susd1	238
Tdrd3	238
Top3b	238
Pgbd1	239
Zfp174	239
Zfp191	239
Zfp397	239
Zfp446	239
Zscan30	239
Aldh5a1	240
ENSMUSG00000084234	240
Idh2	240
Idh3a	240
Ddx58	241
Irf3	241
Mb21d1	241
Rnf135	241
Adam34	242
Ccdc97	242
Copa	242
Zfp207	242
Fbxo5	243
Gtse1	243
Nek11	243
Prr11	243
Pttg1	243
Hdac10	244
Phf23	244
Sap18	244
Sap30	244
Suds3	244
Erh	245
Gm4312	245
Ptbp1	245
Rbm14	245
Gm9242	246
Phgdh	246
Srsf1	246
Srsf10	246
Tra2a	246
Trim55	246
Cdadc1	247
Letmd1	247
Rcbtb1	247
Slc43a2	247
Tmem74	247
Exo1	248
Mnd1	248
Rad51	248
Rad52	248
Rad54l	248
Sfr1	248
Rnf219	249
Setd5	249
Smyd3	249
Thumpd3	249
Galnt2	250
Galnt5	250
Muc1	250
Tff2	250
Arl5b	251
Laptm4a	251
Mmtag2	251
Sdr42e1	251
Tmx1	251
Xlr3b	251
Camk2n1	252
Cnbd1	252
Jagn1	252
Serinc1	252
Tmem165	252
Fis1	253
Fyco1	253
Mtfp1	253
Rab7	253
Tbc1d15	253
Tbc1d17	253
Col20a1	254
Col4a6	254
Leprel1	254
Leprel2	254
Ankib1	255
Cwf19l2	255
Rnf19b	255
Rnf216	255
Ppp1r14b	256
Tbcb	256
Tbcc	256
Tbcel	256
mCG_7896	256
Acot8	257
Amacr	257
Crot	257
Eci3	257
Nudt19	257
Dennd2c	258
Dennd4a	258
Dennd4b	258
Gdi2	258
Hk3	259
Mpi	259
Pfkfb4	259
Pmm1	259
Ccdc141	260
Ccdc85b	260
Gtdc1	260
Sobp	260
Lcn3	261
Lmbr1l	261
Lmbrd1	261
Mmadhc	261
Birc2	262
Cflar	262
Cyld	262
Fadd	262
Ripk1	262
Ticam1	262
Gorasp1	263
Rab1	263
Rab1b	263
Trappc6a	263
Carf	264
Cdkn2aip	264
Rbm4b	264
Slc25a26	264
Cyp8b1	265
Gba2	265
Nr0b2	265
Nr1h4	265
Pnrc2	266
Rpl41	266
Smg5	266
Smg6	266
Smg7	266
Upf3a	266
Cenpp	267
Cenpq	267
ENSMUSG00000022972	267
Zfp101	267
Got2	268
Hps3	268
Pex11a	268
Slc27a1	268
Slc27a4	268
Aagab	269
Ap1s1	269
Ccdc32	269
Rbfa	269
Dtwd1	270
Eefsec	270
Gm28038	270
Secisbp2l	270
Usp48	270
Cnga1	271
Cngb1	271
Cobll1	271
Fam161a	271
Grb14	271
Map4k5	272
Olfr877	272
Reep5	272
Rtn3	272
Pank3	273
Pank4	273
Ppcdc	273
Zfp282	273
Zfp398	273
Ankrd49	274
Egfl8	274
Fkbpl	274
Ppt2	274
Tmco2	274
Trit1	274
Anapc4	275
Anapc5	275
Cdc27	275
Fzr1	275
Dus2	276
Spats2	276
Stau1	276
Strbp	276
Zfp346	276
Pex12	277
Pex26	277
Pex6	277
Zfand6	277
Fchsd1	278
Fchsd2	278
Itsn1	278
Itsn2	278
Pus10	278
Shq1	278
Snx16	278
Ubox5	278
Mras	279
Rasa2	279
Rasa3	279
Rgl2	279
Rin1	279
Rras2	279
Lta	280
Ltbr	280
Tnfrsf11a	280
Tnfsf12	280
Dhrs7	281
Opa3	281
Tmem126a	281
Tmem209	281
Gm5117	282
Gm8186	282
Phf5a	282
Snrpb	282
Snrpd2	282
Snrpd3	282
Snrpf	282
Epor	283
Mpl	283
Osmr	283
Thpo	283
Atg10	284
[truncated: 287 more rows]
