# Supplementary material for: A network embedding approach to identify active modules in biological interaction networks
Source: Life Sci Alliance. 2023 Jun 20;6(9):e202201550. doi: 10.26508/lsa.202201550 (PMC10282331; doi:10.26508/lsa.202201550)
Supplement: Supplementary file 8 [file LSA-2022-01550_TableS8.xlsx]

## Sheet: list of modules
module_nb	genes	s score	pvalue
1	Col11a1 Col1a1 Col1a2 Col3a1 Col5a2 Pcolce2 Sparc	13.758	3.51104e-08
2	Col10a1 Col12a1 Col15a1 Col16a1 Col18a1 Col6a5 Col6a6 Ctsk P4ha1 P4ha2	12.9019	1.56816e-07
3	Eln Fbn1 Fbn2 Lox Loxl1 Loxl3 Mfap2 Mfap5	12.8342	9.73106e-08
4	Aldoa Aldoart1 Aldoart2 Aldob Aldoc Eno1 Gapdh Gpi1 Ldha Pfkp Pgk1-rs7 Pkm Taldo1 Tpi1	12.122	3.65733e-07
5	Chst2 Fmod Lum Ogn Prelp	11.8164	4.99321e-07
6	Cilp Grb10 Igf1 Igf1r Igfbp5 Igfbp6 Igfbp7 Pappa Pappa2	11.3594	2.06112e-06
7	Hgf Lama1 Lama2 Lama4	10.8434	3.32918e-06
8	Hk1 Hk2 Sis	10.0934	2.26445e-05
9	Cel Cela2a Cela3b Clps Cpa1 Cpb1 Ctrb1 Ctrl Prss2 Sycn mCG_15095	9.78739	1.52642e-05
10	Adamts10 Adamts12 Adamts16 Adamts20 Adamtsl1 Spon1 Sspo	8.87388	5.14962e-05
11	Erbb4 Hbegf Mmp2 Psenen S1pr3 Shc3	8.62852	9.14566e-05
12	C1ra C4b Serping1	8.12268	0.000283819
13	Cd34 Eng Thy1	7.99058	0.000331725
14	Cdh11 Glce Gpc3 Hs3st3b1 Ndst4 Sdc4	7.92158	0.000213356
15	Adsl Ak4 Pde10a Pde3a Pde7b Pde8a	7.89791	0.000219323
16	Efna1 Efna3 Efnb2 Epha3	7.82784	0.000220709
17	Ahsg Ambp Mgp	7.31142	0.000720215
18	Sfrp1 Sfrp2 Wnt2	7.19664	0.000817442
19	Col4a1 Col4a2 Col6a2 Col6a3	7.13759	0.000505737
20	Gria3 Gria4 Grip2	6.76185	0.00130555
21	Apoc1 Apoc4 Apoe Pltp Pon1	6.74182	0.000600254
22	Angpt1 Angpt2 Flt1 Pgf Tek Vegfa	6.61805	0.000904131
23	Itga9 Itgb8 Tnc	6.37689	0.00194659
24	Actg2 Cnn1 Myh11	6.22734	0.00226474
25	Adrbk2 Agtr1a Arrb1 Ednra Grk6	6.13592	0.00117751
26	Adm Adm2 Ramp2	6.10333	0.00256348
27	Dact1 Dvl1 Nkd1 Nkd2	6.0458	0.00170153
28	Alk Mdk Ptn	6.02936	0.00275819
29	Hmg20b Rcor1 Rcor2 Skil Smad3 Smad4 Snai1 Tgif1 Zfp217	6.02061	0.00124331
30	Bub1 Bub1b Ccnb2 Cdc20 Cdca3 Cdkn3 Ckap2 Mad2l1 Melk Nek2 Pbk	6.00967	0.00103875
31	Ch25h Cyp27a1 Cyp7b1	5.93557	0.00302423
32	Gbp2 Gbp7 Iigp1	5.90214	0.00312451
33	Gucy1a2 Gucy1a3 Gucy1b3 Mrvi1 Prkg1	5.84578	0.00160512
34	A4gnt Chst4 Gcnt7 Muc5b Muc6 Wbscr17	5.82833	0.00201423
35	Cited2 Egln1 Egln3 Hif3a	5.82399	0.00214557
36	Hspa12a Sec13 Seh1l Sp100	5.78334	0.00223752
37	Dzip1 Evc Gli1 Gli2 Ulk3	5.76791	0.00174183
38	Abcc8 Abcc9 Kcnj8	5.73677	0.00366597
39	Atp1a1 Atp1a3 Atp1b2	5.516	0.00451957
40	Bsg Emb Slc16a3	5.43015	0.00489676
41	Aldh1a2 Cyp26a1 Dhrs3 Lrat	5.31077	0.00360071
42	Scn1b Scn4a Scn7a	5.29258	0.00555988
43	Csgalnact2 Dcn Wisp1	5.28785	0.00558401
44	Bbc3 Bcl2l11 Bid Casp1 Pmaip1	5.20665	0.00308464
45	Aass Adh1 Adh7 Aldh1b1 Aldh7a1 Aoc3 Siglece	5.14242	0.00314791
46	Cd81 Fkbp11 Ifitm3 Vapa	5.10108	0.0044156
47	Asxl2 Engase Kdm4b Ubc Usp13	5.01782	0.00371279
48	Hand2 Mef2c Myocd Sox18	4.9351	0.0051735
49	Hoxa2 Robo2 Slit3	4.91731	0.00779121
50	Heyl Maml1 Rbpj	4.90725	0.00786057
51	Atox1 Sod2 Sod3	4.88686	0.00800284
52	Fli1 Runx1 Runx1t1	4.78754	0.00872874
53	Chchd1 Mrpl14 Mrpl22 Mrpl37 Mrpl42 Mrpl45 Mrps18a Mrps24 Mrps28	4.76687	0.00397856
54	Kdr Lgals3 Mcam	4.71271	0.00931314
55	Hbp1 Mxd1 Mxi1	4.647	0.00985418
56	Kcnma1 Kcnmb1 Kcnmb3	4.64521	0.00986935
57	Bnip3 Bnip3l Steap3	4.58366	0.0104016
58	Cyp1b1 Hsd17b2 Srd5a2	4.58019	0.0104323
59	Crb2 Jam3 Mpp5	4.4301	0.0118398
60	Cd163 Gp2 Mrc2	4.36543	0.0124955
61	Cd247 H2-DMb2 H2-Oa Hck Myo9b	4.29503	0.00730984
62	Bdkrb1 Bdkrb2 Kng2	4.27836	0.0134275
63	Abat Aox3 Nampt Nnmt Phospho2	4.22058	0.00781569
64	Aco2 Cs Mdh2 Ndufa10 Ogdh Sdhaf1 Sdhb	4.14356	0.00768098
65	Akt1 Lnpep Msi2 Rab14 Tbc1d4	4.13321	0.00844832
66	Gucy2e Ncald Pde1a	4.12385	0.0152298
67	Cyp11b2 Hsd11b1 Hsd11b2	4.109	0.0154135
68	Plau Serpine1 Serpine2 Vldlr Vtn	4.07296	0.00891034
69	Snf8 Stam Vps36 Vps37a Vps37b	4.06401	0.00898082
70	Lin7a Lin7c Syn3	4.03629	0.0163406
71	Dnajb1 Hspb8 Stub1	4.01056	0.0166799
72	Ppy Pyy Sst	3.99071	0.0169458
73	Pxn Sorbs3 Tln2	3.96084	0.0173528
74	Arsb Gusb Hyal1 Hyal3	3.91459	0.0129112
75	Bccip Lyar Nhp2	3.87844	0.0185187
76	Ddo Got2 Mif	3.86231	0.0187546
77	Gm5771 Reg3a Reg3b Reg3d Reg3g Try4 Try5	3.85263	0.00979907
78	Kdm3a Pparg Zfml	3.83759	0.0191212
79	Ptges Ptgis Tbxas1	3.75751	0.0203505
80	Baiap2l1 Gas7 Myo1e Wasl Wipf2 Wipf3	3.75386	0.0127196
81	Cox10 Cp Hmox1	3.70526	0.0211882
82	Banp H2afy2 Ing1 Sin3a Tbx2 Zbtb7a	3.66975	0.0135989
83	Ccl11 Cxcl10 Cxcl13	3.60357	0.0229023
84	Alkbh1 Alkbh2 Alkbh5	3.6006	0.0229541
85	Bhlhe40 Bhlhe41 Csnk1d Csnk1e Ltv1 Pno1	3.59377	0.0144379
86	Ccl2 Cxcl15 Il2rg Il4ra Il6 Jak3	3.57464	0.014656
87	Hoxa5 Hoxb8 Pknox1	3.55035	0.0238449
88	Anapc2 Cdkn1a Cdkn1b Stmn1 Tfdp1 Uhmk1	3.54742	0.0149712
89	Bdnf Pcsk4 Pcsk5	3.54492	0.023943
90	Myl12a Myl9 Ppp1r12a	3.53028	0.0242088
91	Fgf18 Fgfr2 Fgfr3 Fgfr4	3.52884	0.0177683
92	Dennd2a Gdi1 Rab3il1 Rab8b Trappc6a	3.52447	0.0142389
93	Ftsj3 Mybbp1a Nat10 Polr1b Polr1e Rrp9 Tbl3 Utp20 Znrd1	3.52081	0.0111541
94	Aff4 Ccnt1 Ccnt2	3.51143	0.0245549
95	Bcar1 Bcar3 Nphp1 Ptk2b	3.46586	0.0186938
96	Mc5r Mrap Penk	3.43727	0.0259566
97	Fbxl7 Psma1 Psma4 Psma7 Psmb10 Psmb3 Psmb8 Psmb9 Psmc4 Psmd13	3.43372	0.00996684
98	Spata5 Ubxn2b Ubxn7	3.42158	0.0262616
99	Ddah1 Rab28 Slc2a1	3.39872	0.0267115
100	Cdca7 Dbf4 Hells Mcm10 Mcm2 Mcm3 Mcm5 Prim1 Uhrf1	3.3919	0.0123225
101	Tnfrsf9 Tnfsf9 Tril	3.37142	0.0272569
102	Adipor2 Appl1 Appl2 Rab21 Sbf2	3.36143	0.0162776
103	Adcyap1 Adcyap1r1 Ptger2 Ptgir Vipr1	3.32729	0.0167348
104	Cttnbp2 Cttnbp2nl Stk24	3.32507	0.0282044
105	Adat3 Cadm3 Cadm4 Fstl1	3.31542	0.0210716
106	Atp5b Atp5g1 Slc25a3 Slc25a5	3.30557	0.0212358
107	Kdm5b Msx1 Pax9	3.27334	0.0292939
108	Ank2 Ehd3 Nfasc	3.27306	0.0293
109	Cplx2 Snap25 Stxbp5l	3.26643	0.0294421
110	Atp1b1 Fxyd1 Fxyd4	3.26317	0.0295123
111	Amy1 Gbe1 Gyg Gys1 Mgam	3.26227	0.0176359
112	Adcy2 Adcy4 Adcy7	3.24477	0.0299106
113	Batf Irf4 Prdm1	3.24163	0.0299791
114	Fads2 Mboat2 Pla1a	3.22487	0.0303463
115	Gpbar1 Ncoa1 Ncoa2 Nr0b2 Nr1i3 Nr5a2 Rara	3.20917	0.0163645
116	Impa1 Impa2 Inpp1 Inpp4b Isyna1 Itpk1	3.17573	0.0198934
117	Cox5b Cox6b1 Ndufa4 Ndufs4 Ndufs6 Ndufv3 Uqcr10 Uqcrb	3.16281	0.0136199
118	Adssl1 Ampd2 Cad Impdh1	3.15043	0.023969
119	Pde6h Rgs13 Rgs5 Rgs7bp Rgs9 Rgs9bp	3.11838	0.0207636
120	Gabra3 Gabrb1 Gabrb3	3.09779	0.0332553
121	Ahr Atad2 Esr1 Klf6 Lcor	3.09415	0.0201601
122	Dnajb11 Ero1l Slc35b1	3.08876	0.0334703
123	Alb Fcgrt Ttr	3.05475	0.0342911
124	Adam23 Lgi2 Lgi3	3.02808	0.0349459
125	Dkk2 Lrp6 Ndrg1	3.02138	0.0351121
126	Cd40 Map3k1 Tnfsf13b	2.9679	0.0364619
127	Alox5ap Gpx3 Yap1	2.95565	0.0367769
128	Eogt Mgea5 Ogt	2.94947	0.0369367
129	Klk1 Klk1b5 Mmp9	2.88826	0.03855
130	Cd200 Cd200r1 Cd200r4	2.86325	0.0392258
131	Pdpk1 Prr5 Rictor	2.83734	0.0399356
132	Ralgds Rasgrf1 Rras	2.79892	0.0410077
133	Crmp1 Dek Dpysl4 Gsk3b	2.79634	0.0313274
134	Bcat1 Bcat2 Bckdhb Cth	2.79599	0.0313354
135	Casc5 Cenpa Cenph Cenpi Cenpm Cenpn Cenpp Cenpw	2.78107	0.0183181
136	Dusp1 Dusp10 Dusp16	2.77978	0.0415504
137	C1qa Cfh Cfi	2.74879	0.0424415
138	Dhfr Fpgs Mthfd1 Mthfd1l Tyms	2.72588	0.0267735
139	Btg2 Ing2 Prmt1 Prmt6 Wdr77	2.67757	0.0277625
140	Bloc1s4 Bloc1s5 Bloc1s6	2.66859	0.044819
141	Med12l Med13 Med13l Med9	2.65001	0.0348713
142	Rab11b Rab11fip1 Rab11fip5	2.62669	0.0461034
143	Dctpp1 Guk1 Itpa Nme1 Nme2 Nme4	2.62364	0.0296952
144	Ndel1 Pafah1b1 Pafah1b3	2.62143	0.0462665
145	Brip1 Eme1 Exo1 Gen1 Rad51 Rmi1	2.58079	0.0306
146	Creb1 Mecp2 Slc2a3	2.57126	0.0478476
147	Pde4b Ppp1r1b Ppp1r8	2.56569	0.0480258
148	Ppp1cb Ppp1r3b Ppp1r3f	2.54298	0.0487574
149	Fos Fosl2 Jund Mafb	2.53814	0.0377974
150	Brca1 Cdkn2aip Exosc9 Mphosph6 Setx	2.50511	0.0315446
151	Eea1 Rab5a Rab5b Rabgef1	2.48783	0.0391768
152	Aak1 Cltb Dab2 Eps15l1 Fcho1 Ldlrap1 Necap1	2.47126	0.028216
153	Dmp1 Dnajb9 Hspa5 Sil1	2.42322	0.0410087
154	Bysl Kif2c Rbm19 Spag5 Tro Troap	2.4076	0.0344931
155	Khnyn Nedd8 Tor1aip2 Tor1b	2.35292	0.0430798
156	Aebp2 Fbrs Pcgf5 Rnf2 Rybp	2.32335	0.0359817
157	Sgcd Sntb1 Sntb2 Utrn	2.3149	0.0442347
158	Acvr1b Acvr2a Gdf10 Inhbb Smad7 Smurf2	2.30293	0.037037
159	Dcaf17 Dcaf5 Dtl Ercc8	2.2937	0.0448894
160	Gm10146 Lsm4 Lsm5 Lsm6	2.26626	0.0457484
161	Gabpb1 Ms4a6b Ms4a6c Trhr2	2.20478	0.0477211
162	Prdx1 Prdx3 Prdx5 Txn1	2.20387	0.0477509
163	Atp6v1b2 Atp6v1c1 Fnip1 Fnip2 Sh3bp4	2.19897	0.039303

## Sheet: genes to modules
gene	#module	query	pvalue	log2foldchange
Col11a1	1	Col11a1	7.6284e-06	-3.41516
Col1a1	1	Col1a1	2.49249e-08	-4.40426
Col1a2	1	Col1a2	4.65338e-10	-4.45271
Col3a1	1	Col3a1	3.34572e-10	-4.57201
Col5a2	1	Col5a2	4.58029e-10	-4.33438
Pcolce2	1	Pcolce2	0.0184557	-1.7756
Sparc	1	Sparc	4.69889e-10	-3.66092
Col10a1	2	Col10a1	0.00502679	-3.481
Col12a1	2	Col12a1	8.96953e-08	-2.79041
Col15a1	2	Col15a1	6.8513e-11	-4.50661
Col16a1	2	Col16a1	0.00642517	-1.48734
Col18a1	2	Col18a1	0.0769374	-0.57231
Col6a5	2	Col6a5	0.000343678	-5.32726
Col6a6	2	Col6a6	0.00165469	-4.29796
Ctsk	2	Ctsk	1.11111e-10	-2.54039
P4ha1	2	P4ha1	4.58139e-07	1.85825
P4ha2	2	P4ha2	1.82064e-07	1.57402
Eln	3	Eln	0.000813656	-3.68236
Fbn1	3	Fbn1	9.77995e-06	-3.60076
Fbn2	3	Fbn2	1.91768e-11	-5.1663
Lox	3	Lox	4.86207e-06	-3.12486
Loxl1	3	Loxl1	1.72865e-07	-3.14048
Loxl3	3	Loxl3	0.0946718	-1.23779
Mfap2	3	Mfap2	8.21475e-11	-4.07574
Mfap5	3	Mfap5	2.25943e-07	-4.68712
Aldoa	4	Aldoa	2.04475e-10	1.51069
Aldoart1	4	Aldoart1	0.00239597	1.57691
Aldoart2	4	Aldoart2	0.103866	2.83542
Aldob	4	Aldob	0.0177629	-2.75179
Aldoc	4	Aldoc	0.0102314	1.45301
Eno1	4	Eno1	0.0213166	0.729996
Gapdh	4	Gapdh	1.11441e-05	1.30082
Gpi1	4	Gpi1	0.00052709	1.05064
Ldha	4	Ldha	1.70124e-05	1.42488
Pfkp	4	Pfkp	0.00159277	2.07743
Pgk1-rs7	4	Pgk1	2.56965e-05	1.87486
Pkm	4	Pkm	0.00835293	0.83375
Taldo1	4	Taldo1	0.101225	-0.757778
Tpi1	4	Tpi1	2.04475e-10	1.59385
Chst2	5	Chst2	6.29818e-07	-2.51917
Fmod	5	Fmod	1.11099e-14	-5.2287
Lum	5	Lum	1.36309e-05	-4.73017
Ogn	5	Ogn	1.25574e-05	-2.68979
Prelp	5	Prelp	1.60034e-08	-3.56615
Cilp	6	Cilp	1.46169e-07	-4.7654
Grb10	6	Grb10	2.96865e-10	-4.57481
Igf1	6	Igf1	1.17016e-07	-3.81027
Igf1r	6	Igf1r	0.103348	0.756721
Igfbp5	6	Igfbp5	7.72309e-05	-4.73413
Igfbp6	6	Igfbp6	0.00728225	-2.48789
Igfbp7	6	Igfbp7	0.00513627	-0.921267
Pappa	6	Pappa	3.01603e-06	-3.35481
Pappa2	6	Pappa2	0.00132193	-3.54064
Hgf	7	Hgf	6.84347e-08	-4.32681
Lama1	7	Lama1	1.29212e-09	-4.87252
Lama2	7	Lama2	1.19961e-10	-5.66245
Lama4	7	Lama4	1.82905e-05	-3.16789
Hk1	8	Hk1	0.000384765	0.888365
Hk2	8	Hk2	6.52374e-14	1.79624
Sis	8	Sis	9.52436e-12	-23.4156
Cel	9	Cel	0.00291244	-5.86
Cela2a	9	Cela2a	6.53956e-05	-5.20633
Cela3b	9	Cela3b	0.0103911	-5.26584
Clps	9	Clps	3.28023e-06	-5.88687
Cpa1	9	Cpa1	0.00197571	-6.21683
Cpb1	9	Cpb1	0.001057	-6.79236
Ctrb1	9	Ctrb1	0.000366071	-6.95703
Ctrl	9	Ctrl	0.0016064	-3.30481
Prss2	9	Prss2	0.0592842	-6.9168
Sycn	9	Sycn	7.18048e-05	-5.8412
mCG_15095	9	2210010C04Rik	0.0782452	-6.59168
Adamts10	10	Adamts10	0.109332	-0.712488
Adamts12	10	Adamts12	0.000104669	-2.71772
Adamts16	10	Adamts16	7.37426e-06	-5.17457
Adamts20	10	Adamts20	0.000218892	-5.60488
Adamtsl1	10	Adamtsl1	4.77334e-06	-4.1246
Spon1	10	Spon1	3.36682e-07	-2.91887
Sspo	10	Sspo	0.0975186	-2.77811
Erbb4	11	Erbb4	0.000679702	-8.19659
Hbegf	11	Hbegf	8.83668e-05	0.793631
Mmp2	11	Mmp2	5.60146e-09	-4.41272
Psenen	11	Psenen	0.0272354	0.344836
S1pr3	11	S1pr3	3.2634e-06	-3.74164
Shc3	11	Shc3	0.0207188	-6.31907
C1ra	12	C1ra	6.11323e-05	-2.72256
C4b	12	C4b	8.49981e-06	-2.36471
Serping1	12	Serping1	1.54902e-09	-4.39741
Cd34	13	Cd34	0.0116827	-2.59446
Eng	13	Eng	5.02999e-06	-2.78349
Thy1	13	Thy1	4.12907e-13	-5.2725
Cdh11	14	Cdh11	2.45724e-11	-5.32524
Glce	14	Glce	0.0126105	0.464412
Gpc3	14	Gpc3	6.62926e-06	-4.52195
Hs3st3b1	14	Hs3st3b1	0.0145091	-2.23616
Ndst4	14	Ndst4	0.0198687	-5.22068
Sdc4	14	Sdc4	0.0229226	0.750115
Adsl	15	Adsl	0.0605698	-0.460231
Ak4	15	Ak4	1.33943e-05	2.56992
Pde10a	15	Pde10a	7.47181e-08	-4.01313
Pde3a	15	Pde3a	2.33641e-07	-4.70918
Pde7b	15	Pde7b	0.0780776	-2.54025
Pde8a	15	Pde8a	0.0296473	-1.53974
Efna1	16	Efna1	0.00657585	1.92679
Efna3	16	Efna3	9.9488e-07	2.34756
Efnb2	16	Efnb2	0.000484932	0.947535
Epha3	16	Epha3	1.5079e-07	-5.0781
Ahsg	17	Ahsg	2.51959e-08	-7.70545
Ambp	17	Ambp	0.0166	-2.66104
Mgp	17	Mgp	1.84611e-07	-4.89026
Sfrp1	18	Sfrp1	4.55091e-13	-4.25745
Sfrp2	18	Sfrp2	5.98408e-05	-3.60204
Wnt2	18	Wnt2	0.070144	-2.38148
Col4a1	19	Col4a1	3.62547e-06	-2.06879
Col4a2	19	Col4a2	0.000378931	-1.74933
Col6a2	19	Col6a2	0.0718431	-1.12194
Col6a3	19	Col6a3	3.54209e-07	-4.32683
Gria3	20	Gria3	2.43316e-08	-4.58182
Gria4	20	Gria4	1.21762e-08	-4.15288
Grip2	20	Grip2	0.248915	1.02996
Apoc1	21	Apoc1	0.000657111	-3.28834
Apoc4	21	Apoc4	0.400116	-1.89119
Apoe	21	Apoe	5.46845e-10	-2.9752
Pltp	21	Pltp	4.58139e-07	-2.87552
Pon1	21	Pon1	0.272472	-5.12685
Angpt1	22	Angpt1	8.10645e-07	-4.88616
Angpt2	22	Angpt2	0.752844	-0.372772
Flt1	22	Flt1	0.0636894	0.942815
Pgf	22	Pgf	0.000562258	1.97804
Tek	22	Tek	0.0165228	-3.0069
Vegfa	22	Vegfa	1.07883e-07	2.14499
Itga9	23	Itga9	5.64897e-09	-3.77555
Itgb8	23	Itgb8	1.63258e-06	-3.74327
Tnc	23	Tnc	0.24771	-2.01159
Actg2	24	Actg2	5.26089e-07	-4.69331
Cnn1	24	Cnn1	0.0196058	-2.31297
Myh11	24	Myh11	6.08977e-05	-2.56101
Adrbk2	25	Adrbk2	2.72596e-07	-4.90616
Agtr1a	25	Agtr1a	0.0692078	-2.73726
Arrb1	25	Arrb1	0.0658988	1.56798
Ednra	25	Ednra	3.84372e-06	-4.6396
Grk6	25	Grk6	0.105985	-0.606171
Adm	26	Adm	3.57665e-06	4.27856
Adm2	26	Adm2	0.000104201	2.23291
Ramp2	26	Ramp2	0.00880808	-2.38653
Dact1	27	Dact1	2.16177e-05	-3.76167
Dvl1	27	Dvl1	0.75226	0.251846
Nkd1	27	Nkd1	5.59696e-05	-4.23461
Nkd2	27	Nkd2	7.15591e-07	-2.95746
Alk	28	Alk	0.696065	-1.37709
Mdk	28	Mdk	1.11111e-10	-3.9197
Ptn	28	Ptn	2.00236e-06	-4.07304
Hmg20b	29	Hmg20b	0.0165629	-0.497821
Rcor1	29	Rcor1	0.0946718	0.541469
Rcor2	29	Rcor2	0.150523	1.49516
Skil	29	Skil	0.0618227	0.689473
Smad3	29	Smad3	0.075497	0.615143
Smad4	29	Smad4	0.000275881	0.449084
Snai1	29	Snai1	0.00668326	-2.29148
Tgif1	29	Tgif1	0.196184	0.449594
Zfp217	29	Zfp217	6.52723e-05	0.733461
Bub1	30	Bub1	0.0417995	-1.48427
Bub1b	30	Bub1b	0.104739	-1.32077
Ccnb2	30	Ccnb2	0.00155625	-1.9013
Cdc20	30	Cdc20	0.0578978	-1.38707
Cdca3	30	Cdca3	0.00482107	-1.67799
Cdkn3	30	Cdkn3	0.0884574	-1.4713
Ckap2	30	Ckap2	0.0789826	-1.33152
Mad2l1	30	Mad2l1	0.00426706	-1.46491
Melk	30	Melk	0.132987	-1.24644
Nek2	30	Nek2	0.0109812	-1.61998
Pbk	30	Pbk	0.150727	-1.15863
Ch25h	31	Ch25h	0.000895124	-3.6382
Cyp27a1	31	Cyp27a1	0.160452	-0.830867
Cyp7b1	31	Cyp7b1	3.52145e-10	-4.7013
Gbp2	32	Gbp2	0.00658366	-1.43131
Gbp7	32	Gbp7	7.08673e-07	-1.8114
Iigp1	32	Iigp1	0.00174426	-4.95173
Gucy1a2	33	Gucy1a2	0.0358734	-2.34708
Gucy1a3	33	Gucy1a3	0.00114807	-4.50172
Gucy1b3	33	Gucy1b3	1.94846e-05	-6.8968
Mrvi1	33	Mrvi1	0.0262708	-2.13879
Prkg1	33	Prkg1	0.0150158	-3.08561
A4gnt	34	A4gnt	5.29418e-07	-7.83559
Chst4	34	Chst4	0.00359894	-3.59264
Gcnt7	34	Gcnt7	0.0214977	0.750796
Muc5b	34	Muc5b	0.344198	-0.9928
Muc6	34	Muc6	0.00182642	-3.67268
Wbscr17	34	Wbscr17	0.0842501	-2.77684
Cited2	35	Cited2	0.00108204	1.75345
Egln1	35	Egln1	1.35184e-06	1.8329
Egln3	35	Egln3	0.000138418	2.92818
Hif3a	35	Hif3a	0.400116	1.22813
Hspa12a	36	Hspa12a	0.0128096	-2.47244
Sec13	36	Sec13	0.261282	-0.580183
Seh1l	36	Seh1l	0.000104201	0.923269
Sp100	36	Sp100	3.07031e-07	-3.30757
Dzip1	37	Dzip1	0.000439414	-2.76628
Evc	37	Evc	0.0638529	-2.39481
Gli1	37	Gli1	0.0040588	-3.30362
Gli2	37	Gli2	4.58608e-07	-4.60879
Ulk3	37	Ulk3	0.311441	0.615206
Abcc8	38	Abcc8	0.536082	-0.974307
Abcc9	38	Abcc9	4.55091e-13	-5.59885
Kcnj8	38	Kcnj8	0.00196646	-4.60459
Atp1a1	39	Atp1a1	0.209528	-0.484572
Atp1a3	39	Atp1a3	2.41685e-05	-2.65292
Atp1b2	39	Atp1b2	1.41769e-06	-3.14395
Bsg	40	Bsg	0.00659045	1.23788
Emb	40	Emb	0.0396692	-2.1731
Slc16a3	40	Slc16a3	1.15855e-07	2.81603
Aldh1a2	41	Aldh1a2	0.00988264	-2.64562
Cyp26a1	41	Cyp26a1	0.0598419	-2.30582
Dhrs3	41	Dhrs3	2.7371e-05	0.868836
Lrat	41	Lrat	0.00346414	-4.93104
Scn1b	42	Scn1b	0.107974	-1.09772
Scn4a	42	Scn4a	0.12312	-2.80974
Scn7a	42	Scn7a	6.4341e-12	-4.75367
Csgalnact2	43	Csgalnact2	0.12238	0.452194
Dcn	43	Dcn	1.29212e-09	-4.77855
Wisp1	43	Wisp1	0.020694	-1.78206
Bbc3	44	Bbc3	0.499158	0.545113
Bcl2l11	44	Bcl2l11	0.000530897	0.953006
Bid	44	Bid	0.0198239	-0.710159
Casp1	44	Casp1	9.41053e-09	-6.30829
Pmaip1	44	Pmaip1	0.246104	1.61905
Aass	45	Aass	0.0120098	-4.51047
Adh1	45	Adh1	0.0414599	-3.16563
Adh7	45	Adh7	0.11406	-2.62803
Aldh1b1	45	Aldh1b1	0.241982	-2.37113
Aldh7a1	45	Aldh7a1	0.00367155	-0.46547
Aoc3	45	Aoc3	9.75553e-08	-2.73071
Siglece	45	Siglece	0.569541	-1.39364
Cd81	46	Cd81	0.454218	0.269051
Fkbp11	46	Fkbp11	0.009213	-1.20623
Ifitm3	46	Ifitm3	0.000158758	-2.2113
Vapa	46	Vapa	1.8167e-05	0.59498
Asxl2	47	Asxl2	0.00658366	0.643899
Engase	47	Engase	0.474486	-0.953201
Kdm4b	47	Kdm4b	0.0535141	0.915089
Ubc	47	Ubc	0.00315216	0.596226
Usp13	47	Usp13	7.32886e-06	-4.01231
Hand2	48	Hand2	0.000793153	-4.24465
Mef2c	48	Mef2c	0.761746	-0.861638
Myocd	48	Myocd	1.46169e-07	-5.08206
Sox18	48	Sox18	0.0108551	-2.54242
Hoxa2	49	Hoxa2	0.000362946	-3.94036
Robo2	49	Robo2	0.470184	1.79264
Slit3	49	Slit3	2.06766e-07	-4.40181
Heyl	50	Heyl	2.35657e-10	-5.50364
Maml1	50	Maml1	0.166681	0.35594
Rbpj	50	Rbpj	0.0961372	0.698555
Atox1	51	Atox1	0.126926	-0.416095
Sod2	51	Sod2	0.125064	-0.496039
Sod3	51	Sod3	3.34572e-10	-3.89691
Fli1	52	Fli1	0.00375313	-2.73533
Runx1	52	Runx1	0.42126	0.56567
Runx1t1	52	Runx1t1	2.97862e-08	-6.86795
Chchd1	53	Chchd1	0.0897849	-0.427393
Mrpl14	53	Mrpl14	0.000745636	0.526656
Mrpl22	53	Mrpl22	0.115852	-0.559603
Mrpl37	53	Mrpl37	0.0860268	-0.38618
Mrpl42	53	Mrpl42	0.0509494	-0.596714
Mrpl45	53	Mrpl45	0.100984	0.553676
Mrps18a	53	Mrps18a	0.00525737	-0.384475
Mrps24	53	Mrps24	0.154208	-0.419058
Mrps28	53	Mrps28	0.23212	-0.573766
Kdr	54	Kdr	0.00272306	-2.38955
Lgals3	54	Lgals3	0.151865	0.631977
Mcam	54	Mcam	6.65975e-06	-2.73404
Hbp1	55	Hbp1	0.166533	0.443823
Mxd1	55	Mxd1	0.000114495	1.96765
Mxi1	55	Mxi1	0.000341631	1.58913
Kcnma1	56	Kcnma1	8.23909e-08	-4.79358
Kcnmb1	56	Kcnmb1	0.000302063	-5.53244
Kcnmb3	56	Kcnmb3	0.732124	0.917752
Bnip3	57	Bnip3	0.000525989	3.10983
Bnip3l	57	Bnip3l	3.16602e-06	1.26931
Steap3	57	Steap3	0.441212	-0.786998
Cyp1b1	58	Cyp1b1	5.60146e-09	-3.90568
Hsd17b2	58	Hsd17b2	0.163903	3.04623
Srd5a2	58	Srd5a2	0.106906	-4.81459
Crb2	59	Crb2	0.251565	-1.29342
Jam3	59	Jam3	0.000240888	-2.32367
Mpp5	59	Mpp5	0.00022162	0.789588
Cd163	60	Cd163	0.69314	-2.33278
Gp2	60	Gp2	0.0202287	-7.09537
Mrc2	60	Mrc2	8.89161e-10	-4.06179
Cd247	61	Cd247	0.0516643	0.495576
H2-DMb2	61	H2-DMb2	7.41964e-06	-2.30097
H2-Oa	61	H2-Oa	0.102581	-2.41426
Hck	61	Hck	0.115852	-1.8479
Myo9b	61	Myo9b	0.118796	0.354977
Bdkrb1	62	Bdkrb1	0.00542515	-3.12504
Bdkrb2	62	Bdkrb2	0.0558122	-3.60157
Kng2	62	Kng2	0.000534088	-3.94217
Abat	63	Abat	0.000223974	-2.23759
Aox3	63	Aox3	0.0204472	-3.09672
Nampt	63	Nampt	0.00325149	1.14414
Nnmt	63	Nnmt	0.031126	-3.15577
Phospho2	63	Phospho2	0.758965	-0.177516
Aco2	64	Aco2	0.0972869	-0.350126
Cs	64	Cs	0.111605	-0.350235
Mdh2	64	Mdh2	0.0251747	-0.542386
Ndufa10	64	Ndufa10	0.0264342	-0.507339
Ogdh	64	Ogdh	0.0181477	-0.695872
Sdhaf1	64	Sdhaf1	0.357849	-0.344972
Sdhb	64	Sdhb	0.0180039	-0.530534
Akt1	65	Akt1	0.215031	-0.557202
Lnpep	65	Lnpep	0.000316601	0.625142
Msi2	65	Msi2	0.00155625	0.567413
Rab14	65	Rab14	0.0519683	0.386665
Tbc1d4	65	Tbc1d4	0.325056	-1.15619
Gucy2e	66	Gucy2e	0.288272	2.30778
Ncald	66	Ncald	0.320978	-0.682811
Pde1a	66	Pde1a	4.69889e-10	-5.20868
Cyp11b2	67	Cyp11b2	0.755096	-0.822392
Hsd11b1	67	Hsd11b1	2.39161e-11	-4.01325
Hsd11b2	67	Hsd11b2	0.109332	-0.932381
Plau	68	Plau	0.488832	-1.26919
Serpine1	68	Serpine1	0.0897849	1.98725
Serpine2	68	Serpine2	2.68464e-06	-2.91129
Vldlr	68	Vldlr	0.0495648	1.90847
Vtn	68	Vtn	0.0619704	-2.40025
Snf8	69	Snf8	0.0436894	-0.600108
Stam	69	Stam	0.00343353	0.596679
Vps36	69	Vps36	0.0801503	-0.583982
Vps37a	69	Vps37a	0.064859	0.423116
Vps37b	69	Vps37b	0.0395848	0.633705
Lin7a	70	Lin7a	0.000230223	-5.12526
Lin7c	70	Lin7c	0.487498	0.323625
Syn3	70	Syn3	0.000273168	-2.34614
Dnajb1	71	Dnajb1	0.00173649	1.03543
Hspb8	71	Hspb8	2.67153e-05	-3.46332
Stub1	71	Stub1	0.506398	0.241399
Ppy	72	Ppy	0.00911768	-4.27267
Pyy	72	Pyy	0.000846561	-5.1294
Sst	72	Sst	0.0789826	-8.05954
Pxn	73	Pxn	0.00021086	0.399946
Sorbs3	73	Sorbs3	0.271203	-1.06444
Tln2	73	Tln2	0.00321422	-2.13018
Arsb	74	Arsb	0.000799297	-0.895487
Gusb	74	Gusb	0.0114443	-0.940048
Hyal1	74	Hyal1	0.00634253	1.24014
Hyal3	74	Hyal3	0.537745	0.5494
Bccip	75	Bccip	2.68034e-05	-0.693717
Lyar	75	Lyar	0.0206115	-0.838402
Nhp2	75	Nhp2	0.262042	-0.636825
Ddo	76	Ddo	0.184075	-2.98561
Got2	76	Got2	0.371617	-0.357246
Mif	76	Mif	2.35126e-08	1.23308
Gm5771	77	Gm5771	0.0566433	-4.80596
Reg3a	77	Reg3a	0.109284	-7.09891
Reg3b	77	Reg3b	0.111304	-4.72603
Reg3d	77	Reg3d	0.127362	-5.85525
Reg3g	77	Reg3g	0.145496	-3.72727
Try4	77	Try4	0.00277047	-6.69473
Try5	77	Try5	0.116853	-4.14451
Kdm3a	78	Kdm3a	1.46722e-05	1.33046
Pparg	78	Pparg	0.00555099	1.16003
Zfml	78	Zfml	0.528326	0.185688
Ptges	79	Ptges	0.00277047	2.01331
Ptgis	79	Ptgis	2.36056e-06	-4.32089
Tbxas1	79	Tbxas1	0.800216	0.344538
Baiap2l1	80	Baiap2l1	0.07283	0.689856
Gas7	80	Gas7	0.000186675	-2.45747
Myo1e	80	Myo1e	0.603808	0.305563
Wasl	80	Wasl	0.178499	0.747847
Wipf2	80	Wipf2	0.312692	0.515631
Wipf3	80	Wipf3	0.00120008	-3.17895
Cox10	81	Cox10	0.0960692	-0.514988
Cp	81	Cp	0.190469	-1.23464
Hmox1	81	Hmox1	1.13139e-05	1.60198
Banp	82	Banp	0.253821	0.566907
H2afy2	82	H2afy2	0.00836427	-1.73221
Ing1	82	Ing1	0.0436894	0.392892
Sin3a	82	Sin3a	0.19745	0.383332
Tbx2	82	Tbx2	0.000493135	-4.10845
Zbtb7a	82	Zbtb7a	0.468391	0.291121
Ccl11	83	Ccl11	2.68464e-06	-6.05584
Cxcl10	83	Cxcl10	0.405041	-0.932974
Cxcl13	83	Cxcl13	0.0733302	-2.50727
Alkbh1	84	Nrp	0.55316	-0.47365
Alkbh2	84	Alkbh2	0.0955305	0.610601
Alkbh5	84	Alkbh5	2.06766e-07	1.04403
Bhlhe40	85	Bhlhe40	0.000627319	1.42856
Bhlhe41	85	Bhlhe41	0.105402	0.835987
Csnk1d	85	Csnk1d	0.136721	0.426993
Csnk1e	85	Csnk1e	0.19745	0.393277
Ltv1	85	Ltv1	0.162077	-0.429045
Pno1	85	Pno1	0.0817349	-0.649696
Ccl2	86	Ccl2	0.119554	-2.65165
Cxcl15	86	Cxcl15	0.164739	-1.65861
Il2rg	86	Il2rg	0.0339803	-1.55708
Il4ra	86	Il4ra	0.218197	0.524969
Il6	86	Il6	0.0414461	-2.76277
Jak3	86	Jak3	0.0117275	0.779747
Hoxa5	87	Hoxa5	2.11265e-06	-5.56962
Hoxb8	87	Hoxb8	0.129504	-3.61118
Pknox1	87	Pknox1	0.336996	0.350852
Anapc2	88	Anapc2	0.187738	0.274924
Cdkn1a	88	Cdkn1a	1.1778e-05	1.66337
Cdkn1b	88	Cdkn1b	0.0816447	0.950902
Stmn1	88	Stmn1	0.138606	-0.794216
Tfdp1	88	Tfdp1	0.146111	-0.677563
Uhmk1	88	Uhmk1	0.483672	0.266627
Bdnf	89	Bdnf	0.312952	0.738458
Pcsk4	89	Pcsk4	0.11926	0.948574
Pcsk5	89	Pcsk5	3.84227e-06	-3.83376
Myl12a	90	Myl12a	0.520671	-0.35423
Myl9	90	Myl9	3.55888e-08	-4.03608
Ppp1r12a	90	Ppp1r12a	0.218197	0.415461
Fgf18	91	Fgf18	0.0178776	1.31587
Fgfr2	91	Fgfr2	0.245033	-1.68529
Fgfr3	91	Fgfr3	0.00168733	-3.00043
Fgfr4	91	Fgfr4	0.0907085	-1.45615
Dennd2a	92	Dennd2a	0.00697035	-1.16262
Gdi1	92	Gdi1	0.368722	0.416146
Rab3il1	92	Rab3il1	0.00642517	-1.06798
Rab8b	92	Rab8b	0.593231	-0.369712
Trappc6a	92	Trappc6a	0.00229202	0.670243
Ftsj3	93	Ftsj3	0.0166	-0.566395
Mybbp1a	93	Mybbp1a	0.269975	-0.368655
Nat10	93	Nat10	0.326311	-0.357264
Polr1b	93	Polr1b	0.166681	-0.428161
Polr1e	93	Polr1e	0.0363314	-0.743636
Rrp9	93	Rrp9	0.125733	-0.599048
Tbl3	93	Tbl3	0.127621	-0.326186
Utp20	93	Utp20	0.126256	-0.501048
Znrd1	93	Znrd1	0.11926	0.305032
Aff4	94	Aff4	8.03651e-06	0.722624
Ccnt1	94	Ccnt1	0.150969	0.428219
Ccnt2	94	Ccnt2	0.230791	0.32771
Bcar1	95	Bcar1	0.000230797	0.718671
Bcar3	95	Bcar3	0.225846	0.708011
Nphp1	95	Nphp1	0.055997	-0.723507
Ptk2b	95	Ptk2b	0.138359	0.807637
Mc5r	96	Mc5r	0.473845	1.94379
Mrap	96	Mrap	0.00864287	-3.01876
Penk	96	Penk	0.000226295	-3.97531
Fbxl7	97	Fbxl7	0.0435944	-3.16817
Psma1	97	Psma1	0.100577	-0.308731
Psma4	97	Psma4	0.20913	-0.339566
Psma7	97	Psma7	0.282025	-0.307793
Psmb10	97	Psmb10	0.136642	-0.766777
Psmb3	97	Psmb3	0.203319	-0.530089
Psmb8	97	Psmb8	0.0514886	-2.26093
Psmb9	97	Psmb9	0.30372	-1.28927
Psmc4	97	Psmc4	0.113824	-0.388412
Psmd13	97	Psmd13	0.113662	-0.50412
Spata5	98	Spata5	6.08031e-06	-0.713105
Ubxn2b	98	Ubxn2b	0.473955	-0.75166
Ubxn7	98	Ubxn7	0.0685947	0.725244
Ddah1	99	Ddah1	0.982079	0.0970522
Rab28	99	Rab28	0.588648	-0.224701
Slc2a1	99	Slc2a1	1e-16	2.3446
Cdca7	100	Cdca7	0.218197	-0.890255
Dbf4	100	Dbf4	0.104729	-0.640079
Hells	100	Hells	0.112003	-0.989151
Mcm10	100	Mcm10	0.211671	-0.907234
Mcm2	100	Mcm2	0.123034	-0.917063
Mcm3	100	Mcm3	0.0425323	-1.15
Mcm5	100	Mcm5	0.22432	-1.19238
Prim1	100	Prim1	0.0487528	-1.02098
Uhrf1	100	Uhrf1	0.203547	-0.966634
Tnfrsf9	101	Tnfrsf9	0.15147	1.46164
Tnfsf9	101	Tnfsf9	0.511644	0.855119
Tril	101	Tril	6.54073e-07	-5.55103
Adipor2	102	Adipor2	0.0519683	0.629954
Appl1	102	Appl1	0.383153	0.40675
Appl2	102	Appl2	0.00523432	1.2973
Rab21	102	Rab21	0.331555	0.314891
Sbf2	102	Sbf2	0.00469469	0.569626
Adcyap1	103	Adcyap1	0.952306	1.09237
Adcyap1r1	103	Adcyap1r1	7.20522e-07	-4.80426
Ptger2	103	Ptger2	0.00409912	-4.31674
Ptgir	103	Ptgir	0.0986304	-1.4601
Vipr1	103	Vipr1	0.361199	-2.36688
Cttnbp2	104	Cttnbp2	0.0146111	-3.25414
Cttnbp2nl	104	Cttnbp2nl	0.0105684	0.516859
Stk24	104	Stk24	0.101478	0.612585
Adat3	105	Adat3	0.954186	-0.0929177
Cadm3	105	Cadm3	0.000254739	-4.04892
Cadm4	105	Cadm4	0.421514	-0.771055
Fstl1	105	Fstl1	1.70881e-06	-3.36694
Atp5b	106	Atp5b	0.046406	-0.373113
Atp5g1	106	Atp5g1	0.106651	-0.460257
Slc25a3	106	Slc25a3	0.0658988	-0.334305
Slc25a5	106	Slc25a5	0.0146728	-0.937367
Kdm5b	107	Kdm5b	0.00109095	0.709755
Msx1	107	Msx1	3.27649e-05	-3.96811
Pax9	107	Pax9	0.917226	0.261964
Ank2	108	Ank2	0.253423	-1.3995
Ehd3	108	Ehd3	0.0265114	-2.86881
Nfasc	108	Nfasc	0.00106811	-3.02075
Cplx2	109	Cplx2	4.52572e-06	-3.44571
Snap25	109	Snap25	0.425127	1.09271
Stxbp5l	109	Stxbp5l	0.15147	-3.63238
Atp1b1	110	Atp1b1	0.985817	-0.0838013
Fxyd1	110	Fxyd1	1.41836e-16	-3.63874
Fxyd4	110	Fxyd4	0.642586	0.434728
Amy1	111	Amy1	0.385894	-1.32202
Gbe1	111	Gbe1	4.40626e-05	2.08679
Gyg	111	Gyg	0.772609	-0.480187
Gys1	111	Gys1	0.00502796	1.38397
Mgam	111	Mgam	0.104371	-3.24553
Adcy2	112	Adcy2	0.0389397	-4.12595
Adcy4	112	Adcy4	0.496626	-1.44389
Adcy7	112	Adcy7	5.94176e-05	-2.08945
Batf	113	Batf	0.300818	-2.08698
Irf4	113	Irf4	0.482023	-2.06741
Prdm1	113	Prdm1	2.23774e-07	2.87364
Fads2	114	Fads2	0.000424823	-1.5005
Mboat2	114	Mboat2	0.261282	0.794272
Pla1a	114	Pla1a	0.053682	-1.49421
Gpbar1	115	Gpbar1	0.000367812	-2.18913
Ncoa1	115	Ncoa1	0.54349	0.443942
Ncoa2	115	Ncoa2	0.120495	0.326015
Nr0b2	115	Nr0b2	0.181551	-2.03185
Nr1i3	115	Nr1i3	0.511644	-0.572327
Nr5a2	115	Nr5a2	0.0269262	-3.71246
Rara	115	Rara	0.106911	0.555235
Impa1	116	Impa1	0.348739	-0.473208
Impa2	116	Impa2	0.0685708	1.2092
Inpp1	116	Inpp1	0.167453	-0.728436
Inpp4b	116	Inpp4b	0.3897	-1.2085
Isyna1	116	Isyna1	0.0116866	-0.873614
Itpk1	116	Itpk1	0.00837797	1.93718
Cox5b	117	Cox5b	0.0691286	-0.446744
Cox6b1	117	Cox6b1	0.200868	-0.356802
Ndufa4	117	Ndufa4	0.114416	-1.05939
Ndufs4	117	Ndufs4	0.217366	-0.288127
Ndufs6	117	Ndufs6	0.233024	-0.450251
Ndufv3	117	Ndufv3	0.0695543	0.720154
Uqcr10	117	Uqcr10	0.050034	-0.430464
Uqcrb	117	Uqcrb	0.215387	-0.360706
Adssl1	118	Adssl1	0.0036608	1.4892
Ampd2	118	Ampd2	0.165643	-0.55287
Cad	118	Cad	0.0477535	-0.854347
Impdh1	118	Impdh1	0.163434	0.827186
Pde6h	119	Pde6h	0.0692078	-5.51462
Rgs13	119	Rgs13	0.142652	-5.99876
Rgs5	119	Rgs5	0.18228	-2.66012
Rgs7bp	119	Rgs7bp	0.000808337	-6.34083
Rgs9	119	Rgs9	0.202351	1.57854
Rgs9bp	119	Rgs9bp	0.422538	1.24357
Gabra3	120	Gabra3	9.85728e-07	-4.19196
Gabrb1	120	Gabrb1	0.343113	-1.39905
Gabrb3	120	Gabrb3	0.418703	-1.98687
Ahr	121	Ahr	0.0369834	0.7
Atad2	121	Atad2	0.19751	-0.690868
Esr1	121	Esr1	0.0202211	-2.40814
Klf6	121	Klf6	0.1396	0.716559
Lcor	121	Lcor	0.125064	0.498463
Dnajb11	122	Dnajb11	0.719475	-0.520929
Ero1l	122	Ero1l	2.72153e-07	2.56532
Slc35b1	122	Slc35b1	0.178478	-0.808054
Alb	123	Alb	0.0170088	-3.0483
Fcgrt	123	Fcgrt	0.0274491	-1.16486
Ttr	123	Ttr	0.105389	-2.26707
Adam23	124	Adam23	0.741475	-1.14056
Lgi2	124	Lgi2	2.41685e-05	-3.16578
Lgi3	124	Lgi3	0.033687	-2.05563
Dkk2	125	Dkk2	0.326311	-1.1625
Lrp6	125	Lrp6	0.0225664	0.478176
Ndrg1	125	Ndrg1	0.00272088	2.30226
Cd40	126	Cd40	0.0952858	-2.36077
Map3k1	126	Map3k1	0.20192	0.782508
Tnfsf13b	126	Tnfsf13b	0.0013638	-1.63785
Alox5ap	127	Alox5ap	0.0605698	-1.66332
Gpx3	127	Gpx3	0.00016246	-2.27439
Yap1	127	Yap1	0.510071	0.597558
Eogt	128	Eogt	6.30238e-06	-0.698558
Mgea5	128	Mgea5	0.137992	0.307359
Ogt	128	Ogt	0.635934	0.431733
Klk1	129	Klk1	0.00420977	-6.3627
Klk1b5	129	Klk1b5	0.164292	-6.13101
Mmp9	129	Mmp9	0.08213	-2.03801
Cd200	130	Cd200	0.000333035	-3.47531
Cd200r1	130	Cd200r1	0.0126765	-5.47409
Cd200r4	130	Cd200r4	0.751708	-2.2293
Pdpk1	131	Pdpk1	0.00611998	0.496766
Prr5	131	Prr5	0.168961	-0.714724
Rictor	131	Rictor	0.0733911	0.837395
Ralgds	132	Ralgds	0.108107	0.654835
Rasgrf1	132	Rasgrf1	0.00265796	1.86098
Rras	132	Rras	0.204979	0.480679
Crmp1	133	Crmp1	0.199419	-5.04172
Dek	133	Dek	0.0646344	-0.59866
Dpysl4	133	Dpysl4	0.000614529	-6.61791
Gsk3b	133	Gsk3b	0.500026	0.460261
Bcat1	134	Bcat1	0.0226695	-2.28772
Bcat2	134	Bcat2	0.467568	-0.561967
Bckdhb	134	Bckdhb	0.0119736	-1.05541
Cth	134	Cth	0.105444	-1.01026
Casc5	135	Casc5	0.180047	-1.2727
Cenpa	135	Cenpa	0.0101668	-1.67151
Cenph	135	Cenph	0.546245	-0.658073
Cenpi	135	Cenpi	0.339384	-0.881317
Cenpm	135	Cenpm	0.299816	-1.05912
Cenpn	135	Cenpn	0.0535451	-1.26767
Cenpp	135	Cenpp	0.0780776	-0.679858
Cenpw	135	Cenpw	0.218197	-1.22621
Dusp1	136	Dusp1	0.0665059	1.22197
Dusp10	136	Dusp10	0.0153304	0.897966
Dusp16	136	Dusp16	0.124878	0.791491
C1qa	137	C1qa	0.285089	-2.49852
Cfh	137	Cfh	0.001967	-2.69159
Cfi	137	Cfi	0.095125	-1.79039
Dhfr	138	Dhfr	0.152141	-0.760557
Fpgs	138	Fpgs	0.0658988	-0.743108
Mthfd1	138	Mthfd1	0.166681	-0.714926
Mthfd1l	138	Mthfd1l	0.0907085	0.875344
Tyms	138	Tyms	0.104351	-0.943264
Btg2	139	Btg2	0.587903	0.791948
Ing2	139	Ing2	0.000150798	0.698465
Prmt1	139	Prmt1	0.155077	-0.57413
Prmt6	139	Prmt6	0.17331	-0.415009
Wdr77	139	Wdr77	0.261282	-0.39501
Bloc1s4	140	Bloc1s4	0.284418	0.350021
Bloc1s5	140	Bloc1s5	0.131118	0.716182
Bloc1s6	140	Bloc1s6	0.00168801	0.572851
Med12l	141	Med12l	0.031246	-2.03082
Med13	141	Med13	0.101633	0.330932
Med13l	141	Med13l	0.12601	0.463925
Med9	141	Med9	0.153991	-0.444693
Rab11b	142	Rab11b	0.129958	0.326744
Rab11fip1	142	Rab11fip1	0.463026	0.793427
Rab11fip5	142	Rab11fip5	0.000433986	0.728391
Dctpp1	143	Dctpp1	0.165673	-0.493097
Guk1	143	Guk1	0.285034	-0.613889
Itpa	143	Itpa	0.0682571	-0.619805
Nme1	143	Nme1	0.0604856	-1.03094
Nme2	143	Nme2	0.0173851	-0.863132
Nme4	143	Nme4	0.603884	-0.470033
Ndel1	144	Ndel1	0.473955	0.378281
Pafah1b1	144	Pafah1b1	0.327205	0.280434
Pafah1b3	144	Pafah1b3	2.81891e-05	0.735358
Brip1	145	Brip1	0.214508	-0.916911
Eme1	145	Eme1	0.148493	-0.706949
Exo1	145	Exo1	0.253175	-1.16677
Gen1	145	Gen1	0.213128	-1.06631
Rad51	145	Rad51	0.080515	-1.40172
Rmi1	145	Rmi1	0.0519683	0.407321
Creb1	146	Creb1	0.246567	0.383049
Mecp2	146	Mecp2	0.370339	0.478413
Slc2a3	146	Slc2a3	0.000293818	-2.28467
Pde4b	147	Pde4b	8.81928e-08	-3.73082
Ppp1r1b	147	Ppp1r1b	0.486551	-1.4878
Ppp1r8	147	Ppp1r8	0.791738	-0.186379
Ppp1cb	148	Ppp1cb	0.274923	0.352065
Ppp1r3b	148	Ppp1r3b	0.00159435	1.46469
Ppp1r3f	148	Ppp1r3f	0.195543	0.813108
Fos	149	Fos	0.502625	0.761818
Fosl2	149	Fosl2	0.00526279	0.871823
Jund	149	Jund	0.117224	0.732242
Mafb	149	Mafb	0.0908063	-2.08972
Brca1	150	Brca1	0.216525	-0.578314
Cdkn2aip	150	Cdkn2aip	0.0546573	0.531887
Exosc9	150	Exosc9	0.18794	-0.734122
Mphosph6	150	Mphosph6	0.113378	0.727618
Setx	150	Setx	0.130918	0.341934
Eea1	151	Eea1	0.197828	0.497267
Rab5a	151	Rab5a	0.179788	0.439871
Rab5b	151	Rab5b	0.0319207	0.686511
Rabgef1	151	Rabgef1	0.0874223	0.471633
Aak1	152	Aak1	0.380968	0.276745
Cltb	152	Cltb	0.266864	-0.399576
Dab2	152	Dab2	0.217719	-1.75264
Eps15l1	152	Eps15l1	0.0570381	0.526459
Fcho1	152	Fcho1	0.147797	1.07997
Ldlrap1	152	Ldlrap1	0.1573	0.522739
Necap1	152	Necap1	0.114783	0.626847
Dmp1	153	Dmp1	0.162167	-1.60064
Dnajb9	153	Dnajb9	0.00233474	0.892429
Hspa5	153	Hspa5	0.384148	0.539537
Sil1	153	Sil1	0.230488	0.498201
Bysl	154	Bysl	0.361564	-0.456305
Kif2c	154	Kif2c	0.192809	-1.23725
Rbm19	154	Rbm19	0.0793349	-0.55629
Spag5	154	Spag5	0.132738	-1.11151
Tro	154	Tro	0.00416253	-2.52543
Troap	154	Troap	0.686582	-0.53289
Khnyn	155	Khnyn	0.0920281	0.965251
Nedd8	155	Nedd8	0.251521	-0.321895
Tor1aip2	155	Tor1aip2	0.000292132	0.724182
Tor1b	155	Tor1b	0.767629	0.131618
Aebp2	156	Aebp2	0.0618227	0.47647
Fbrs	156	Fbrs	0.366328	0.323259
Pcgf5	156	Pcgf5	0.0247081	1.33791
Rnf2	156	Rnf2	0.154753	0.480506
Rybp	156	Rybp	0.369689	0.287358
Sgcd	157	Sgcd	0.118871	-1.81368
Sntb1	157	Sntb1	0.0144292	-3.41709
Sntb2	157	Sntb2	0.898714	0.0967902
Utrn	157	Utrn	0.00557464	0.72254
Acvr1b	158	Acvr1b	0.192905	0.653515
Acvr2a	158	Acvr2a	0.496318	0.348381
Gdf10	158	Gdf10	0.0286292	-4.12171
Inhbb	158	Inhbb	0.272472	-1.48922
Smad7	158	Smad7	0.113545	1.0234
Smurf2	158	Smurf2	0.146868	0.515582
Dcaf17	159	Dcaf17	0.338081	0.57623
Dcaf5	159	Dcaf5	0.0374172	0.559483
Dtl	159	Dtl	0.186515	-0.96181
Ercc8	159	Ercc8	0.0671439	-0.703706
Gm10146	160	Lsm7	0.0234664	-0.459083
Lsm4	160	Lsm4	0.164292	-0.758534
Lsm5	160	Lsm5	0.178499	-0.598798
Lsm6	160	Lsm6	0.25864	-0.503083
Gabpb1	161	Gabpb1	0.183745	0.386934
Ms4a6b	161	Ms4a6b	0.00902055	-3.97749
Ms4a6c	161	Ms4a6c	0.0179068	-3.50819
Trhr2	161	Trhr2	0.830322	1.07187
Prdx1	162	Prdx1	0.252666	-0.472746
Prdx3	162	Prdx3	0.370451	-0.449847
Prdx5	162	Prdx5	0.00263257	0.847885
Txn1	162	Txn1	0.267431	-0.495484
Atp6v1b2	163	Atp6v1b2	0.0907085	0.695684
Atp6v1c1	163	Atp6v1c1	0.526502	0.224988
Fnip1	163	Fnip1	0.0111853	0.660366
Fnip2	163	Fnip2	0.201581	0.696361
Sh3bp4	163	Sh3bp4	0.299053	0.40639
