# Supplementary material for: A network embedding approach to identify active modules in biological interaction networks
Source: Life Sci Alliance. 2023 Jun 20;6(9):e202201550. doi: 10.26508/lsa.202201550 (PMC10282331; doi:10.26508/lsa.202201550)
Supplement: Supplementary file 9 [file LSA-2022-01550_TableS9.xlsx]

## Sheet: list of modules
module_nb	genes	s score	pvalue
1	Bgn Col12a1 Col1a1 Col1a2 Col3a1 Col5a2 Col6a3 Dcn Eln Fbln1 Fbn1 Fbn2 Fmod Fstl1 Igf1 Igfbp7 Loxl1 Lum Mfap2 Mfap5 Postn Sparc Thbs2 Timp3	25.5774	1.72779e-10
2	Aldoa Bnip3 Bsg Car9 Egln1 Egln3 Gapdh Hk2 Ldha P4ha1 Pfkfb3 Pgk1-rs7 Slc16a3 Slc2a1 Vegfa	18.4195	1.75844e-07
3	Angpt1 Dok5 Erbb4 Fgfr3 Fndc1 Grb10 Igf1r Irs2 Mdk Ntng1 Ntng2 Ntrk2 Pdgfrb Pdpk1 Rasgrf1 Shc3 Unc5c Zim1	14.7146	8.55597e-06
4	Adcy7 Enpp3 Gucy1a3 Pde10a Pde1a Pde3a Pde4b Pde8a	12.5654	1.85108e-05
5	Emilin1 Itga11 Itgb8 Itgbl1 Lama1 Lama2 Lama4 Utrn	12.543	1.89188e-05
6	1810009J06Rik Cel Cela1 Cela2a Cela3b Clps Cpa1 Cpa2 Cpb1 Ctrb1 Ctrl Cuzd1 Gm2663 Pnliprp1 Prss2 Reg1 Reg2 Rnase1 Spink3 Sycn Try4 Zg16 mCG_15095	12.1213	6.75212e-05
7	1600012H06Rik Adssl1 Ak4 Aldh7a1 Aldoc Bcat1 Fam117b Fem1c Higd1a Lhfp Mdh2 Mgarp Pgm2 Pgm2l1 Taldo1 Tmem92 Tpi1	11.576	9.09497e-05
8	A2m Ahsg Cfh Serpina3c Serpina3f Serpina3i Serpina3j Serpina3k Serpina3n	11.4115	6.02839e-05
9	Actg2 Cnn1 Kdr Myh11 Myl9 Myocd Pxn Tagln	11.3771	5.68612e-05
10	Atp1a1 Atp1a3 Atp1b2 Fxyd1 Fxyd6 Slc8a1	11.271	4.9469e-05
11	Ccl17 Cd34 Hand2 Hoxa2 Hoxa5 Hoxb2 Hoxb4 Hoxb5 Hoxc10 Hoxc5 Hoxc6 Id2 Il1rl1 Tbx20 Tcf21 Thy1	11.217	9.09028e-05
12	Abca9 Abcc9 Cacna1c Kcnj8 Kcnma1 Scn1b	10.8217	7.63451e-05
13	Nkd1 Nkd2 Sfrp1 Sfrp2	9.83699	0.00013879
14	Ccl11 Cmklr1 Gng2 Ptger2 Ptger3 Ptgfr Ptgir Ptgis Tbxa2r	9.64669	0.000272067
15	Angptl7 C1qtnf5 Cd93 Fgd5 Mfrp Pdgfrl Sox18 Steap4 Tek Vash1	9.47669	0.00038382
16	Cep350 Dnajb9 Ero1l Gm14378 Igfbp5 Pappa Pappa2 Pdia5 Stc2	9.22403	0.000382217
17	Cmip Fbxo28 Hivep1 Hivep2 Hmg20b Klhl28 Pnmal2 Rlf Rreb1 Runx1t1 Sfmbt1 Smad3 Smad4 Zfp217 Zfp456 Zfp953 Zfyve28 Zmym2	9.19069	0.000530561
18	Gria3 Gria4 Grik3	9.10253	0.000283499
19	Gabra3 Plcl1 Rhoj Stard8	8.89371	0.000345801
20	Adamts12 Adamts16 Adamts20 Adamts4 Spon1	8.81689	0.000415239
21	Fam180a Fibin Itm2a Neto1 Scube1	8.73502	0.000446367
22	Bmt2 Bri3 Cnot7 Commd8 Crbn Crebl2 Cxx1c Dcaf5 Ddit4 Dkk3 Dusp16 Gpr19 Klhl13 Loh12cr1 Lrp6 Med12l Rgag4 Rps6ka5 Seh1l Zcchc3	8.64375	0.000695403
23	Ddr2 Dpp4 Fap Pyy	8.02407	0.000763952
24	Bcl6 Ebf1 Ebf2 Gli1 Gli2 Prdm1 Spib Zfp423 Zfp521	7.74454	0.00117905
25	Cited1 Cited2 Esr1 Meox1 Ncoa2 Pparg Sp1 Wt1	7.70629	0.00119274
26	Gpc3 Hs3st3b1 Ndst4 Ptn Sdc4 Sulf1	7.6802	0.00117627
27	Eogt Erap1 Mcfd2 Npepps Slc2a3	7.43067	0.0013418
28	Abi3bp Olfml1 Olfml2a	7.42032	0.0013544
29	Glb1l2 Slc38a5 Slc43a1 Slc43a3 Slc7a10 Slc7a8	7.38987	0.00147527
30	Arhgap11a Bub1 Bub1b Casc5 Ccnb2 Cdc20 Cdca3 Cdkn3 Cenpe Cenpn Cenpp Cenpw Ckap2 Hmmr Kif14 Kif15 Kif20a Kif2c Kntc1 Nek2 Nuf2 Paf Prim1 Racgap1 Shcbp1 Spag5 Tacc3	7.34298	0.00118245
31	Ahr Cyp1b1 Gstm2 Inmt Parp16 Tiparp	7.2735	0.00161348
32	Ddx58 Ddx60 Gbp2 Gbp3 Gbp6 Gbp7 Ifi203 Ifitm1 Isg20 Oas2 Zbp1	7.16609	0.00162392
33	C2 C4b Csrp2 Glipr2 Gm4980 Hmcn1	7.10794	0.00183046
34	Antxr1 Cd248 Lrp3 Pcsk5	6.97292	0.00187108
35	Efna1 Efna3 Efnb2 Fgf18 Fgfr2 Pdgfra	6.94127	0.00207541
36	Tnfrsf14 Tnfsf18 Tnfsf8	6.87948	0.00215205
37	Alb Apoc1 Apoe Il6 Saa3	6.83946	0.00214124
38	Ccdc58 Fam162a Ppme1 Sbf2 Slc25a30	6.75237	0.00229007
39	Mcam Susd2 Tmem100	6.66745	0.00256696
40	Bcl2l11 Ccne1 Ccng2 Ccni Ccnjl Cdkn1a Cdkn1b Foxm1 Wee1	6.52091	0.00277971
41	Cd200r1 Clec4a2 Ctsk Gpnmb Timp1 Trem2 Tyrobp	6.46806	0.00286514
42	Hoxa11 Hsd11b1 Msx1 Nog Nr5a2 Prrx1 Sox6 Sox8 Sox9	6.4584	0.00289902
43	Col13a1 Col14a1 Col15a1 Col16a1 Col5a3 Col6a2 Col6a5 Lepre1	6.41606	0.00299198
44	B3galt1 B4galt4 Ogn Prelp	6.35563	0.00306793
45	Cd247 Diras2 Lck Rap2b Rasl11a Rasl12 Rerg Tec Vav3	6.18426	0.00347863
46	Map2k1 Map2k7 Mapk8	6.14992	0.00389892
47	Otud5 Rcsd1 Uchl4 Usp13	6.11623	0.00369333
48	AW551984 Islr Rnf144a	6.0902	0.00408699
49	Cdr2l Emilin2 Hoxa3 Tmem128	6.06315	0.0038466
50	Bcar1 Capn5 Capn6 Parva Tgfb1i1 Tln2	6.06195	0.00393087
51	Alkbh5 Cnrip1 Gys1 Lipe Lpin2 Mgll Pnlip	6.01713	0.00392359
52	Cs Prdx5 Sdhb Sod2 Sod3	6.0054	0.00400515
53	Fbxl7 Fbxo16 Lrp2bp Nub1 Psma1 Psma4 Psmb4 Psmd13 Spata5 Ube2g1 Vcp Zfand2a	5.95432	0.00343377
54	Esyt3 Hsdl1 Pitpnc1 Pltp Ttpa Vapa	5.93182	0.0043059
55	Igsf10 Podn Tmem154 Vit	5.87959	0.00442161
56	Kctd16 Plekha2 Plekhb2 Prelid2	5.86252	0.00447878
57	Adm Pgf Ramp2	5.8428	0.00495548
58	Cygb Lrat Mxra7 Ngb Prpsap1 St6galnac2	5.79225	0.00474337
59	C1qtnf6 Kctd11 Kctd17	5.73049	0.0054014
60	Arsb Gusb Hyal1 Rab11b Rab11fip5 Rab14	5.71823	0.00499112
61	Adcyap1r1 Chgb Ptprn2	5.51933	0.00633727
62	Ap1g1 Armcx4 Fam69b N4bp2l2 Pacs1 Plin3 Ss18l1 Tmem132b Vamp4	5.49868	0.0054083
63	Kdm3a Kdm3b Kdm5a Kdm5b Kdm6b	5.36736	0.00630022
64	Abca8a Slc34a2 Slc5a1 Slc5a8 Slco2b1	5.31353	0.00653898
65	Ch25h Cyp7b1 Dhcr24	5.30328	0.00744066
66	Cfap97 Ing2 Stox2	5.21954	0.00791186
67	Mgp Prr12 Prrg2 Rcn3	5.17923	0.00738401
68	Heyl Jag2 Maml1 Rbpj Spen	5.16771	0.00722632
69	Cryaa Dnajb1 Dnajb6 Hspb7 Hspb8	5.08028	0.00766833
70	Muc6 Nampt Pgc	5.06203	0.00886967
71	Ctnna2 Ctnnd1 Ctnnd2 Dpep1 Sin3a Zbtb33 Zbtb4	5.0605	0.00739654
72	Midn Olfml3 Rsbn1 Tshz3 Zfp703	5.03482	0.00790743
73	Ankrd13b Asphd1 Doc2a Fam57b Rtn4rl2 Sez6l2	4.95685	0.0082899
74	Bmp6 Crim1 Fst Gdf10 Gdf6 Nov Tgfb3	4.94496	0.00796113
75	Dennd1b Lrrc32 Rab22a Rabgef1 Rusc2	4.87886	0.00877827
76	Bccip Lyar Mrto4 Pno1 Polr1e	4.87244	0.0088159
77	Cpxm2 Fam13c Olfml2b	4.8679	0.0101888
78	Cldn10 Fam126b Hdgfrp3	4.76883	0.0109257
79	Ednra Frmd6 Frmpd1	4.71685	0.0113306
80	Appl1 Appl2 Eea1 Ehd3 Eps15l1 Picalm Rab5a Rab5b Vps18	4.68186	0.00890664
81	Barx1 Hoxc8 Pknox2 Tbx2	4.65158	0.010657
82	Flrt3 Pkd1l3 Tmem44	4.61996	0.0121202
83	Impa1 Impa2 Inpp1 Inpp4b Isyna1 Itpk1 Minpp1 Slc2a13	4.5498	0.00988038
84	4931414P19Rik Col8a2 Cttnbp2 Cttnbp2nl Kank4 Mob1b Mst4 Stk24	4.5419	0.00992714
85	Chchd1 Mrpl14 Mrpl22 Mrpl37 Mrpl45 Mrps18a Mrps24	4.51026	0.0104388
86	Casp1 Casp4 Tlr2	4.48047	0.0133404
87	Arhgap44 Lrrc9 Shisa3 Trip10 Vgll3	4.47791	0.0114133
88	Agtr1a Avpr1a Htr1d Vipr2	4.41791	0.0124707
89	F3 Fgl2 Procr Serping1	4.40447	0.0125827
90	Bdkrb1 Bdkrb2 Kng2	4.27836	0.0152961
91	Cpz Nfat5 Ostf1 Oxr1	4.25822	0.0138589
92	Ccdc34 Fam198b Frem1 Tmem144	4.24438	0.0139852
93	Arrdc3 Lhfpl2 Plag1	4.23166	0.0157815
94	Cox5b Cox6b1 Cox7a1 Ndufa4 Ndufa4l2 Ndufs6 Ndufv3	4.16198	0.0128847
95	Arl6ip1 Mns1 Reep2 Reep5 Rtn1 Sec61b	4.14898	0.0137509
96	BC061194 Dnaic1 Nphp1 Pusl1 Spag6 Wbscr16	4.11321	0.0140517
97	Fat2 Gucy1a2 Mrvi1 Slc36a1 Zfp750	4.10966	0.0144135
98	Aldh1a2 Aox3 Cyp26a1 Cyp26b1 Cyp26c1 Dhrs3	4.08144	0.0143236
99	Aebp2 Asxl2 Asxl3 Pcgf5 Phf19 Rnf2 Scml2	4.07466	0.0135706
100	Chl1 Cntnap3 Nfasc	4.03312	0.0179953
101	Hnrnph1 Mbnl1 Mbnl2 Rbm24 Srrm4	3.99966	0.0154322
102	Ahcy Eno1 Pi16	3.96013	0.0188732
103	Mnt Mxd1 Mxd4 Mxi1	3.91309	0.0173203
104	Dscaml1 Ntn5 Sdk2 Slit3	3.88884	0.017589
105	Daam2 Fcho2 Gas7	3.84843	0.0202872
106	Col6a6 Itga10 Thbs3	3.84013	0.0203957
107	Cd40 Eda2r Edaradd Tab2 Tank Traf6 Xiap	3.7539	0.0163673
108	Gna13 S1pr1 S1pr3	3.74133	0.0217262
109	Cd209f Lsp1 Map3k1	3.73239	0.0218501
110	Aqp1 Aqp2 Aqp3 Aqp6	3.66537	0.0202381
111	Gpx3 Gpx7 Txn1	3.66375	0.0228217
112	Aff4 Cdk9 Eaf1	3.63559	0.0232306
113	Ces1d Clec14a Tmem204	3.63513	0.0232373
114	Dgki Hoxa10 Lcor Rcor2 Sertad2	3.60387	0.0196244
115	Ms4a4d Tmem176a Tmem176b	3.58192	0.0240272
116	Dpy19l4 Fndc3a Rftn1	3.51031	0.0251256
117	Bloc1s6 Col24a1 Fam91a1	3.49898	0.0253032
118	Ankrd13c Arhgap12 Cdc42bpa Tsc22d4	3.48901	0.0225608
119	Fam26e Filip1 Ggt5	3.47128	0.0257419
120	Stam Vps37a Vps37b	3.44907	0.0260981
121	Ace3 Agtr2 Prcp	3.40263	0.0268564
122	Mut Nkap Snrnp40 Snrpf Sowahc	3.40106	0.0221238
123	Bhlhe40 Bhlhe41 Nfil3	3.37719	0.0272795
124	Inadl Lin7a Mpdz Mpp5 Nf2 Tjp1 Tjp2	3.37668	0.0202745
125	Chd5 Nynrin Prrg3	3.37494	0.0273172
126	Pafah1b3 Pla2g2f Pla2g7	3.34268	0.0278623
127	Atf7 Creb1 Dusp1 Egr1 Fos Fosl2 Jund	3.32092	0.0209144
128	Apcdd1 Itih5 Lrp5	3.32047	0.028243
129	Exo1 Fancd2 Fbxo18 Gen1 Hltf Rad51 Recql4 Rmi1	3.30726	0.0200512
130	Adh1 Adh7 Aldh1a7 Mrap Pnrc1	3.28613	0.0236559
131	Sgcd Sntb1 Sntg1	3.2616	0.0292728
132	Cpeb2 Cpeb4 Lsm14a Msi2 Pum2	3.25833	0.0240397
133	Aldh1b1 Atic Cct3 Ppp2r2a Ppp5c Tatdn1	3.24767	0.0232629
134	Adrbk2 Grk5 Grk6	3.24058	0.0296478
135	Ada Cda Guk1 Itpa Tyms Upp1 Zfp607b	3.23905	0.0218847
136	Alox5ap Cd52 Lilrb4 Mpeg1 Ms4a6b Ms4a6c Ms4a6d Pld4	3.22977	0.0209082
137	Cad Crmp1 Dpysl4 Dpysl5 Plxna3	3.20936	0.0247282
138	Copz2 Dipk2a Slc9a9	3.20413	0.0303078
139	Des Mybpc1 Tmod2 Tnnc1	3.19954	0.0268588
140	Ccdc17 Coro7 Fam109b Lrrn2 Tmem81	3.17827	0.025174
141	Fhl5 Gpr63 Gsg1	3.15433	0.0312291
142	Gdpd2 Reck Unc93a	3.14843	0.0313399
143	Agpat9 Bscl2 Lrrn4cl Reep1 Spg21	3.12804	0.0259083
144	Bex1 Tceal3 Tceal5	3.11985	0.0318807
145	Enox1 Fam53b Zgpat	3.11412	0.0319899
146	Chst4 Gal3st2 Gm6086	3.10898	0.0320883
147	C1qtnf1 C1qtnf3 Fam132a	3.10293	0.0322044
148	Dennd2a Gdi1 Gm27029	3.07352	0.0327736
149	Arid2 Asf1b Cenpa Chd2 Hells Phf21a Smarca1 Tspyl1 Tspyl4	3.04369	0.0221996
150	Eif4b Eif4g3 Eif4h Eme1 Nat9 Nfkbil1 Smg1 Smg5 Tbl2	3.03109	0.0223461
151	Cplx2 Snap47 Stx4a Stxbp5l	3.0296	0.0296866
152	Abhd18 Blcap Htra3	3.02775	0.0336757
153	Arc Gpr98 Lgi2 Pm20d1	3.0018	0.0301718
154	Accs Aldoart1 Aldoart2 Aldob	2.93636	0.0313402
155	Epm2a Gbe1 Nhlrc1	2.92144	0.0358504
156	Csf1 Emr1 Fcgr2b Fcgr3 Fcgrt	2.9132	0.0292544
157	Acap1 Agfg2 Arf3 Asap1	2.89181	0.0321568
158	Dus4l Ftsj1 Ftsj3 Tbl3 Trmt6 Trmt61a	2.8383	0.0291446
159	Actr3b Wasl Wipf3	2.80779	0.0383011
160	Adam12 Itga9 Mmp14	2.79846	0.0385083
161	Gm15284 Gm5771 Prss1 Prss3 Try10 Try5	2.79243	0.0298747
162	Trpc4 Trpc6 Trpv4	2.78713	0.0387609
163	Btg1 Prmt1 Prmt6	2.78314	0.0388503
164	Ppy Rfx6 Sst	2.7442	0.039731
165	Boc Ptch2 Scube2	2.7252	0.0401663
166	Itk Lcp2 Ly9	2.71504	0.0404009
167	Arhgdib Arhgdig Rac1	2.70253	0.0406911
168	Gm10146 Sart3 Snrpc	2.67576	0.041318
169	Baiap2l1 Fam114a2 Ifltd1 mCG_20042	2.65661	0.0367642
170	4930451I11Rik 4930590J08Rik Odf4	2.61582	0.0427496
171	Fam149b Frmd8 Heg1 Tigd3	2.60668	0.0378086
172	Pgpep1 Srpx Tmem17	2.60087	0.043113
173	Nkpd1 Pdzrn3 Psg20 Trappc6a	2.58962	0.038171
174	Gtf2a1 Gtf2a2 Gtf2e2 Polr2d Snapc1 Snapc2 Snapc5	2.57394	0.0312648
175	Rbm43 Rnf180 Ypel5	2.57202	0.0438212
176	Kcnc3 Kcnd3 Kcnt2	2.56574	0.0439765
177	C1ra Fcna Fcnb	2.54529	0.0444855
178	Acrbp Dpy19l2 Pcsk4 Smcp Spaca1 Spata22 Zpbp	2.54008	0.0318201
179	Aass Ccrn4l Gpr21 Rabgap1 Tmem71	2.52785	0.036153
180	Nsg1 Ppapdc3 Tmub1	2.51272	0.0453061
181	Ppp1r3b Ppp1r3c Ppp1r3d Ppp1r3f	2.48566	0.040441
182	Pcdhb2 Pcdhb3 Slc25a2 Syt17	2.46342	0.0409405
183	Elovl6 Fads1 Fads2	2.46129	0.0466265
184	C2cd4a Cdc123 Igf2bp2 Zbed3	2.45599	0.0411085
185	Hoxa7 Hoxa9 Mllt10 Mllt3	2.42935	0.0417155
186	Camkk2 Ccdc80 Dapk2 Dapk3	2.4168	0.0420038
187	Rgs7bp Rgs9 Rgs9bp	2.41421	0.0478619
188	Cfi F11 Fga Habp2 Serpinf2 Tfpi2 Tmprss7	2.40371	0.0341392
189	Ammecr1 Ammecr1l Lrrc55 Tmem229b	2.38945	0.0426381
190	Atg12 Dram1 Rubcn Uvrag	2.37779	0.042911
191	Cog4 Fam71f2 Tgoln1	2.36977	0.0490522
192	Mical3 Pdlim3 Smtn Smtnl2	2.36681	0.043169
193	Arhgap28 Prr16 Qpct	2.34203	0.0498071
194	Ifit1bl2 Slfn5 Zcchc2	2.33564	0.0499823
195	Mrap2 Slc15a4 Tmem132d Zfp454	2.29431	0.0449048
196	Dhfr Fpgs Mthfd1 Mthfd1l Shmt1	2.23278	0.042292
197	4930523C07Rik Abcd2 Acnat2 Slc15a5 Tex52	2.22882	0.04238
198	Gas6 Maea Ranbp10 Ranbp9 Rccd1 Wdr26 Zfp395	2.17421	0.0383548
199	Arl4d Arl5a Arl5b Arl8b	2.13459	0.0489275
200	Igsf6 Mettl10 Mettl9 Mfsd13b	2.11606	0.0494122
201	Ccl9 Edn2 Edn3 Npy Oxt	2.06051	0.0462497
202	Actl6a Banf1 Brd9 Dpf2 Lmntd2	2.05691	0.0463355
203	Aak1 Aftph Cltb Fcho1 Necap1	1.98424	0.0480944
204	Atxn1 Cse1l Eed Hmga2 Hnrnpa2b1 Ppp1r9b Slc25a5	1.96992	0.0424556
205	Atox1 Atp7a Mt1 Mt2 Mt3 Mt4	1.8838	0.0477399
206	Eif4ebp1 Pik3c2a Rictor Rps6kb1 Sgk3 Sh3pxd2a Sh3pxd2b	1.64536	0.0496931

## Sheet: genes to modules
gene	#module	query	pvalue	log2foldchange
Bgn	1	Bgn	1.42792e-12	-4.37128
Col12a1	1	Col12a1	8.96953e-08	-2.79041
Col1a1	1	Col1a1	2.49249e-08	-4.40426
Col1a2	1	Col1a2	4.65338e-10	-4.45271
Col3a1	1	Col3a1	3.34572e-10	-4.57201
Col5a2	1	Col5a2	4.58029e-10	-4.33438
Col6a3	1	Col6a3	3.54209e-07	-4.32683
Dcn	1	Dcn	1.29212e-09	-4.77855
Eln	1	Eln	0.000813656	-3.68236
Fbln1	1	Fbln1	0.00442076	-2.7298
Fbn1	1	Fbn1	9.77995e-06	-3.60076
Fbn2	1	Fbn2	1.91768e-11	-5.1663
Fmod	1	Fmod	1.11099e-14	-5.2287
Fstl1	1	Fstl1	1.70881e-06	-3.36694
Igf1	1	Igf1	1.17016e-07	-3.81027
Igfbp7	1	Igfbp7	0.00513627	-0.921267
Loxl1	1	Loxl1	1.72865e-07	-3.14048
Lum	1	Lum	1.36309e-05	-4.73017
Mfap2	1	Mfap2	8.21475e-11	-4.07574
Mfap5	1	Mfap5	2.25943e-07	-4.68712
Postn	1	Postn	2.18371e-09	-5.31191
Sparc	1	Sparc	4.69889e-10	-3.66092
Thbs2	1	Thbs2	3.78798e-08	-4.08636
Timp3	1	Timp3	0.000190673	-2.58713
Aldoa	2	Aldoa	2.04475e-10	1.51069
Bnip3	2	Bnip3	0.000525989	3.10983
Bsg	2	Bsg	0.00659045	1.23788
Car9	2	Car9	4.33532e-05	2.67737
Egln1	2	Egln1	1.35184e-06	1.8329
Egln3	2	Egln3	0.000138418	2.92818
Gapdh	2	Gapdh	1.11441e-05	1.30082
Hk2	2	Hk2	6.52374e-14	1.79624
Ldha	2	Ldha	1.70124e-05	1.42488
P4ha1	2	P4ha1	4.58139e-07	1.85825
Pfkfb3	2	Pfkfb3	8.36503e-05	2.13211
Pgk1-rs7	2	Pgk1	2.56965e-05	1.87486
Slc16a3	2	Slc16a3	1.15855e-07	2.81603
Slc2a1	2	Slc2a1	1e-16	2.3446
Vegfa	2	Vegfa	1.07883e-07	2.14499
Angpt1	3	Angpt1	8.10645e-07	-4.88616
Dok5	3	Dok5	0.0427031	-3.33769
Erbb4	3	Erbb4	0.000679702	-8.19659
Fgfr3	3	Fgfr3	0.00168733	-3.00043
Fndc1	3	Fndc1	2.66408e-06	-3.87424
Grb10	3	Grb10	2.96865e-10	-4.57481
Igf1r	3	Igf1r	0.103348	0.756721
Irs2	3	Irs2	0.072164	0.90192
Mdk	3	Mdk	1.11111e-10	-3.9197
Ntng1	3	Ntng1	0.0165559	-4.08374
Ntng2	3	Ntng2	0.00911768	-2.68219
Ntrk2	3	Ntrk2	3.06895e-06	-4.28461
Pdgfrb	3	Pdgfrb	6.57718e-11	-4.96158
Pdpk1	3	Pdpk1	0.00611998	0.496766
Rasgrf1	3	Rasgrf1	0.00265796	1.86098
Shc3	3	Shc3	0.0207188	-6.31907
Unc5c	3	Unc5c	0.000466946	-4.01961
Zim1	3	Zim1	5.06278e-05	-5.36342
Adcy7	4	Adcy7	5.94176e-05	-2.08945
Enpp3	4	Enpp3	1.5079e-07	-2.96115
Gucy1a3	4	Gucy1a3	0.00114807	-4.50172
Pde10a	4	Pde10a	7.47181e-08	-4.01313
Pde1a	4	Pde1a	4.69889e-10	-5.20868
Pde3a	4	Pde3a	2.33641e-07	-4.70918
Pde4b	4	Pde4b	8.81928e-08	-3.73082
Pde8a	4	Pde8a	0.0296473	-1.53974
Emilin1	5	Emilin1	1.30836e-06	-3.61397
Itga11	5	Itga11	0.0272166	-2.1611
Itgb8	5	Itgb8	1.63258e-06	-3.74327
Itgbl1	5	Itgbl1	7.77099e-08	-4.25096
Lama1	5	Lama1	1.29212e-09	-4.87252
Lama2	5	Lama2	1.19961e-10	-5.66245
Lama4	5	Lama4	1.82905e-05	-3.16789
Utrn	5	Utrn	0.00557464	0.72254
1810009J06Rik	6	1810009J06Rik	0.0690313	-6.70361
Cel	6	Cel	0.00291244	-5.86
Cela1	6	Cela1	0.00155625	-2.37447
Cela2a	6	Cela2a	6.53956e-05	-5.20633
Cela3b	6	Cela3b	0.0103911	-5.26584
Clps	6	Clps	3.28023e-06	-5.88687
Cpa1	6	Cpa1	0.00197571	-6.21683
Cpa2	6	Cpa2	0.00124033	-4.26019
Cpb1	6	Cpb1	0.001057	-6.79236
Ctrb1	6	Ctrb1	0.000366071	-6.95703
Ctrl	6	Ctrl	0.0016064	-3.30481
Cuzd1	6	Cuzd1	0.0781546	-2.74927
Gm2663	6	Gm2663	0.00846692	-8.84185
Pnliprp1	6	Pnliprp1	0.0753045	-6.73598
Prss2	6	Prss2	0.0592842	-6.9168
Reg1	6	Reg1	0.0236425	-5.05572
Reg2	6	Reg2	0.0700351	-7.07047
Rnase1	6	Rnase1	0.0120094	-7.66489
Spink3	6	Spink3	0.0121824	-9.12494
Sycn	6	Sycn	7.18048e-05	-5.8412
Try4	6	Try4	0.00277047	-6.69473
Zg16	6	Zg16	0.0131626	-6.31637
mCG_15095	6	2210010C04Rik	0.0782452	-6.59168
1600012H06Rik	7	1600012H06Rik	0.103984	0.343472
Adssl1	7	Adssl1	0.0036608	1.4892
Ak4	7	Ak4	1.33943e-05	2.56992
Aldh7a1	7	Aldh7a1	0.00367155	-0.46547
Aldoc	7	Aldoc	0.0102314	1.45301
Bcat1	7	Bcat1	0.0226695	-2.28772
Fam117b	7	Fam117b	0.105444	0.910415
Fem1c	7	Fem1c	0.0103494	0.505623
Higd1a	7	Higd1a	4.47435e-12	2.00738
Lhfp	7	Lhfp	8.59361e-07	-3.09883
Mdh2	7	Mdh2	0.0251747	-0.542386
Mgarp	7	Mgarp	0.0206166	3.01587
Pgm2	7	Pgm2	0.000793153	1.67696
Pgm2l1	7	Pgm2l1	0.0816447	0.662325
Taldo1	7	Taldo1	0.101225	-0.757778
Tmem92	7	Tmem92	0.0897849	-3.41784
Tpi1	7	Tpi1	2.04475e-10	1.59385
A2m	8	A2m	0.0159451	-3.07128
Ahsg	8	Ahsg	2.51959e-08	-7.70545
Cfh	8	Cfh	0.001967	-2.69159
Serpina3c	8	Serpina3c	0.118997	-2.67509
Serpina3f	8	Serpina3f	3.11626e-06	-4.58178
Serpina3i	8	Serpina3i	0.000144667	-4.18118
Serpina3j	8	Serpina3j	8.3585e-05	-4.21385
Serpina3k	8	Serpina3k	1.73652e-07	-4.36206
Serpina3n	8	Serpina3n	1.25586e-08	-4.24658
Actg2	9	Actg2	5.26089e-07	-4.69331
Cnn1	9	Cnn1	0.0196058	-2.31297
Kdr	9	Kdr	0.00272306	-2.38955
Myh11	9	Myh11	6.08977e-05	-2.56101
Myl9	9	Myl9	3.55888e-08	-4.03608
Myocd	9	Myocd	1.46169e-07	-5.08206
Pxn	9	Pxn	0.00021086	0.399946
Tagln	9	Tagln	2.42528e-06	-3.20097
Atp1a1	10	Atp1a1	0.209528	-0.484572
Atp1a3	10	Atp1a3	2.41685e-05	-2.65292
Atp1b2	10	Atp1b2	1.41769e-06	-3.14395
Fxyd1	10	Fxyd1	1.41836e-16	-3.63874
Fxyd6	10	Fxyd6	1.16215e-09	-4.29233
Slc8a1	10	Slc8a1	5.41372e-05	-3.01732
Ccl17	11	Ccl17	0.00162341	-1.53101
Cd34	11	Cd34	0.0116827	-2.59446
Hand2	11	Hand2	0.000793153	-4.24465
Hoxa2	11	Hoxa2	0.000362946	-3.94036
Hoxa5	11	Hoxa5	2.11265e-06	-5.56962
Hoxb2	11	Hoxb2	0.0554587	-3.49598
Hoxb4	11	Hoxb4	0.00509863	-3.81858
Hoxb5	11	Hoxb5	0.00136793	-5.18492
Hoxc10	11	Hoxc10	0.010594	-6.59905
Hoxc5	11	Hoxc5	0.0327686	-3.15856
Hoxc6	11	Hoxc6	0.00469315	-4.6475
Id2	11	Id2	0.00851518	1.4482
Il1rl1	11	Il1rl1	0.0671439	-3.43266
Tbx20	11	Tbx20	0.0489332	-4.04842
Tcf21	11	Tcf21	0.0273736	-4.25792
Thy1	11	Thy1	4.12907e-13	-5.2725
Abca9	12	Abca9	1.91768e-11	-3.9404
Abcc9	12	Abcc9	4.55091e-13	-5.59885
Cacna1c	12	Cacna1c	0.000339549	-2.07616
Kcnj8	12	Kcnj8	0.00196646	-4.60459
Kcnma1	12	Kcnma1	8.23909e-08	-4.79358
Scn1b	12	Scn1b	0.107974	-1.09772
Nkd1	13	Nkd1	5.59696e-05	-4.23461
Nkd2	13	Nkd2	7.15591e-07	-2.95746
Sfrp1	13	Sfrp1	4.55091e-13	-4.25745
Sfrp2	13	Sfrp2	5.98408e-05	-3.60204
Ccl11	14	Ccl11	2.68464e-06	-6.05584
Cmklr1	14	Cmklr1	1.87453e-09	-4.10621
Gng2	14	Gng2	0.013076	-2.71732
Ptger2	14	Ptger2	0.00409912	-4.31674
Ptger3	14	Ptger3	0.00149775	-3.82439
Ptgfr	14	Ptgfr	0.0248912	-4.08999
Ptgir	14	Ptgir	0.0986304	-1.4601
Ptgis	14	Ptgis	2.36056e-06	-4.32089
Tbxa2r	14	Tbxa2r	0.00231735	-2.29154
Angptl7	15	Angptl7	0.266723	-1.37357
C1qtnf5	15	C1qtnf5	3.34572e-10	-4.3431
Cd93	15	Cd93	0.0072639	-1.88149
Fgd5	15	Fgd5	5.47728e-07	-4.21482
Mfrp	15	Mfrp	2.13739e-07	-3.21884
Pdgfrl	15	Pdgfrl	0.0487652	-1.51349
Sox18	15	Sox18	0.0108551	-2.54242
Steap4	15	Steap4	0.000534219	-2.98316
Tek	15	Tek	0.0165228	-3.0069
Vash1	15	Vash1	0.0746042	-1.37435
Cep350	16	Cep350	0.000343316	0.479856
Dnajb9	16	Dnajb9	0.00233474	0.892429
Ero1l	16	Ero1l	2.72153e-07	2.56532
Gm14378	16	Gm14378	0.000630689	1.2285
Igfbp5	16	Igfbp5	7.72309e-05	-4.73413
Pappa	16	Pappa	3.01603e-06	-3.35481
Pappa2	16	Pappa2	0.00132193	-3.54064
Pdia5	16	Pdia5	0.0558281	-1.24831
Stc2	16	Stc2	0.379274	1.16227
Cmip	17	Cmip	1.48169e-05	0.820101
Fbxo28	17	Fbxo28	0.0307313	0.641759
Hivep1	17	Hivep1	0.0714151	0.520051
Hivep2	17	Hivep2	2.42424e-07	0.763427
Hmg20b	17	Hmg20b	0.0165629	-0.497821
Klhl28	17	Klhl28	0.0203969	0.682326
Pnmal2	17	Pnmal2	0.193638	-3.09525
Rlf	17	Rlf	0.000880452	0.993145
Rreb1	17	Rreb1	0.0526953	0.549741
Runx1t1	17	Runx1t1	2.97862e-08	-6.86795
Sfmbt1	17	Sfmbt1	0.0359383	-0.765188
Smad3	17	Smad3	0.075497	0.615143
Smad4	17	Smad4	0.000275881	0.449084
Zfp217	17	Zfp217	6.52723e-05	0.733461
Zfp456	17	Zfp456	0.984753	0.0510218
Zfp953	17	Zfp953	0.974713	-0.0509426
Zfyve28	17	Zfyve28	0.00317752	-3.04662
Zmym2	17	Zmym2	0.0172113	0.488845
Gria3	18	Gria3	2.43316e-08	-4.58182
Gria4	18	Gria4	1.21762e-08	-4.15288
Grik3	18	Grik3	1.11117e-06	-8.24566
Gabra3	19	Gabra3	9.85728e-07	-4.19196
Plcl1	19	Plcl1	0.0281953	-2.29119
Rhoj	19	Rhoj	5.16956e-06	-3.0836
Stard8	19	Stard8	9.52436e-12	-5.11014
Adamts12	20	Adamts12	0.000104669	-2.71772
Adamts16	20	Adamts16	7.37426e-06	-5.17457
Adamts20	20	Adamts20	0.000218892	-5.60488
Adamts4	20	Adamts4	0.000710878	-2.857
Spon1	20	Spon1	3.36682e-07	-2.91887
Fam180a	21	Fam180a	0.00131072	-5.50113
Fibin	21	Fibin	8.51671e-06	-5.05324
Itm2a	21	Itm2a	1.93031e-07	-4.78189
Neto1	21	Neto1	2.41685e-05	-6.41902
Scube1	21	Scube1	0.00102355	-3.16663
Bmt2	22	B630005N14Rik	0.000200882	0.979597
Bri3	22	Bri3	0.104196	0.504749
Cnot7	22	Cnot7	0.000272007	0.518038
Commd8	22	Commd8	0.0535451	0.428999
Crbn	22	Crbn	0.0386927	0.521482
Crebl2	22	Crebl2	0.0239372	1.13281
Cxx1c	22	Cxx1c	0.00502679	-2.79884
Dcaf5	22	Dcaf5	0.0374172	0.559483
Ddit4	22	Ddit4	0.0299878	1.26895
Dkk3	22	Dkk3	0.00180075	-2.05859
Dusp16	22	Dusp16	0.124878	0.791491
Gpr19	22	Gpr19	0.148493	0.647023
Klhl13	22	Klhl13	0.0136465	-2.67324
Loh12cr1	22	Loh12cr1	0.299282	0.393961
Lrp6	22	Lrp6	0.0225664	0.478176
Med12l	22	Med12l	0.031246	-2.03082
Rgag4	22	Rgag4	0.113545	1.65298
Rps6ka5	22	Rps6ka5	0.132386	0.539807
Seh1l	22	Seh1l	0.000104201	0.923269
Zcchc3	22	Zcchc3	0.141862	-3.10792
Ddr2	23	Ddr2	3.52145e-10	-4.52098
Dpp4	23	Dpp4	0.0359944	-2.93839
Fap	23	Fap	3.81777e-07	-4.34927
Pyy	23	Pyy	0.000846561	-5.1294
Bcl6	24	Bcl6	0.310951	0.728533
Ebf1	24	Ebf1	0.0120834	-2.64634
Ebf2	24	Ebf2	0.0671439	-3.697
Gli1	24	Gli1	0.0040588	-3.30362
Gli2	24	Gli2	4.58608e-07	-4.60879
Prdm1	24	Prdm1	2.23774e-07	2.87364
Spib	24	Spib	0.112003	-2.4176
Zfp423	24	Zfp423	0.00286868	-4.72084
Zfp521	24	Zfp521	0.00804365	-3.06547
Cited1	25	Cited1	0.00021086	4.58341
Cited2	25	Cited2	0.00108204	1.75345
Esr1	25	Esr1	0.0202211	-2.40814
Meox1	25	Meox1	0.000117878	-4.37052
Ncoa2	25	Ncoa2	0.120495	0.326015
Pparg	25	Pparg	0.00555099	1.16003
Sp1	25	Sp1	0.00587012	0.550633
Wt1	25	Wt1	0.000586141	-3.69105
Gpc3	26	Gpc3	6.62926e-06	-4.52195
Hs3st3b1	26	Hs3st3b1	0.0145091	-2.23616
Ndst4	26	Ndst4	0.0198687	-5.22068
Ptn	26	Ptn	2.00236e-06	-4.07304
Sdc4	26	Sdc4	0.0229226	0.750115
Sulf1	26	Sulf1	0.000153627	-2.82742
Eogt	27	Eogt	6.30238e-06	-0.698558
Erap1	27	Erap1	0.0727263	-0.912581
Mcfd2	27	Mcfd2	0.149311	-0.232047
Npepps	27	Npepps	1.34037e-10	1.1022
Slc2a3	27	Slc2a3	0.000293818	-2.28467
Abi3bp	28	Abi3bp	5.01912e-06	-3.75072
Olfml1	28	Olfml1	6.70376e-10	-8.47905
Olfml2a	28	Olfml2a	0.00880808	-2.70501
Glb1l2	29	Glb1l2	0.00121051	-4.52572
Slc38a5	29	Slc38a5	0.0318869	-0.916008
Slc43a1	29	Slc43a1	0.000153627	-2.44301
Slc43a3	29	Slc43a3	2.20464e-08	-3.28513
Slc7a10	29	Slc7a10	0.263528	-2.29321
Slc7a8	29	Slc7a8	0.000233172	-3.32173
Arhgap11a	30	Arhgap11a	0.162167	-0.802404
Bub1	30	Bub1	0.0417995	-1.48427
Bub1b	30	Bub1b	0.104739	-1.32077
Casc5	30	Casc5	0.180047	-1.2727
Ccnb2	30	Ccnb2	0.00155625	-1.9013
Cdc20	30	Cdc20	0.0578978	-1.38707
Cdca3	30	Cdca3	0.00482107	-1.67799
Cdkn3	30	Cdkn3	0.0884574	-1.4713
Cenpe	30	Cenpe	0.247802	-1.20818
Cenpn	30	Cenpn	0.0535451	-1.26767
Cenpp	30	Cenpp	0.0780776	-0.679858
Cenpw	30	Cenpw	0.218197	-1.22621
Ckap2	30	Ckap2	0.0789826	-1.33152
Hmmr	30	Hmmr	0.029964	-1.65673
Kif14	30	Kif14	0.103984	-1.36483
Kif15	30	Kif15	0.150727	-1.24681
Kif20a	30	Kif20a	0.134867	-1.0701
Kif2c	30	Kif2c	0.192809	-1.23725
Kntc1	30	Kntc1	0.0316951	-1.54366
Nek2	30	Nek2	0.0109812	-1.61998
Nuf2	30	Nuf2	0.213078	-1.29828
Paf	30	2810417H13Rik	0.0291862	-1.65326
Prim1	30	Prim1	0.0487528	-1.02098
Racgap1	30	Racgap1	0.109024	-1.27622
Shcbp1	30	Shcbp1	0.141825	-1.35877
Spag5	30	Spag5	0.132738	-1.11151
Tacc3	30	Tacc3	0.199168	-1.06083
Ahr	31	Ahr	0.0369834	0.7
Cyp1b1	31	Cyp1b1	5.60146e-09	-3.90568
Gstm2	31	Gstm2	0.000200882	-2.0431
Inmt	31	Inmt	0.0059297	-4.72548
Parp16	31	Parp16	0.155447	0.683747
Tiparp	31	Tiparp	0.000577965	1.66929
Ddx58	32	Ddx58	0.0851213	-0.852157
Ddx60	32	Ddx60	0.159064	-2.36758
Gbp2	32	Gbp2	0.00658366	-1.43131
Gbp3	32	Gbp3	0.00167872	-1.71539
Gbp6	32	Gbp10	0.0100682	-1.93762
Gbp7	32	Gbp7	7.08673e-07	-1.8114
Ifi203	32	Ifi203	0.222784	0.65476
Ifitm1	32	Ifitm1	0.0035233	-2.23062
Isg20	32	Isg20	0.000525182	1.259
Oas2	32	Oas2	0.17477	-2.25974
Zbp1	32	Zbp1	0.121131	-1.36217
C2	33	C2	0.0558122	-2.10524
C4b	33	C4b	8.49981e-06	-2.36471
Csrp2	33	Csrp2	0.0358734	-1.99139
Glipr2	33	Glipr2	6.09088e-05	-2.13397
Gm4980	33	Gm4980	0.0264277	-3.21208
Hmcn1	33	Hmcn1	4.0809e-05	-3.51479
Antxr1	34	Antxr1	0.0766865	-1.39692
Cd248	34	Cd248	1.59774e-11	-4.41179
Lrp3	34	Lrp3	0.0797038	-2.15545
Pcsk5	34	Pcsk5	3.84227e-06	-3.83376
Efna1	35	Efna1	0.00657585	1.92679
Efna3	35	Efna3	9.9488e-07	2.34756
Efnb2	35	Efnb2	0.000484932	0.947535
Fgf18	35	Fgf18	0.0178776	1.31587
Fgfr2	35	Fgfr2	0.245033	-1.68529
Pdgfra	35	Pdgfra	0.000116875	-2.5379
Tnfrsf14	36	Tnfrsf14	0.0558112	-2.4391
Tnfsf18	36	Tnfsf18	1.82552e-06	-6.43551
Tnfsf8	36	Tnfsf8	6.19236e-09	-4.81058
Alb	37	Alb	0.0170088	-3.0483
Apoc1	37	Apoc1	0.000657111	-3.28834
Apoe	37	Apoe	5.46845e-10	-2.9752
Il6	37	Il6	0.0414461	-2.76277
Saa3	37	Saa3	0.0165228	-3.2603
Ccdc58	38	Ccdc58	0.00684163	0.622575
Fam162a	38	Fam162a	2.44443e-10	1.89714
Ppme1	38	Ppme1	0.0236903	0.797564
Sbf2	38	Sbf2	0.00469469	0.569626
Slc25a30	38	Slc25a30	0.0336076	0.787569
Mcam	39	Mcam	6.65975e-06	-2.73404
Susd2	39	Susd2	0.00361465	-1.83763
Tmem100	39	Tmem100	3.28023e-06	-4.4959
Bcl2l11	40	Bcl2l11	0.000530897	0.953006
Ccne1	40	Ccne1	0.080248	-1.49575
Ccng2	40	Ccng2	0.00109787	1.2517
Ccni	40	Ccni	0.0816424	0.653188
Ccnjl	40	Ccnjl	0.0511315	-1.44704
Cdkn1a	40	Cdkn1a	1.1778e-05	1.66337
Cdkn1b	40	Cdkn1b	0.0816447	0.950902
Foxm1	40	Foxm1	0.0311756	-1.26454
Wee1	40	Wee1	0.0952442	0.891708
Cd200r1	41	Cd200r1	0.0126765	-5.47409
Clec4a2	41	Clec4a2	0.0225664	-6.63973
Ctsk	41	Ctsk	1.11111e-10	-2.54039
Gpnmb	41	Gpnmb	0.0653703	-2.09337
Timp1	41	Timp1	0.0768537	-1.45555
Trem2	41	Trem2	0.0022933	-4.87407
Tyrobp	41	Tyrobp	0.22486	-1.64941
Hoxa11	42	Hoxa11	0.0105065	-6.62863
Hsd11b1	42	Hsd11b1	2.39161e-11	-4.01325
Msx1	42	Msx1	3.27649e-05	-3.96811
Nog	42	Nog	0.195855	-1.75946
Nr5a2	42	Nr5a2	0.0269262	-3.71246
Prrx1	42	Prrx1	0.200289	-1.54743
Sox6	42	Sox6	0.0146111	-2.8943
Sox8	42	Sox8	0.0671439	-2.52175
Sox9	42	Sox9	0.789606	0.423271
Col13a1	43	Col13a1	0.152892	-5.82185
Col14a1	43	Col14a1	0.390517	-1.87705
Col15a1	43	Col15a1	6.8513e-11	-4.50661
Col16a1	43	Col16a1	0.00642517	-1.48734
Col5a3	43	Col5a3	0.058694	-1.7053
Col6a2	43	Col6a2	0.0718431	-1.12194
Col6a5	43	Col6a5	0.000343678	-5.32726
Lepre1	43	Lepre1	0.0648075	-1.235
B3galt1	44	B3galt1	0.0435687	-3.05942
B4galt4	44	B4galt4	0.104429	-2.0382
Ogn	44	Ogn	1.25574e-05	-2.68979
Prelp	44	Prelp	1.60034e-08	-3.56615
Cd247	45	Cd247	0.0516643	0.495576
Diras2	45	Diras2	0.0175393	2.05701
Lck	45	Lck	0.150433	-0.752516
Rap2b	45	Rap2b	0.254343	0.344238
Rasl11a	45	Rasl11a	0.0110235	-1.69162
Rasl12	45	Rasl12	0.15691	-0.896089
Rerg	45	Rerg	4.8041e-08	-4.94769
Tec	45	Tec	0.030072	0.709887
Vav3	45	Vav3	0.00452144	-1.85167
Map2k1	46	Map2k1	1e-16	1.31004
Map2k7	46	Map2k7	0.0578486	0.360183
Mapk8	46	Mapk8	0.19233	0.513891
Otud5	47	Otud5	0.0145262	0.421152
Rcsd1	47	Rcsd1	1.06513e-07	-3.04372
Uchl4	47	Uchl4	0.298637	0.519024
Usp13	47	Usp13	7.32886e-06	-4.01231
AW551984	48	AW551984	0.00047162	-5.56608
Islr	48	Islr	3.20548e-08	-3.81133
Rnf144a	48	Rnf144a	0.033278	-2.25837
Cdr2l	49	Cdr2l	0.00874541	-1.28886
Emilin2	49	Emilin2	0.0284562	-2.03224
Hoxa3	49	Hoxa3	0.000302063	-3.77836
Tmem128	49	Tmem128	5.01912e-06	-0.459217
Bcar1	50	Bcar1	0.000230797	0.718671
Capn5	50	Capn5	5.21454e-05	0.910796
Capn6	50	Capn6	0.0753813	-2.4724
Parva	50	Parva	0.113545	-0.484239
Tgfb1i1	50	Tgfb1i1	0.0180245	-2.11963
Tln2	50	Tln2	0.00321422	-2.13018
Alkbh5	51	Alkbh5	2.06766e-07	1.04403
Cnrip1	51	Cnrip1	0.000397394	-4.24745
Gys1	51	Gys1	0.00502796	1.38397
Lipe	51	Lipe	0.0364795	0.7369
Lpin2	51	Lpin2	0.192809	0.770691
Mgll	51	Mgll	0.0722684	-2.07736
Pnlip	51	Pnlip	0.20928	-5.98339
Cs	52	Cs	0.111605	-0.350235
Prdx5	52	Prdx5	0.00263257	0.847885
Sdhb	52	Sdhb	0.0180039	-0.530534
Sod2	52	Sod2	0.125064	-0.496039
Sod3	52	Sod3	3.34572e-10	-3.89691
Fbxl7	53	Fbxl7	0.0435944	-3.16817
Fbxo16	53	Fbxo16	0.00216799	-2.8604
Lrp2bp	53	Lrp2bp	1.19882e-06	2.01755
Nub1	53	Nub1	0.113824	0.58282
Psma1	53	Psma1	0.100577	-0.308731
Psma4	53	Psma4	0.20913	-0.339566
Psmb4	53	Psmb4	0.321134	-0.421086
Psmd13	53	Psmd13	0.113662	-0.50412
Spata5	53	Spata5	6.08031e-06	-0.713105
Ube2g1	53	Ube2g1	0.0427779	0.620554
Vcp	53	Vcp	0.720256	-0.277614
Zfand2a	53	Zfand2a	0.192071	0.595338
Esyt3	54	Esyt3	0.528347	-1.02057
Hsdl1	54	Hsdl1	0.0566635	0.610607
Pitpnc1	54	Pitpnc1	0.0516607	0.895228
Pltp	54	Pltp	4.58139e-07	-2.87552
Ttpa	54	Ttpa	0.0093812	-6.71951
Vapa	54	Vapa	1.8167e-05	0.59498
Igsf10	55	Igsf10	0.00121589	-2.06687
Podn	55	Podn	0.000330286	-3.08242
Tmem154	55	Tmem154	0.0260431	-1.75471
Vit	55	Vit	0.000362946	-3.99877
Kctd16	56	Kctd16	0.146796	4.89416
Plekha2	56	Plekha2	4.25406e-08	0.904842
Plekhb2	56	Plekhb2	0.000263087	0.605178
Prelid2	56	Prelid2	0.0320347	2.48586
Adm	57	Adm	3.57665e-06	4.27856
Pgf	57	Pgf	0.000562258	1.97804
Ramp2	57	Ramp2	0.00880808	-2.38653
Cygb	58	Cygb	2.40615e-09	-4.84925
Lrat	58	Lrat	0.00346414	-4.93104
Mxra7	58	Mxra7	1.71253e-06	-2.94222
Ngb	58	Ngb	0.533181	-0.373258
Prpsap1	58	Prpsap1	0.382854	-0.34992
St6galnac2	58	St6galnac2	0.218874	-1.58831
C1qtnf6	59	C1qtnf6	4.01562e-05	-2.60403
Kctd11	59	Kctd11	5.18366e-06	1.60492
Kctd17	59	Kctd17	0.0578978	-1.66387
Arsb	60	Arsb	0.000799297	-0.895487
Gusb	60	Gusb	0.0114443	-0.940048
Hyal1	60	Hyal1	0.00634253	1.24014
Rab11b	60	Rab11b	0.129958	0.326744
Rab11fip5	60	Rab11fip5	0.000433986	0.728391
Rab14	60	Rab14	0.0519683	0.386665
Adcyap1r1	61	Adcyap1r1	7.20522e-07	-4.80426
Chgb	61	Chgb	0.000677637	-5.3621
Ptprn2	61	Ptprn2	0.0622072	-2.95335
Ap1g1	62	Ap1g1	0.00891834	0.404796
Armcx4	62	Armcx4	0.217435	-2.00119
Fam69b	62	Fam69b	0.181466	-0.616203
N4bp2l2	62	N4bp2l2	0.0964879	0.306405
Pacs1	62	Pacs1	0.0085911	0.697053
Plin3	62	Plin3	0.0424598	0.490067
Ss18l1	62	Ss18l1	0.00503956	0.746145
Tmem132b	62	Tmem132b	0.0197785	2.36964
Vamp4	62	Vamp4	0.00825386	0.656437
Kdm3a	63	Kdm3a	1.46722e-05	1.33046
Kdm3b	63	Kdm3b	0.218197	0.384393
Kdm5a	63	Kdm5a	0.0522713	0.614256
Kdm5b	63	Kdm5b	0.00109095	0.709755
Kdm6b	63	Kdm6b	0.00919948	0.677218
Abca8a	64	Abca8a	0.0671439	-2.42818
Slc34a2	64	Slc34a2	0.0283125	-2.81974
Slc5a1	64	Slc5a1	0.0203969	-3.61207
Slc5a8	64	Slc5a8	5.17152e-06	-7.41282
Slco2b1	64	Slco2b1	0.021572	-2.71646
Ch25h	65	Ch25h	0.000895124	-3.6382
Cyp7b1	65	Cyp7b1	3.52145e-10	-4.7013
Dhcr24	65	Dhcr24	0.540846	-0.649059
Cfap97	66	4933411K20Rik	0.124026	0.347337
Ing2	66	Ing2	0.000150798	0.698465
Stox2	66	Stox2	9.70885e-06	-3.70745
Mgp	67	Mgp	1.84611e-07	-4.89026
Prr12	67	Prr12	0.463002	0.375205
Prrg2	67	Prrg2	0.196459	0.398912
Rcn3	67	Rcn3	7.55531e-06	-2.82635
Heyl	68	Heyl	2.35657e-10	-5.50364
Jag2	68	Jag2	0.0217407	0.829195
Maml1	68	Maml1	0.166681	0.35594
Rbpj	68	Rbpj	0.0961372	0.698555
Spen	68	Spen	0.149941	0.331866
Cryaa	69	Cryaa	0.0137427	-5.18676
Dnajb1	69	Dnajb1	0.00173649	1.03543
Dnajb6	69	Dnajb6	0.257577	0.257056
Hspb7	69	Hspb7	0.0615444	-2.56498
Hspb8	69	Hspb8	2.67153e-05	-3.46332
Muc6	70	Muc6	0.00182642	-3.67268
Nampt	70	Nampt	0.00325149	1.14414
Pgc	70	Pgc	0.000845512	-4.71226
Ctnna2	71	Ctnna2	0.310871	-5.05963
Ctnnd1	71	Ctnnd1	0.0239559	0.578139
Ctnnd2	71	Ctnnd2	0.014214	-3.60974
Dpep1	71	Dpep1	9.70635e-09	-2.31606
Sin3a	71	Sin3a	0.19745	0.383332
Zbtb33	71	Zbtb33	0.149941	0.368916
Zbtb4	71	Zbtb4	0.110976	0.46105
Midn	72	Midn	0.0469887	0.517227
Olfml3	72	Olfml3	2.13739e-07	-3.27183
Rsbn1	72	Rsbn1	0.00782199	0.796681
Tshz3	72	Tshz3	0.140739	-2.33761
Zfp703	72	Zfp703	0.1508	0.580166
Ankrd13b	73	Ankrd13b	0.00523289	-0.708946
Asphd1	73	Asphd1	0.103721	1.18249
Doc2a	73	Doc2a	0.184075	0.471758
Fam57b	73	Fam57b	5.54761e-05	2.0437
Rtn4rl2	73	Rtn4rl2	0.0436926	-1.88225
Sez6l2	73	Sez6l2	0.0324111	1.20362
Bmp6	74	Bmp6	0.0390746	1.10442
Crim1	74	Crim1	0.0767495	0.779046
Fst	74	Fst	0.140819	-1.03318
Gdf10	74	Gdf10	0.0286292	-4.12171
Gdf6	74	Gdf6	0.0112098	-3.90898
Nov	74	Nov	0.000703599	-2.12583
Tgfb3	74	Tgfb3	0.0749359	-1.22598
Dennd1b	75	Dennd1b	0.091757	0.441567
Lrrc32	75	Lrrc32	2.44443e-10	-4.10747
Rab22a	75	Rab22a	0.286655	0.466705
Rabgef1	75	Rabgef1	0.0874223	0.471633
Rusc2	75	Rusc2	0.0753813	0.855083
Bccip	76	Bccip	2.68034e-05	-0.693717
Lyar	76	Lyar	0.0206115	-0.838402
Mrto4	76	Mrto4	0.0519683	-0.60295
Pno1	76	Pno1	0.0817349	-0.649696
Polr1e	76	Polr1e	0.0363314	-0.743636
Cpxm2	77	Cpxm2	0.00606649	-4.66718
Fam13c	77	Fam13c	1.24746e-05	-3.80446
Olfml2b	77	Olfml2b	0.0438235	-2.03435
Cldn10	78	Cldn10	0.00155032	-3.93331
Fam126b	78	Fam126b	0.204278	0.518959
Hdgfrp3	78	Hdgfrp3	3.80549e-06	-3.10203
Ednra	79	Ednra	3.84372e-06	-4.6396
Frmd6	79	Frmd6	0.0286398	0.674646
Frmpd1	79	Frmpd1	0.0363314	1.36211
Appl1	80	Appl1	0.383153	0.40675
Appl2	80	Appl2	0.00523432	1.2973
Eea1	80	Eea1	0.197828	0.497267
Ehd3	80	Ehd3	0.0265114	-2.86881
Eps15l1	80	Eps15l1	0.0570381	0.526459
Picalm	80	Picalm	0.0276165	0.442858
Rab5a	80	Rab5a	0.179788	0.439871
Rab5b	80	Rab5b	0.0319207	0.686511
Vps18	80	Vps18	0.0162733	0.503107
Barx1	81	Barx1	0.0279654	-3.59006
Hoxc8	81	Hoxc8	0.0117536	-5.0128
Pknox2	81	Pknox2	0.03347	-3.06136
Tbx2	81	Tbx2	0.000493135	-4.10845
Flrt3	82	Flrt3	0.0021926	1.26487
Pkd1l3	82	Pkd1l3	0.0837156	0.70123
Tmem44	82	Tmem44	8.08223e-05	-1.65752
Impa1	83	Impa1	0.348739	-0.473208
Impa2	83	Impa2	0.0685708	1.2092
Inpp1	83	Inpp1	0.167453	-0.728436
Inpp4b	83	Inpp4b	0.3897	-1.2085
Isyna1	83	Isyna1	0.0116866	-0.873614
Itpk1	83	Itpk1	0.00837797	1.93718
Minpp1	83	Minpp1	0.335626	-0.435881
Slc2a13	83	Slc2a13	1.53988e-06	-4.88861
4931414P19Rik	84	4931414P19Rik	0.631867	0.431447
Col8a2	84	Col8a2	0.00243296	-2.90987
Cttnbp2	84	Cttnbp2	0.0146111	-3.25414
Cttnbp2nl	84	Cttnbp2nl	0.0105684	0.516859
Kank4	84	Kank4	0.00108204	-4.70542
Mob1b	84	Mob1b	0.0639801	0.448479
Mst4	84	2610018G03Rik	0.492283	-1.3164
Stk24	84	Stk24	0.101478	0.612585
Chchd1	85	Chchd1	0.0897849	-0.427393
Mrpl14	85	Mrpl14	0.000745636	0.526656
Mrpl22	85	Mrpl22	0.115852	-0.559603
Mrpl37	85	Mrpl37	0.0860268	-0.38618
Mrpl45	85	Mrpl45	0.100984	0.553676
Mrps18a	85	Mrps18a	0.00525737	-0.384475
Mrps24	85	Mrps24	0.154208	-0.419058
Casp1	86	Casp1	9.41053e-09	-6.30829
Casp4	86	Casp4	0.157124	-1.90667
Tlr2	86	Tlr2	0.128911	-0.857063
Arhgap44	87	Arhgap44	0.0924012	-1.71746
Lrrc9	87	Lrrc9	0.000703599	-4.64395
Shisa3	87	Shisa3	0.126497	-2.58327
Trip10	87	Trip10	0.123034	0.638316
Vgll3	87	Vgll3	0.000709985	-3.28389
Agtr1a	88	Agtr1a	0.0692078	-2.73726
Avpr1a	88	Avpr1a	9.69237e-06	-3.95677
Htr1d	88	Htr1d	0.0440791	1.63112
Vipr2	88	Vipr2	0.0842501	-2.84487
F3	89	F3	0.508171	0.703966
Fgl2	89	Fgl2	0.253765	-1.59567
Procr	89	Procr	0.0125319	-1.02707
Serping1	89	Serping1	1.54902e-09	-4.39741
Bdkrb1	90	Bdkrb1	0.00542515	-3.12504
Bdkrb2	90	Bdkrb2	0.0558122	-3.60157
Kng2	90	Kng2	0.000534088	-3.94217
Cpz	91	Cpz	2.06766e-07	-5.1896
Nfat5	91	Nfat5	0.104371	0.485959
Ostf1	91	Ostf1	0.100009	0.59338
Oxr1	91	Oxr1	0.18002	0.503836
Ccdc34	92	Ccdc34	0.0435687	-0.874467
Fam198b	92	Fam198b	2.52318e-05	-3.9114
Frem1	92	Frem1	0.00283398	-5.252
Tmem144	92	Tmem144	0.516669	-0.661661
Arrdc3	93	Arrdc3	2.45639e-05	1.28943
Lhfpl2	93	Lhfpl2	0.079725	-1.48647
Plag1	93	Plag1	0.031246	1.69931
Cox5b	94	Cox5b	0.0691286	-0.446744
Cox6b1	94	Cox6b1	0.200868	-0.356802
Cox7a1	94	Cox7a1	0.00503956	0.94326
Ndufa4	94	Ndufa4	0.114416	-1.05939
Ndufa4l2	94	Ndufa4l2	0.00340288	-2.35798
Ndufs6	94	Ndufs6	0.233024	-0.450251
Ndufv3	94	Ndufv3	0.0695543	0.720154
Arl6ip1	95	Arl6ip1	0.0195952	0.559998
Mns1	95	Mns1	0.00115227	-1.71072
Reep2	95	Reep2	0.364342	0.485577
Reep5	95	Reep5	0.192809	-0.46657
Rtn1	95	Rtn1	0.0160537	-3.94888
Sec61b	95	Sec61b	0.0450124	-0.819348
BC061194	96	BC061194	0.109332	2.27423
Dnaic1	96	Dnaic1	0.0109812	-5.83033
Nphp1	96	Nphp1	0.055997	-0.723507
Pusl1	96	Pusl1	0.0867937	-0.640752
Spag6	96	Spag6	0.135761	-4.38336
Wbscr16	96	Wbscr16	0.00613073	-0.625351
Fat2	97	Fat2	0.118407	-1.11419
Gucy1a2	97	Gucy1a2	0.0358734	-2.34708
Mrvi1	97	Mrvi1	0.0262708	-2.13879
Slc36a1	97	Slc36a1	0.00473633	-0.5908
Zfp750	97	Zfp750	0.0472034	-1.29534
Aldh1a2	98	Aldh1a2	0.00988264	-2.64562
Aox3	98	Aox3	0.0204472	-3.09672
Cyp26a1	98	Cyp26a1	0.0598419	-2.30582
Cyp26b1	98	Cyp26b1	0.253175	1.16904
Cyp26c1	98	Cyp26c1	0.736616	-0.894908
Dhrs3	98	Dhrs3	2.7371e-05	0.868836
Aebp2	99	Aebp2	0.0618227	0.47647
Asxl2	99	Asxl2	0.00658366	0.643899
Asxl3	99	Asxl3	0.0487702	-3.17669
Pcgf5	99	Pcgf5	0.0247081	1.33791
Phf19	99	Phf19	0.209359	-1.33846
Rnf2	99	Rnf2	0.154753	0.480506
Scml2	99	Scml2	0.0942753	-4.02734
Chl1	100	Chl1	0.000745636	-3.64083
Cntnap3	100	Cntnap3	0.230083	-3.61615
Nfasc	100	Nfasc	0.00106811	-3.02075
Hnrnph1	101	Hnrnph1	0.124026	-0.39099
Mbnl1	101	Mbnl1	0.110964	-0.448178
Mbnl2	101	Mbnl2	0.000895124	0.652502
Rbm24	101	Rbm24	0.142809	-6.00256
Srrm4	101	Srrm4	0.00874541	-3.81141
Ahcy	102	Ahcy	0.356732	-0.660467
Eno1	102	Eno1	0.0213166	0.729996
Pi16	102	Pi16	4.00997e-06	-4.70142
Mnt	103	Mnt	0.0679344	0.578623
Mxd1	103	Mxd1	0.000114495	1.96765
Mxd4	103	Mxd4	0.772186	-0.245794
Mxi1	103	Mxi1	0.000341631	1.58913
Dscaml1	104	Dscaml1	0.155077	2.57926
Ntn5	104	Ntn5	0.24659	-0.899491
Sdk2	104	Sdk2	0.155077	-2.82112
Slit3	104	Slit3	2.06766e-07	-4.40181
Daam2	105	Daam2	0.0032849	-1.48319
Fcho2	105	Fcho2	0.348442	0.297197
Gas7	105	Gas7	0.000186675	-2.45747
Col6a6	106	Col6a6	0.00165469	-4.29796
Itga10	106	Itga10	0.296559	-0.858367
Thbs3	106	Thbs3	0.000737547	-1.35369
Cd40	107	Cd40	0.0952858	-2.36077
Eda2r	107	Eda2r	0.00159277	-2.93268
Edaradd	107	Edaradd	0.307059	-1.76948
Tab2	107	Tab2	0.23362	0.305004
Tank	107	Tank	0.282669	-0.361528
Traf6	107	Traf6	0.0166	0.505853
Xiap	107	Xiap	0.0411077	0.529126
Gna13	108	Gna13	0.149941	0.592034
S1pr1	108	S1pr1	0.174913	-1.46508
S1pr3	108	S1pr3	3.2634e-06	-3.74164
Cd209f	109	Cd209f	0.346579	-4.88793
Lsp1	109	Lsp1	8.23448e-08	-3.63508
Map3k1	109	Map3k1	0.20192	0.782508
Aqp1	110	Aqp1	0.0265114	-1.45237
Aqp2	110	Aqp2	0.0500437	-3.12704
Aqp3	110	Aqp3	0.0764242	2.14461
Aqp6	110	Aqp6	0.0101157	-5.34028
Gpx3	111	Gpx3	0.00016246	-2.27439
Gpx7	111	Gpx7	0.0165603	-2.2625
Txn1	111	Txn1	0.267431	-0.495484
Aff4	112	Aff4	8.03651e-06	0.722624
Cdk9	112	Cdk9	0.325724	0.329908
Eaf1	112	Eaf1	0.0627815	0.34633
Ces1d	113	Ces1d	0.0917285	-7.39397
Clec14a	113	Clec14a	0.174274	-2.19415
Tmem204	113	Tmem204	2.80506e-05	-2.79481
Dgki	114	Dgki	0.00730214	-4.31084
Hoxa10	114	Hoxa10	0.0958948	-4.01344
Lcor	114	Lcor	0.125064	0.498463
Rcor2	114	Rcor2	0.150523	1.49516
Sertad2	114	Sertad2	0.0167137	0.709374
Ms4a4d	115	Ms4a4d	4.47435e-12	-6.45558
Tmem176a	115	Tmem176a	0.592042	-0.57266
Tmem176b	115	Tmem176b	0.650107	-0.555227
Dpy19l4	116	Dpy19l4	0.728055	0.271877
Fndc3a	116	Fndc3a	0.0634467	0.90774
Rftn1	116	Rftn1	1.23138e-07	-4.05415
Bloc1s6	117	Bloc1s6	0.00168801	0.572851
Col24a1	117	Col24a1	0.0769491	-2.22986
Fam91a1	117	D15Ertd621e	0.0442594	0.371653
Ankrd13c	118	Ankrd13c	0.165684	-0.464515
Arhgap12	118	Arhgap12	0.0742684	0.580315
Cdc42bpa	118	Cdc42bpa	0.00180385	0.574951
Tsc22d4	118	Tsc22d4	0.0493318	0.41578
Fam26e	119	Fam26e	0.118997	-1.68993
Filip1	119	Filip1	0.0102761	-2.04059
Ggt5	119	Ggt5	0.0059297	-3.76281
Stam	120	Stam	0.00343353	0.596679
Vps37a	120	Vps37a	0.064859	0.423116
Vps37b	120	Vps37b	0.0395848	0.633705
Ace3	121	Ace3	0.100984	4.05429
Agtr2	121	Agtr2	0.0035017	-6.55434
Prcp	121	Prcp	0.0273736	-0.703889
Mut	122	Mut	0.0757888	-0.4871
Nkap	122	Nkap	0.000796502	0.380665
Snrnp40	122	Snrnp40	0.228625	-0.265064
Snrpf	122	Snrpf	0.154402	-0.55121
Sowahc	122	Sowahc	0.105152	0.831226
Bhlhe40	123	Bhlhe40	0.000627319	1.42856
Bhlhe41	123	Bhlhe41	0.105402	0.835987
Nfil3	123	Nfil3	0.0850397	0.888331
Inadl	124	Inadl	0.976042	0.11864
Lin7a	124	Lin7a	0.000230223	-5.12526
Mpdz	124	Mpdz	0.218197	-1.15111
Mpp5	124	Mpp5	0.00022162	0.789588
Nf2	124	Nf2	0.0924012	-0.453294
Tjp1	124	Tjp1	0.205958	0.732709
Tjp2	124	Tjp2	0.165684	0.341864
Chd5	125	Chd5	0.386381	0.866527
Nynrin	125	Nynrin	0.026852	-1.84638
Prrg3	125	Prrg3	0.000143043	-3.07838
Pafah1b3	126	Pafah1b3	2.81891e-05	0.735358
Pla2g2f	126	Pla2g2f	0.235977	-3.62752
Pla2g7	126	Pla2g7	0.148493	-0.855732
Atf7	127	Atf7	0.0566433	0.5397
Creb1	127	Creb1	0.246567	0.383049
Dusp1	127	Dusp1	0.0665059	1.22197
Egr1	127	Egr1	0.101225	0.665886
Fos	127	Fos	0.502625	0.761818
Fosl2	127	Fosl2	0.00526279	0.871823
Jund	127	Jund	0.117224	0.732242
Apcdd1	128	Apcdd1	0.000702958	-2.19929
Itih5	128	Itih5	0.0438396	-1.94133
Lrp5	128	Lrp5	0.197658	0.463558
Exo1	129	Exo1	0.253175	-1.16677
Fancd2	129	Fancd2	0.0658638	-1.30212
Fbxo18	129	Fbxo18	0.0992178	0.24144
Gen1	129	Gen1	0.213128	-1.06631
Hltf	129	Hltf	0.135556	-0.388009
Rad51	129	Rad51	0.080515	-1.40172
Recql4	129	Recql4	0.165357	-1.1278
Rmi1	129	Rmi1	0.0519683	0.407321
Adh1	130	Adh1	0.0414599	-3.16563
Adh7	130	Adh7	0.11406	-2.62803
Aldh1a7	130	Aldh1a7	0.317091	-1.4023
Mrap	130	Mrap	0.00864287	-3.01876
Pnrc1	130	Pnrc1	0.0602853	0.726985
Sgcd	131	Sgcd	0.118871	-1.81368
Sntb1	131	Sntb1	0.0144292	-3.41709
Sntg1	131	Sntg1	0.0112098	-4.14653
Cpeb2	132	Cpeb2	0.0218252	0.652567
Cpeb4	132	Cpeb4	0.529654	0.309305
Lsm14a	132	Lsm14a	0.111792	0.297604
Msi2	132	Msi2	0.00155625	0.567413
Pum2	132	Pum2	0.121131	0.503279
Aldh1b1	133	Aldh1b1	0.241982	-2.37113
Atic	133	Atic	0.398685	-0.468585
Cct3	133	Cct3	0.0919368	-0.404515
Ppp2r2a	133	Ppp2r2a	0.288181	0.479012
Ppp5c	133	Ppp5c	0.000443694	-0.557313
Tatdn1	133	Tatdn1	0.0369834	0.281293
Adrbk2	134	Adrbk2	2.72596e-07	-4.90616
Grk5	134	Grk5	0.740535	-0.442244
Grk6	134	Grk6	0.105985	-0.606171
Ada	135	Ada	0.292251	-0.493855
Cda	135	Cda	0.0036608	1.2429
Guk1	135	Guk1	0.285034	-0.613889
Itpa	135	Itpa	0.0682571	-0.619805
Tyms	135	Tyms	0.104351	-0.943264
Upp1	135	Upp1	0.204278	0.881466
Zfp607b	135	C030039L03Rik	0.114948	0.980002
Alox5ap	136	Alox5ap	0.0605698	-1.66332
Cd52	136	Cd52	0.539147	-1.60456
Lilrb4	136	Lilrb4	0.238372	-1.71232
Mpeg1	136	Mpeg1	0.197828	-1.40206
Ms4a6b	136	Ms4a6b	0.00902055	-3.97749
Ms4a6c	136	Ms4a6c	0.0179068	-3.50819
Ms4a6d	136	Ms4a6d	0.299053	-2.26934
Pld4	136	Pld4	0.128911	-2.03435
Cad	137	Cad	0.0477535	-0.854347
Crmp1	137	Crmp1	0.199419	-5.04172
Dpysl4	137	Dpysl4	0.000614529	-6.61791
Dpysl5	137	Dpysl5	0.64655	-0.741914
Plxna3	137	Plxna3	0.0351795	0.752819
Copz2	138	Copz2	0.172504	-1.13934
Dipk2a	138	1190002N15Rik	0.041658	0.833231
Slc9a9	138	Slc9a9	0.00202885	-2.87608
Des	139	Des	1.85595e-06	-4.38294
Mybpc1	139	Mybpc1	0.603917	-2.1442
Tmod2	139	Tmod2	0.00633981	-2.071
Tnnc1	139	Tnnc1	0.67615	0.540909
Ccdc17	140	Ccdc17	0.224141	-0.907701
Coro7	140	Coro7	0.139865	0.585982
Fam109b	140	Fam109b	0.400116	-1.07454
Lrrn2	140	Lrrn2	1.92421e-06	-3.98297
Tmem81	140	Tmem81	0.346362	0.343969
Fhl5	141	Fhl5	0.00361465	-5.8375
Gpr63	141	Gpr63	0.048339	-2.30644
Gsg1	141	Gsg1	0.132169	-1.09398
Gdpd2	142	Gdpd2	0.00196646	-3.11552
Reck	142	Reck	0.0472034	-2.44285
Unc93a	142	Unc93a	0.184821	-1.50951
Agpat9	143	Agpat9	0.174913	0.734506
Bscl2	143	Bscl2	0.0268095	-0.445352
Lrrn4cl	143	Lrrn4cl	0.00506371	-1.77714
Reep1	143	Reep1	0.441848	1.31662
Spg21	143	Spg21	0.0789826	0.420956
Bex1	144	Bex1	0.0743119	-1.7013
Tceal3	144	Tceal3	0.000518539	-5.13973
Tceal5	144	Tceal5	0.248553	-1.30659
Enox1	145	Enox1	0.0917509	-2.48005
Fam53b	145	Fam53b	6.8004e-06	-0.998982
Zgpat	145	Zgpat	0.612729	-0.194972
Chst4	146	Chst4	0.00359894	-3.59264
Gal3st2	146	Gal3st2	0.252274	-2.72272
Gm6086	146	Gm6086	0.0211778	-4.05288
C1qtnf1	147	C1qtnf1	0.0187226	-1.55678
C1qtnf3	147	C1qtnf3	0.00649387	-3.55952
Fam132a	147	Fam132a	0.20913	-0.912278
Dennd2a	148	Dennd2a	0.00697035	-1.16262
Gdi1	148	Gdi1	0.368722	0.416146
Gm27029	148	Aarsd1	0.00571196	-0.870325
Arid2	149	Arid2	0.264347	0.460248
Asf1b	149	Asf1b	0.128565	-1.25407
Cenpa	149	Cenpa	0.0101668	-1.67151
Chd2	149	Chd2	0.0868586	0.512743
Hells	149	Hells	0.112003	-0.989151
Phf21a	149	Phf21a	0.300761	0.465462
Smarca1	149	Smarca1	0.101225	-1.38928
Tspyl1	149	Tspyl1	0.403764	0.272537
Tspyl4	149	Tspyl4	0.333238	-0.854766
Eif4b	150	Eif4b	0.0516654	0.499872
Eif4g3	150	Eif4g3	0.125661	-0.373198
Eif4h	150	Eif4h	0.266612	0.4891
Eme1	150	Eme1	0.148493	-0.706949
Nat9	150	Nat9	0.282941	0.575202
Nfkbil1	150	Nfkbil1	0.302429	0.40126
Smg1	150	Smg1	0.0448099	0.562471
Smg5	150	Smg5	0.159867	-0.375138
Tbl2	150	Tbl2	0.192905	1.03758
Cplx2	151	Cplx2	4.52572e-06	-3.44571
Snap47	151	Snap47	0.579457	0.399899
Stx4a	151	Stx4a	0.214508	0.378371
Stxbp5l	151	Stxbp5l	0.15147	-3.63238
Abhd18	152	3110057O12Rik	0.248736	1.25825
Blcap	152	Blcap	0.0427779	0.563912
Htra3	152	Htra3	0.00221068	-2.50831
Arc	153	Arc	0.184689	1.24921
Gpr98	153	Gpr98	0.0946718	-1.47999
Lgi2	153	Lgi2	2.41685e-05	-3.16578
Pm20d1	153	Pm20d1	0.606453	-0.780328
Accs	154	Accs	0.621764	-0.463271
Aldoart1	154	Aldoart1	0.00239597	1.57691
Aldoart2	154	Aldoart2	0.103866	2.83542
Aldob	154	Aldob	0.0177629	-2.75179
Epm2a	155	Epm2a	0.228841	1.36635
Gbe1	155	Gbe1	4.40626e-05	2.08679
Nhlrc1	155	Nhlrc1	0.345958	0.822767
Csf1	156	Csf1	0.00155625	-1.59795
Emr1	156	Emr1	0.184131	-2.50951
Fcgr2b	156	Fcgr2b	0.373032	-1.43363
Fcgr3	156	Fcgr3	0.33927	-0.766272
Fcgrt	156	Fcgrt	0.0274491	-1.16486
Acap1	157	Acap1	0.0138635	0.894158
Agfg2	157	Agfg2	0.253958	0.566725
Arf3	157	Arf3	0.112937	0.490303
Asap1	157	Asap1	0.0436926	0.57107
Dus4l	158	Dus4l	0.0519683	-0.676238
Ftsj1	158	Ftsj1	0.375817	-0.387988
Ftsj3	158	Ftsj3	0.0166	-0.566395
Tbl3	158	Tbl3	0.127621	-0.326186
Trmt6	158	Trmt6	0.23739	-0.394364
Trmt61a	158	Trmt61a	0.152035	-0.881823
Actr3b	159	Actr3b	0.182339	-2.47667
Wasl	159	Wasl	0.178499	0.747847
Wipf3	159	Wipf3	0.00120008	-3.17895
Adam12	160	Adam12	0.419022	-0.552434
Itga9	160	Itga9	5.64897e-09	-3.77555
Mmp14	160	Mmp14	0.857086	-0.420981
Gm15284	161	Gm15284	0.0193699	-6.34598
Gm5771	161	Gm5771	0.0566433	-4.80596
Prss1	161	Prss1	0.291606	-6.01778
Prss3	161	Prss3	0.244101	-5.00049
Try10	161	Gm5409	0.224597	-5.66724
Try5	161	Try5	0.116853	-4.14451
Trpc4	162	Trpc4	0.246456	-3.49729
Trpc6	162	Trpc6	0.00515775	-1.86381
Trpv4	162	Trpv4	0.0574319	-1.29204
Btg1	163	Btg1	0.00208854	0.823169
Prmt1	163	Prmt1	0.155077	-0.57413
Prmt6	163	Prmt6	0.17331	-0.415009
Ppy	164	Ppy	0.00911768	-4.27267
Rfx6	164	Rfx6	0.163461	-2.59415
Sst	164	Sst	0.0789826	-8.05954
Boc	165	Boc	0.0105331	-2.94942
Ptch2	165	Ptch2	0.136762	-0.709555
Scube2	165	Scube2	0.0936828	-2.71446
Itk	166	Itk	0.203462	-3.71608
Lcp2	166	Lcp2	0.0524075	-2.12795
Ly9	166	Ly9	0.0121824	-4.70914
Arhgdib	167	Arhgdib	0.00106679	-2.97273
Arhgdig	167	Arhgdig	0.212831	-1.12846
Rac1	167	Rac1	0.208021	0.374373
Gm10146	168	Lsm7	0.0234664	-0.459083
Sart3	168	Sart3	0.0608021	0.337655
Snrpc	168	Snrpc	0.135761	-0.464301
Baiap2l1	169	Baiap2l1	0.07283	0.689856
Fam114a2	169	Fam114a2	0.000426237	0.512
Ifltd1	169	Ifltd1	0.355468	-2.4183
mCG_20042	169	1810022K09Rik	0.439432	-0.340165
4930451I11Rik	170	4930451I11Rik	0.000221622	2.05954
4930590J08Rik	170	4930590J08Rik	0.237336	1.38547
Odf4	170	Odf4	0.380968	2.45156
Fam149b	171	Fam149b	0.0390058	-0.41162
Frmd8	171	Frmd8	0.264597	0.517838
Heg1	171	Heg1	0.0201597	-2.01212
Tigd3	171	Tigd3	0.220258	0.656005
Pgpep1	172	Pgpep1	0.00990243	0.742817
Srpx	172	Srpx	0.0783108	-0.957336
Tmem17	172	Tmem17	0.224141	-0.751793
Nkpd1	173	Nkpd1	0.077863	1.25699
Pdzrn3	173	Pdzrn3	0.0187226	-2.70411
Psg20	173	Psg20	0.876185	-1.16635
Trappc6a	173	Trappc6a	0.00229202	0.670243
Gtf2a1	174	Gtf2a1	0.0317747	0.781703
Gtf2a2	174	Gtf2a2	0.253423	-0.352665
Gtf2e2	174	Gtf2e2	0.0751779	0.638252
Polr2d	174	Polr2d	0.299896	0.402744
Snapc1	174	Snapc1	0.418795	0.482083
Snapc2	174	Snapc2	0.195611	0.50197
Snapc5	174	Snapc5	0.102835	-0.863903
Rbm43	175	Rbm43	0.0460194	-0.844851
Rnf180	175	Rnf180	0.0165559	-4.1283
Ypel5	175	Ypel5	0.261282	0.569639
Kcnc3	176	Kcnc3	0.00120697	1.80151
Kcnd3	176	Kcnd3	0.346362	-1.0438
Kcnt2	176	Kcnt2	0.155077	-3.2723
C1ra	177	C1ra	6.11323e-05	-2.72256
Fcna	177	Fcna	0.389765	0.93098
Fcnb	177	Fcnb	0.38702	-2.07016
Acrbp	178	Acrbp	0.623805	0.380009
Dpy19l2	178	Dpy19l2	0.201581	4.72375
Pcsk4	178	Pcsk4	0.11926	0.948574
Smcp	178	Smcp	0.31469	2.2489
Spaca1	178	Spaca1	0.00880808	-6.45922
Spata22	178	Spata22	0.0615444	-3.7912
Zpbp	178	Zpbp	0.266612	-3.07091
Aass	179	Aass	0.0120098	-4.51047
Ccrn4l	179	Ccrn4l	0.0722684	0.569563
Gpr21	179	Gpr21	0.502973	0.317641
Rabgap1	179	Rabgap1	0.187637	0.475025
Tmem71	179	Tmem71	0.145176	1.53306
Nsg1	180	Nsg1	0.0519791	-1.07069
Ppapdc3	180	Ppapdc3	0.733788	-0.587325
Tmub1	180	Tmub1	0.000403322	0.806817
Ppp1r3b	181	Ppp1r3b	0.00159435	1.46469
Ppp1r3c	181	Ppp1r3c	0.402289	1.38437
Ppp1r3d	181	Ppp1r3d	0.179492	-3.72398
Ppp1r3f	181	Ppp1r3f	0.195543	0.813108
Pcdhb2	182	Pcdhb2	0.0558112	-2.2076
Pcdhb3	182	Pcdhb3	0.168961	-1.89865
Slc25a2	182	Slc25a2	0.0952442	1.6114
Syt17	182	Syt17	0.142652	1.23052
Elovl6	183	Elovl6	0.251348	-0.782174
Fads1	183	Fads1	0.398694	-1.09823
Fads2	183	Fads2	0.000424823	-1.5005
C2cd4a	184	C2cd4a	0.101684	-2.75765
Cdc123	184	Cdc123	0.162167	-0.254317
Igf2bp2	184	Igf2bp2	0.00335396	1.09174
Zbed3	184	Zbed3	0.522581	-0.467324
Hoxa7	185	Hoxa7	0.111304	-3.4663
Hoxa9	185	Hoxa9	0.0348511	-5.14483
Mllt10	185	Mllt10	0.126651	0.331311
Mllt3	185	Mllt3	0.247344	0.472723
Camkk2	186	Camkk2	0.20612	-0.537718
Ccdc80	186	Ccdc80	1.70272e-05	-3.25765
Dapk2	186	Dapk2	0.247802	-1.37229
Dapk3	186	Dapk3	0.791685	0.170419
Rgs7bp	187	Rgs7bp	0.000808337	-6.34083
Rgs9	187	Rgs9	0.202351	1.57854
Rgs9bp	187	Rgs9bp	0.422538	1.24357
Cfi	188	Cfi	0.095125	-1.79039
F11	188	F11	0.584164	-1.08573
Fga	188	Fga	0.184106	-3.47891
Habp2	188	Habp2	0.12304	-1.37458
Serpinf2	188	Serpinf2	0.499194	-1.4383
Tfpi2	188	Tfpi2	0.00143366	-3.25652
Tmprss7	188	Tmprss7	0.413347	1.59826
Ammecr1	189	Ammecr1	0.179918	0.517614
Ammecr1l	189	Ammecr1l	0.631738	0.223977
Lrrc55	189	Lrrc55	0.000120066	-4.03022
Tmem229b	189	Tmem229b	0.299053	-1.06923
Atg12	190	Atg12	0.174913	0.548667
Dram1	190	Dram1	0.0313048	-2.13616
Rubcn	190	1700021K19Rik	0.0602569	0.700874
Uvrag	190	Uvrag	0.342347	-0.371851
Cog4	191	Cog4	0.483814	0.147519
Fam71f2	191	Fam71f2	0.00011774	2.05204
Tgoln1	191	Tgoln1	0.34959	0.436443
Mical3	192	Mical3	0.192809	0.499041
Pdlim3	192	Pdlim3	0.0500437	-3.95022
Smtn	192	Smtn	0.323264	0.783911
Smtnl2	192	Smtnl2	0.03895	1.77547
Arhgap28	193	Arhgap28	0.0118342	-2.45049
Prr16	193	Prr16	0.107375	-2.78748
Qpct	193	Qpct	0.28998	-1.01354
Ifit1bl2	194	2010002M12Rik	0.141775	-2.01745
Slfn5	194	Slfn5	0.000205953	-3.24122
Zcchc2	194	Zcchc2	0.712009	0.141051
Mrap2	195	Mrap2	0.187588	-2.91221
Slc15a4	195	Slc15a4	0.124637	0.577165
Tmem132d	195	Tmem132d	0.0133989	-5.6194
Zfp454	195	Zfp454	0.368722	-1.61604
Dhfr	196	Dhfr	0.152141	-0.760557
Fpgs	196	Fpgs	0.0658988	-0.743108
Mthfd1	196	Mthfd1	0.166681	-0.714926
Mthfd1l	196	Mthfd1l	0.0907085	0.875344
Shmt1	196	Shmt1	0.438591	-0.689477
4930523C07Rik	197	4930523C07Rik	0.0541601	0.589274
Abcd2	197	Abcd2	0.0358734	-2.14615
Acnat2	197	Acnat2	0.49343	-1.40312
Slc15a5	197	Slc15a5	0.397913	-5.46887
Tex52	197	4933413G19Rik	0.096449	-1.19404
Gas6	198	Gas6	0.014271	-2.34624
Maea	198	Maea	0.453636	0.221733
Ranbp10	198	Ranbp10	0.55636	0.200412
Ranbp9	198	Ranbp9	0.232291	0.358319
Rccd1	198	Rccd1	0.148493	-0.58888
Wdr26	198	Wdr26	0.568662	0.294619
Zfp395	198	Zfp395	0.0234799	1.30299
Arl4d	199	Arl4d	0.124878	1.4241
Arl5a	199	Arl5a	0.457349	0.445368
Arl5b	199	Arl5b	0.0509494	0.574493
Arl8b	199	Arl8b	0.0845036	0.612478
Igsf6	200	Igsf6	0.0262708	0.598233
Mettl10	200	Mettl10	0.622655	-0.329127
Mettl9	200	Mettl9	0.0551605	0.437709
Mfsd13b	200	4933427G17Rik	0.15645	1.81366
Ccl9	201	Ccl9	0.022158	-2.39556
Edn2	201	Edn2	0.186458	1.60259
Edn3	201	Edn3	0.288536	-4.5127
Npy	201	Npy	0.271383	1.57886
Oxt	201	Oxt	0.294934	-1.7819
Actl6a	202	Actl6a	0.186628	-0.33835
Banf1	202	Banf1	0.205634	-0.77722
Brd9	202	Brd9	0.273285	-0.38569
Dpf2	202	Dpf2	0.0787085	0.372331
Lmntd2	202	1600016N20Rik	0.191981	0.899625
Aak1	203	Aak1	0.380968	0.276745
Aftph	203	Aftph	0.103073	0.493828
Cltb	203	Cltb	0.266864	-0.399576
Fcho1	203	Fcho1	0.147797	1.07997
Necap1	203	Necap1	0.114783	0.626847
Atxn1	204	Atxn1	0.2404	0.721982
Cse1l	204	Cse1l	0.381783	-0.437731
Eed	204	Eed	0.69314	0.190704
Hmga2	204	Hmga2	0.323264	1.02095
Hnrnpa2b1	204	Hnrnpa2b1	0.118796	-0.619036
Ppp1r9b	204	Ppp1r9b	0.186077	-0.359153
Slc25a5	204	Slc25a5	0.0146728	-0.937367
Atox1	205	Atox1	0.126926	-0.416095
Atp7a	205	Atp7a	0.00837999	0.697056
Mt1	205	Mt1	0.117224	1.14394
Mt2	205	Mt2	0.384862	1.2651
Mt3	205	Mt3	0.6332	2.07369
Mt4	205	Mt4	0.523919	2.36188
Eif4ebp1	206	Eif4ebp1	0.113545	0.613196
Pik3c2a	206	Pik3c2a	0.0320347	0.444186
Rictor	206	Rictor	0.0733911	0.837395
Rps6kb1	206	Rps6kb1	0.634841	-0.237207
Sgk3	206	Sgk3	0.309658	-0.956683
Sh3pxd2a	206	Sh3pxd2a	0.117224	-0.472696
Sh3pxd2b	206	Sh3pxd2b	0.932994	-0.103803
