# Supplementary material for: A network embedding approach to identify active modules in biological interaction networks
Source: Life Sci Alliance. 2023 Jun 20;6(9):e202201550. doi: 10.26508/lsa.202201550 (PMC10282331; doi:10.26508/lsa.202201550)
Supplement: Supplementary file 10 [file LSA-2022-01550_TableS10.xlsx]

## Sheet: list of modules
module_nb	genes	s score	pvalue
1	Bgn Col1a1 Col1a2 Col3a1 Col5a2 Col6a3 Dcn Fbn1 Lum Mmp2 Postn	18.638	5.67506e-07
2	Cel Cela2a Cela3b Clps Cpa1 Cpb1 Ctrb1 Ctrl Gp2 Pdia2 Pla2g1b Pnlip Pnliprp1 Prss2 Reg1 Rnase1 Sycn Try5 Zg16 mCG_15095	10.9713	0.000557887
3	Apoc1 Apoe Myl9 Tagln	9.63364	0.000304049
4	Aldoa Ldha Pgam1	8.3478	0.000579068
5	Arhgap11a Birc5 Bub1 Bub1b Ccnb2 Cdc20 Cdca3 Cdkn3 Cenpn Cenpw Cep55 Ckap2 Foxm1 Gtsf1 Hmmr Kif15 Kif20a Melk Nek2 Paf Pbk Pttg1 Racgap1 Shcbp1 Spag5 Tpx2	6.9501	0.00316827
6	Gbp2 Gbp3 Gbp6 Gbp7 Iigp1	6.92268	0.00363805
7	Gapdh Gpi1 Pkm	5.7212	0.0067752
8	Ahsg Alb Pah Proc	4.36591	0.0225363
9	Bccip Ftsj3 Las1l Lyar Polr1e Rrp9 Wdr46	4.27667	0.0254347
10	Chchd1 Mrpl14 Mrps18a	4.08584	0.0236666
11	Col4a1 Col4a2 Papln	3.91808	0.026588
12	Atp5g1 Cox5b Cox6b1 Mdh2 Sdhb Uqcr10	3.7819	0.0309367
13	Gucy1a3 Gucy1b3 Iars2	3.62194	0.0324795
14	Fgf12 Ghdc Gpc3	3.47797	0.0357109
15	Psma1 Psma4 Psmb10 Psmb8 Psmb9 Psmc4 Psmd13 Psmd3 Tap1	3.11981	0.0469133

## Sheet: genes to modules
gene	#module	query	pvalue	log2foldchange
Bgn	1	Bgn	1.42792e-12	-4.37128
Col1a1	1	Col1a1	2.49249e-08	-4.40426
Col1a2	1	Col1a2	4.65338e-10	-4.45271
Col3a1	1	Col3a1	3.34572e-10	-4.57201
Col5a2	1	Col5a2	4.58029e-10	-4.33438
Col6a3	1	Col6a3	3.54209e-07	-4.32683
Dcn	1	Dcn	1.29212e-09	-4.77855
Fbn1	1	Fbn1	9.77995e-06	-3.60076
Lum	1	Lum	1.36309e-05	-4.73017
Mmp2	1	Mmp2	5.60146e-09	-4.41272
Postn	1	Postn	2.18371e-09	-5.31191
Cel	2	Cel	0.00291244	-5.86
Cela2a	2	Cela2a	6.53956e-05	-5.20633
Cela3b	2	Cela3b	0.0103911	-5.26584
Clps	2	Clps	3.28023e-06	-5.88687
Cpa1	2	Cpa1	0.00197571	-6.21683
Cpb1	2	Cpb1	0.001057	-6.79236
Ctrb1	2	Ctrb1	0.000366071	-6.95703
Ctrl	2	Ctrl	0.0016064	-3.30481
Gp2	2	Gp2	0.0202287	-7.09537
Pdia2	2	Pdia2	0.00433519	-1.34626
Pla2g1b	2	Pla2g1b	0.0211253	-2.32752
Pnlip	2	Pnlip	0.20928	-5.98339
Pnliprp1	2	Pnliprp1	0.0753045	-6.73598
Prss2	2	Prss2	0.0592842	-6.9168
Reg1	2	Reg1	0.0236425	-5.05572
Rnase1	2	Rnase1	0.0120094	-7.66489
Sycn	2	Sycn	7.18048e-05	-5.8412
Try5	2	Try5	0.116853	-4.14451
Zg16	2	Zg16	0.0131626	-6.31637
mCG_15095	2	2210010C04Rik	0.0782452	-6.59168
Apoc1	3	Apoc1	0.000657111	-3.28834
Apoe	3	Apoe	5.46845e-10	-2.9752
Myl9	3	Myl9	3.55888e-08	-4.03608
Tagln	3	Tagln	2.42528e-06	-3.20097
Aldoa	4	Aldoa	2.04475e-10	1.51069
Ldha	4	Ldha	1.70124e-05	1.42488
Pgam1	4	Pgam1	2.41685e-05	1.47713
Arhgap11a	5	Arhgap11a	0.162167	-0.802404
Birc5	5	Birc5	0.0975186	-1.39067
Bub1	5	Bub1	0.0417995	-1.48427
Bub1b	5	Bub1b	0.104739	-1.32077
Ccnb2	5	Ccnb2	0.00155625	-1.9013
Cdc20	5	Cdc20	0.0578978	-1.38707
Cdca3	5	Cdca3	0.00482107	-1.67799
Cdkn3	5	Cdkn3	0.0884574	-1.4713
Cenpn	5	Cenpn	0.0535451	-1.26767
Cenpw	5	Cenpw	0.218197	-1.22621
Cep55	5	Cep55	0.077005	-1.26865
Ckap2	5	Ckap2	0.0789826	-1.33152
Foxm1	5	Foxm1	0.0311756	-1.26454
Gtsf1	5	Gtsf1	0.866831	-1.48332
Hmmr	5	Hmmr	0.029964	-1.65673
Kif15	5	Kif15	0.150727	-1.24681
Kif20a	5	Kif20a	0.134867	-1.0701
Melk	5	Melk	0.132987	-1.24644
Nek2	5	Nek2	0.0109812	-1.61998
Paf	5	2810417H13Rik	0.0291862	-1.65326
Pbk	5	Pbk	0.150727	-1.15863
Pttg1	5	Pttg1	0.218197	-0.962415
Racgap1	5	Racgap1	0.109024	-1.27622
Shcbp1	5	Shcbp1	0.141825	-1.35877
Spag5	5	Spag5	0.132738	-1.11151
Tpx2	5	Tpx2	0.118751	-1.28471
Gbp2	6	Gbp2	0.00658366	-1.43131
Gbp3	6	Gbp3	0.00167872	-1.71539
Gbp6	6	Gbp10	0.0100682	-1.93762
Gbp7	6	Gbp7	7.08673e-07	-1.8114
Iigp1	6	Iigp1	0.00174426	-4.95173
Gapdh	7	Gapdh	1.11441e-05	1.30082
Gpi1	7	Gpi1	0.00052709	1.05064
Pkm	7	Pkm	0.00835293	0.83375
Ahsg	8	Ahsg	2.51959e-08	-7.70545
Alb	8	Alb	0.0170088	-3.0483
Pah	8	Pah	0.0376203	-7.37001
Proc	8	Proc	0.731371	0.598677
Bccip	9	Bccip	2.68034e-05	-0.693717
Ftsj3	9	Ftsj3	0.0166	-0.566395
Las1l	9	Las1l	0.898132	0.148664
Lyar	9	Lyar	0.0206115	-0.838402
Polr1e	9	Polr1e	0.0363314	-0.743636
Rrp9	9	Rrp9	0.125733	-0.599048
Wdr46	9	Wdr46	0.0757888	-0.448084
Chchd1	10	Chchd1	0.0897849	-0.427393
Mrpl14	10	Mrpl14	0.000745636	0.526656
Mrps18a	10	Mrps18a	0.00525737	-0.384475
Col4a1	11	Col4a1	3.62547e-06	-2.06879
Col4a2	11	Col4a2	0.000378931	-1.74933
Papln	11	Papln	0.857151	0.45215
Atp5g1	12	Atp5g1	0.106651	-0.460257
Cox5b	12	Cox5b	0.0691286	-0.446744
Cox6b1	12	Cox6b1	0.200868	-0.356802
Mdh2	12	Mdh2	0.0251747	-0.542386
Sdhb	12	Sdhb	0.0180039	-0.530534
Uqcr10	12	Uqcr10	0.050034	-0.430464
Gucy1a3	13	Gucy1a3	0.00114807	-4.50172
Gucy1b3	13	Gucy1b3	1.94846e-05	-6.8968
Iars2	13	Iars2	0.81303	-0.163867
Fgf12	14	Fgf12	0.019343	-5.002
Ghdc	14	Ghdc	0.655157	0.233719
Gpc3	14	Gpc3	6.62926e-06	-4.52195
Psma1	15	Psma1	0.100577	-0.308731
Psma4	15	Psma4	0.20913	-0.339566
Psmb10	15	Psmb10	0.136642	-0.766777
Psmb8	15	Psmb8	0.0514886	-2.26093
Psmb9	15	Psmb9	0.30372	-1.28927
Psmc4	15	Psmc4	0.113824	-0.388412
Psmd13	15	Psmd13	0.113662	-0.50412
Psmd3	15	Psmd3	0.0451873	-0.344605
Tap1	15	Tap1	0.530007	-1.07161
