# Supplementary material for: A network embedding approach to identify active modules in biological interaction networks
Source: Life Sci Alliance. 2023 Jun 20;6(9):e202201550. doi: 10.26508/lsa.202201550 (PMC10282331; doi:10.26508/lsa.202201550)
Supplement: Supplementary file 11 [file LSA-2022-01550_TableS11.xlsx]

## Sheet: list of modules
module_nb	genes	s score	pvalue
1	Fbn1 Fbn2 Lox Loxl1 Mfap2 Mfap5	12.9975	2.97045e-08
2	Col11a1 Col1a1 Col1a2 Col3a1 Col5a2 Pcolce2	12.3622	9.41746e-08
3	Aldoa Aldoart1 Aldob Aldoc Gapdh Pgam1 Pgk1-rs7 Tpi1	11.3474	3.22212e-07
4	Chst2 Fmod Ogn Prelp	11.1135	1.91647e-06
5	Cilp Grb10 Igf1 Igf1r Irs2 Pappa Pappa2	10.1085	4.18394e-06
6	Hk1 Hk2 Sis	10.0934	9.43434e-06
7	Atp1a3 Atp1b2 Fxyd1	9.78924	1.49305e-05
8	Lama1 Lama2 Lama4	9.47862	2.36103e-05
9	Ak4 Pde10a Pde3a Pde4b Pde7b Pde8a	9.39726	1.16833e-05
10	Hbegf Mmp2 S1pr3 Tbxa2r Timp3	9.10267	2.45978e-05
11	Col4a1 Col4a2 Col6a3 Col6a5 Col6a6	8.5619	5.21654e-05
12	Emilin1 Itga11 Itga9 Itgb8	8.49279	8.73191e-05
13	Aass Abat Acss3 Adh1 Adh7 Aldh7a1 Aoc3 Aox3 Cyp26a1 Dhrs3 Lrat Sccpdh	8.42308	2.25474e-05
14	Col15a1 Col16a1 Col18a1 Col19a1 Col8a2 Ctsk	8.36921	5.01093e-05
15	Csf1 Fgfr3 Flt1 Pdgfra Pdgfrb Shc3 Tek	8.1972	6.24137e-05
16	Atp2b3 Gucy1a2 Gucy1a3 Gucy1b3 Itpr1 Kcnmb1 Kcnmb2 Mrvi1 Prkg1 Slc8a1 Trpc6	8.11632	3.2837e-05
17	Bgn Glce Gpc3 Hs3st3b1 Ndst4 Sdc4	8.08942	7.30697e-05
18	Cel Ch25h Clps Cyp27a1 Cyp7b1 Pnlip Pnliprp1	7.48066	0.000156468
19	Apoe Dbi Pltp	7.47092	0.000353626
20	Adamts20 Adamtsl1 Spon1	7.45491	0.000360705
21	Col10a1 P4ha1 P4ha2	7.25707	0.000459719
22	Efna1 Efna3 Epha3	7.13406	0.00053341
23	Il6 Jak3 Map2k1	7.04923	0.000590437
24	Gria3 Gria4 Scn4a	7.03992	0.000597028
25	Kdr Pgf Vegfa	6.47901	0.00114536
26	C1ra C2 C4b Fcna Fcnb Masp1 Serping1	6.25407	0.000670541
27	A4gnt Chst4 Gcnt7 Muc6	6.24918	0.0013028
28	Ace3 Bdkrb1 Bdkrb2 Ednra Ednrb Kng2	5.74712	0.00125154
29	Nkd1 Nkd2 Ppp1r15b Ppp1r3b Tox4	5.63203	0.00180816
30	Atox1 Atp7a Sod3	5.60387	0.00295871
31	Actg2 Parva Pxn	5.55158	0.00312325
32	Myh10 Myh11 Myl9	5.51726	0.00323567
33	Dctpp1 Guk1 Itpa Ldha Nme1 Nme2 Pkm Rrm2b	5.46395	0.00115961
34	Sec13 Seh1l Sp100	5.38942	0.00368715
35	Adcy2 Adcy7 Gng10 Gng2	5.12317	0.00416684
36	Cybb Enpp3 Nampt Nnmt	5.10558	0.00423888
37	Cct3 Hspb8 Ppp5c	5.01891	0.00533154
38	Abcc9 Kcnj8 Trpa1	5.01214	0.00536688
39	Casp1 Casp12 Casp4	4.99193	0.00547353
40	Heyl Maml1 Rbpj	4.90725	0.00594133
41	Epb4.1l3 Lin7a Syn3	4.81993	0.00646055
42	Dkk2 Lrp6 Serpinf1	4.81723	0.0064772
43	Fli1 Runx1 Runx1t1	4.78754	0.00666312
44	Evc Gli1 Gli2 Ulk3	4.78537	0.00576064
45	Arhgdib Arhgdig Rhoj	4.77906	0.00671706
46	Bccip Ccne1 Ccne2 Ccnjl Cdkn1a	4.63436	0.00494916
47	Alox5ap Cyp2j13 Gpx3 Gpx7	4.5823	0.0069606
48	Cyp1b1 Hsd17b2 Srd5a2	4.58019	0.0080979
49	Cd36 Comp Thbs2 Thbs3 Thbs4	4.55016	0.00536346
50	Cd247 H2-DMb2 H2-Oa H2-Ob Hck Lck Myo9b Ptprc	4.54316	0.0030375
51	Slc2a1 Slc2a2 Ssrp1	4.40947	0.00947629
52	Ctrb1 Klk1 Klk1b5 Mmp9 Timp1	4.38557	0.00626326
53	Chst15 Csgalnact2 Dcn	4.35821	0.00992844
54	Ebf1 Kdm3a Kdm3b Pparg Zfml	4.32888	0.00660279
55	Siah2 Ubc Usp13	4.31688	0.0103065
56	Aebp2 Ino80d Pcgf5 Yy1	4.24718	0.00942691
57	Adm Calca Ramp2	4.18294	0.0116194
58	Aifm1 Bsg Ppia Slc16a3	4.15059	0.0102668
59	Ctrc Gm5771 Prss2 Prss3 Reg3a Reg3b Reg3d Reg3g Try10 Try4 Try5	4.14748	0.00319058
60	Robo1 Slit3 Srgap3	4.14432	0.012024
61	Cyp11b2 Hsd11b1 Hsd11b2	4.109	0.0124046
62	Fbxl7 Prickle1 Psma1 Psma4 Psmb10 Psmb3 Psmb8 Psmc4 Psmd13 Psmd3	4.07256	0.0036122
63	Snf8 Stam Vps36 Vps37a Vps37b	4.06401	0.00841399
64	Atad2 Dusp1 Esr1 Gtf2a1 Sp1 Zdhhc21	3.99913	0.00724401
65	Cplx2 Stx7 Vamp4	3.95637	0.0141718
66	Ddit4 Lnpep Ywhaz	3.93852	0.0143921
67	Ndufa10 Ndufa4l2 Ndufaf2 Ndufs6 Ndufv3	3.92806	0.00950303
68	Arsb Gusb Hyal1 Hyal3	3.91459	0.0125985
69	Egln1 Egln2 Egln3	3.89225	0.0149767
70	Aff4 Eaf1 Mllt3	3.76903	0.0166338
71	Ptges Ptgis Tbxas1	3.75751	0.0167965
72	Skil Smad3 Smad4	3.71234	0.0174475
73	Agtr1a Plau Serpine1 Serpine2	3.70081	0.0150933
74	Lcp2 Sh3bp2 Tec Vav3	3.61365	0.0162261
75	Adrbk1 Adrbk2 Grk6	3.60376	0.0191012
76	Got2 Il4i1 Mif	3.56794	0.019675
77	Klhl13 Klhl2 Klhl3	3.55849	0.019829
78	Npy Ppy Pyy	3.52692	0.0203502
79	Ap1g1 Ap1s2 Arrb1 Dnajc6 Picalm	3.48411	0.0139617
80	Itgb2 Itgb2l Thy1	3.47869	0.0211691
81	Cnot6l Cnot7 Eif4b Eif4h	3.45899	0.0184157
82	Acat1 Acly Aco1 Aco2 Cs Csl Ddo Hmgcs2 Idh3a Mdh2 Mut	3.45278	0.00610028
83	Bmt2 Fnip1 Fnip2 Sesn2 Wdr59	3.42286	0.0147003
84	Igfbp5 Igfbp6 Tmem219	3.3937	0.02268
85	Hgf Ranbp10 Ranbp9	3.38268	0.0228824
86	Kcns3 Scn1b Scn7a	3.37396	0.0230438
87	Gbe1 Gyg Gys1	3.31837	0.0240942
88	Crbn Dcaf12 Dcaf5 Ercc8	3.29651	0.0209825
89	Cela2a Cela3b Oip5	3.28931	0.0246593
90	Crmp1 Dpysl4 Gsk3b Polr1b Polr1e Znrd1	3.2728	0.0137361
91	Adssl1 Ampd2 Cad Gfpt2 Impdh1	3.26441	0.0167688
92	Chchd1 Mrpl42 Mrps18a Mrps24 Mrps28	3.25869	0.0168478
93	Cox10 Hmox1 Uqcrc1	3.25511	0.0253384
94	Bub1 Bub1b Mad2l1	3.24203	0.0256024
95	Ccl11 Ccl24 Ccl26	3.22368	0.0259763
96	Eda2r Edaradd Traf6	3.22341	0.0259819
97	Cd209f Cd209g Lsp1	3.21916	0.0260692
98	Ing2 Nfyb Nfyc	3.21411	0.0261733
99	Impa1 Impa2 Inpp1 Inpp4b Isyna1 Itpk1	3.17573	0.0149035
100	Capn5 Capn6 Capn9	3.15508	0.0274154
101	Antxr1 Tnfrsf18 Tnfsf18	3.11	0.0283968
102	Fads2 Pla1a Pla2g16	3.07853	0.029099
103	Hspd1 Pitrm1 Tril	3.05177	0.0297074
104	Bbc3 Bcl2l11 Bid Pmaip1	3.00997	0.0262471
105	Hic1 Nr5a2 Pias2	2.99776	0.0309676
106	Mecp2 Slc2a3 Sst	2.99077	0.031134
107	Mrap Pdyn Penk	2.97077	0.031614
108	Cpa1 Cpa2 Cpa3	2.95807	0.0319217
109	Fbp1 Fbp2 Gpi1 Pfkp	2.94157	0.0276553
110	Brip1 Eme1 Exo1 Gen1 Pole Rad51 Rbbp8 Rmi1	2.92601	0.0134548
111	C3 Cfh Cfi Cr1l	2.8827	0.0289172
112	Actr3b Arpc1b Wasl Wipf2 Wipf3	2.77959	0.024707
113	Msrb3 Prdx5 Txn1	2.74489	0.0374699
114	Dhfr Fpgs Mthfd1 Mthfd1l Tyms	2.72588	0.0257548
115	Bdnf Ntf5 Pcsk4 Pcsk5	2.70767	0.0329546
116	Boc Ccbl2 Cdo1	2.66946	0.0396125
117	Mcm2 Mcm3 Mcm5 Prim1	2.64837	0.0344238
118	Med12l Med13 Med13l Med18 Med9	2.64735	0.0273534
119	Rab11b Rab11fip1 Rab11fip5	2.62669	0.040871
120	Dnajb1 Dnajc3 Hspa12a	2.60627	0.041483
121	Rasal2 Rasgrf1 Rras	2.551	0.0431776
122	Arntl Bhlhe40 Bhlhe41	2.54885	0.0432445
123	Emb Gm5134 Ptprn2 Slc5a1	2.54001	0.0372471
124	Aftph Eps15l1 Necap1 Synrg	2.53076	0.0374964
125	Sirpb1a Trem2 Tyrobp	2.52159	0.0441016
126	Angpt1 Angpt2 Angpt4	2.51959	0.0441651
127	Bcat1 Bcat2 Bckdhb	2.50619	0.0445916
128	Dsc1 Dsc3 Dsg4 Pkp2	2.49416	0.0384972
129	Eea1 Rab5a Rab5b Rabgef1	2.48783	0.0386724
130	Adamts10 Adamts15 Adamts8 Adamtsl4 Sema5b Sspo	2.47299	0.0261743
131	Apitd1 Cenpm Cenpn Cenpp Cenpw Poln Stra13	2.46448	0.0238775
132	Bloc1s5 Bloc1s6 Hps3	2.44162	0.0466951
133	Apoa4 Apoc1 Apoc2	2.41609	0.0475484
134	Agl Pgm2 Pgm2l1	2.41542	0.0475708
135	Pde1a Pde1b Pde1c	2.40468	0.0479339
136	Arl6ip1 Ssr2 Ssr4	2.39631	0.0482178
137	Adam10 Cd34 Jag2 Tspan33	2.38719	0.0415475
138	Tmed5 Wif1 Wnt6	2.38045	0.0487603
139	Csnk1a1 Frat2 Fzd1 Lrp5 Wnt2 Wnt8b	2.37403	0.0282259
140	Gm10146 Lsm4 Lsm5 Lsm6 Mfap1b	2.36612	0.0337714
141	Slc7a10 Slc7a11 Slc7a8	2.3597	0.0494771
142	Chad Col6a2 Dag1 Hspg2 Itga2 Utrn	2.33668	0.0290342
143	Bmp2 Ptch2 Smad7 Smurf1 Smurf2	2.31865	0.0349683
144	Cir1 H2afy2 Prmt1 Prmt6 Sap30 Sin3a Sin3b	2.24858	0.0280917
145	Csnk1d Csnk1e Ltv1 Pno1 Tsr1	2.21645	0.0376634
146	Cxcl10 Cxcl13 Pf4 Procr	2.1593	0.0486988
147	Cox5a Cox5b Cox6a1 Cox6b1 Cox6c Cox7b Ndufa4	1.5843	0.0450907

## Sheet: genes to modules
gene	#module	query	pvalue	log2foldchange
Fbn1	1	Fbn1	9.77995e-06	-3.60076
Fbn2	1	Fbn2	1.91768e-11	-5.1663
Lox	1	Lox	4.86207e-06	-3.12486
Loxl1	1	Loxl1	1.72865e-07	-3.14048
Mfap2	1	Mfap2	8.21475e-11	-4.07574
Mfap5	1	Mfap5	2.25943e-07	-4.68712
Col11a1	2	Col11a1	7.6284e-06	-3.41516
Col1a1	2	Col1a1	2.49249e-08	-4.40426
Col1a2	2	Col1a2	4.65338e-10	-4.45271
Col3a1	2	Col3a1	3.34572e-10	-4.57201
Col5a2	2	Col5a2	4.58029e-10	-4.33438
Pcolce2	2	Pcolce2	0.0184557	-1.7756
Aldoa	3	Aldoa	2.04475e-10	1.51069
Aldoart1	3	Aldoart1	0.00239597	1.57691
Aldob	3	Aldob	0.0177629	-2.75179
Aldoc	3	Aldoc	0.0102314	1.45301
Gapdh	3	Gapdh	1.11441e-05	1.30082
Pgam1	3	Pgam1	2.41685e-05	1.47713
Pgk1-rs7	3	Pgk1	2.56965e-05	1.87486
Tpi1	3	Tpi1	2.04475e-10	1.59385
Chst2	4	Chst2	6.29818e-07	-2.51917
Fmod	4	Fmod	1.11099e-14	-5.2287
Ogn	4	Ogn	1.25574e-05	-2.68979
Prelp	4	Prelp	1.60034e-08	-3.56615
Cilp	5	Cilp	1.46169e-07	-4.7654
Grb10	5	Grb10	2.96865e-10	-4.57481
Igf1	5	Igf1	1.17016e-07	-3.81027
Igf1r	5	Igf1r	0.103348	0.756721
Irs2	5	Irs2	0.072164	0.90192
Pappa	5	Pappa	3.01603e-06	-3.35481
Pappa2	5	Pappa2	0.00132193	-3.54064
Hk1	6	Hk1	0.000384765	0.888365
Hk2	6	Hk2	6.52374e-14	1.79624
Sis	6	Sis	9.52436e-12	-23.4156
Atp1a3	7	Atp1a3	2.41685e-05	-2.65292
Atp1b2	7	Atp1b2	1.41769e-06	-3.14395
Fxyd1	7	Fxyd1	1.41836e-16	-3.63874
Lama1	8	Lama1	1.29212e-09	-4.87252
Lama2	8	Lama2	1.19961e-10	-5.66245
Lama4	8	Lama4	1.82905e-05	-3.16789
Ak4	9	Ak4	1.33943e-05	2.56992
Pde10a	9	Pde10a	7.47181e-08	-4.01313
Pde3a	9	Pde3a	2.33641e-07	-4.70918
Pde4b	9	Pde4b	8.81928e-08	-3.73082
Pde7b	9	Pde7b	0.0780776	-2.54025
Pde8a	9	Pde8a	0.0296473	-1.53974
Hbegf	10	Hbegf	8.83668e-05	0.793631
Mmp2	10	Mmp2	5.60146e-09	-4.41272
S1pr3	10	S1pr3	3.2634e-06	-3.74164
Tbxa2r	10	Tbxa2r	0.00231735	-2.29154
Timp3	10	Timp3	0.000190673	-2.58713
Col4a1	11	Col4a1	3.62547e-06	-2.06879
Col4a2	11	Col4a2	0.000378931	-1.74933
Col6a3	11	Col6a3	3.54209e-07	-4.32683
Col6a5	11	Col6a5	0.000343678	-5.32726
Col6a6	11	Col6a6	0.00165469	-4.29796
Emilin1	12	Emilin1	1.30836e-06	-3.61397
Itga11	12	Itga11	0.0272166	-2.1611
Itga9	12	Itga9	5.64897e-09	-3.77555
Itgb8	12	Itgb8	1.63258e-06	-3.74327
Aass	13	Aass	0.0120098	-4.51047
Abat	13	Abat	0.000223974	-2.23759
Acss3	13	Acss3	0.0550238	-2.13619
Adh1	13	Adh1	0.0414599	-3.16563
Adh7	13	Adh7	0.11406	-2.62803
Aldh7a1	13	Aldh7a1	0.00367155	-0.46547
Aoc3	13	Aoc3	9.75553e-08	-2.73071
Aox3	13	Aox3	0.0204472	-3.09672
Cyp26a1	13	Cyp26a1	0.0598419	-2.30582
Dhrs3	13	Dhrs3	2.7371e-05	0.868836
Lrat	13	Lrat	0.00346414	-4.93104
Sccpdh	13	Sccpdh	0.256514	0.589079
Col15a1	14	Col15a1	6.8513e-11	-4.50661
Col16a1	14	Col16a1	0.00642517	-1.48734
Col18a1	14	Col18a1	0.0769374	-0.57231
Col19a1	14	Col19a1	0.157124	-1.68914
Col8a2	14	Col8a2	0.00243296	-2.90987
Ctsk	14	Ctsk	1.11111e-10	-2.54039
Csf1	15	Csf1	0.00155625	-1.59795
Fgfr3	15	Fgfr3	0.00168733	-3.00043
Flt1	15	Flt1	0.0636894	0.942815
Pdgfra	15	Pdgfra	0.000116875	-2.5379
Pdgfrb	15	Pdgfrb	6.57718e-11	-4.96158
Shc3	15	Shc3	0.0207188	-6.31907
Tek	15	Tek	0.0165228	-3.0069
Atp2b3	16	Atp2b3	0.00709367	-3.66338
Gucy1a2	16	Gucy1a2	0.0358734	-2.34708
Gucy1a3	16	Gucy1a3	0.00114807	-4.50172
Gucy1b3	16	Gucy1b3	1.94846e-05	-6.8968
Itpr1	16	Itpr1	0.368129	-0.379289
Kcnmb1	16	Kcnmb1	0.000302063	-5.53244
Kcnmb2	16	Kcnmb2	0.116663	-5.03342
Mrvi1	16	Mrvi1	0.0262708	-2.13879
Prkg1	16	Prkg1	0.0150158	-3.08561
Slc8a1	16	Slc8a1	5.41372e-05	-3.01732
Trpc6	16	Trpc6	0.00515775	-1.86381
Bgn	17	Bgn	1.42792e-12	-4.37128
Glce	17	Glce	0.0126105	0.464412
Gpc3	17	Gpc3	6.62926e-06	-4.52195
Hs3st3b1	17	Hs3st3b1	0.0145091	-2.23616
Ndst4	17	Ndst4	0.0198687	-5.22068
Sdc4	17	Sdc4	0.0229226	0.750115
Cel	18	Cel	0.00291244	-5.86
Ch25h	18	Ch25h	0.000895124	-3.6382
Clps	18	Clps	3.28023e-06	-5.88687
Cyp27a1	18	Cyp27a1	0.160452	-0.830867
Cyp7b1	18	Cyp7b1	3.52145e-10	-4.7013
Pnlip	18	Pnlip	0.20928	-5.98339
Pnliprp1	18	Pnliprp1	0.0753045	-6.73598
Apoe	19	Apoe	5.46845e-10	-2.9752
Dbi	19	Dbi	0.0264277	-0.817679
Pltp	19	Pltp	4.58139e-07	-2.87552
Adamts20	20	Adamts20	0.000218892	-5.60488
Adamtsl1	20	Adamtsl1	4.77334e-06	-4.1246
Spon1	20	Spon1	3.36682e-07	-2.91887
Col10a1	21	Col10a1	0.00502679	-3.481
P4ha1	21	P4ha1	4.58139e-07	1.85825
P4ha2	21	P4ha2	1.82064e-07	1.57402
Efna1	22	Efna1	0.00657585	1.92679
Efna3	22	Efna3	9.9488e-07	2.34756
Epha3	22	Epha3	1.5079e-07	-5.0781
Il6	23	Il6	0.0414461	-2.76277
Jak3	23	Jak3	0.0117275	0.779747
Map2k1	23	Map2k1	1e-16	1.31004
Gria3	24	Gria3	2.43316e-08	-4.58182
Gria4	24	Gria4	1.21762e-08	-4.15288
Scn4a	24	Scn4a	0.12312	-2.80974
Kdr	25	Kdr	0.00272306	-2.38955
Pgf	25	Pgf	0.000562258	1.97804
Vegfa	25	Vegfa	1.07883e-07	2.14499
C1ra	26	C1ra	6.11323e-05	-2.72256
C2	26	C2	0.0558122	-2.10524
C4b	26	C4b	8.49981e-06	-2.36471
Fcna	26	Fcna	0.389765	0.93098
Fcnb	26	Fcnb	0.38702	-2.07016
Masp1	26	Masp1	0.374541	-1.14521
Serping1	26	Serping1	1.54902e-09	-4.39741
A4gnt	27	A4gnt	5.29418e-07	-7.83559
Chst4	27	Chst4	0.00359894	-3.59264
Gcnt7	27	Gcnt7	0.0214977	0.750796
Muc6	27	Muc6	0.00182642	-3.67268
Ace3	28	Ace3	0.100984	4.05429
Bdkrb1	28	Bdkrb1	0.00542515	-3.12504
Bdkrb2	28	Bdkrb2	0.0558122	-3.60157
Ednra	28	Ednra	3.84372e-06	-4.6396
Ednrb	28	Ednrb	0.179445	-2.18664
Kng2	28	Kng2	0.000534088	-3.94217
Nkd1	29	Nkd1	5.59696e-05	-4.23461
Nkd2	29	Nkd2	7.15591e-07	-2.95746
Ppp1r15b	29	Ppp1r15b	0.255468	0.272418
Ppp1r3b	29	Ppp1r3b	0.00159435	1.46469
Tox4	29	Tox4	0.380741	0.330561
Atox1	30	Atox1	0.126926	-0.416095
Atp7a	30	Atp7a	0.00837999	0.697056
Sod3	30	Sod3	3.34572e-10	-3.89691
Actg2	31	Actg2	5.26089e-07	-4.69331
Parva	31	Parva	0.113545	-0.484239
Pxn	31	Pxn	0.00021086	0.399946
Myh10	32	Myh10	0.372396	-0.970457
Myh11	32	Myh11	6.08977e-05	-2.56101
Myl9	32	Myl9	3.55888e-08	-4.03608
Dctpp1	33	Dctpp1	0.165673	-0.493097
Guk1	33	Guk1	0.285034	-0.613889
Itpa	33	Itpa	0.0682571	-0.619805
Ldha	33	Ldha	1.70124e-05	1.42488
Nme1	33	Nme1	0.0604856	-1.03094
Nme2	33	Nme2	0.0173851	-0.863132
Pkm	33	Pkm	0.00835293	0.83375
Rrm2b	33	Rrm2b	0.0129881	0.425796
Sec13	34	Sec13	0.261282	-0.580183
Seh1l	34	Seh1l	0.000104201	0.923269
Sp100	34	Sp100	3.07031e-07	-3.30757
Adcy2	35	Adcy2	0.0389397	-4.12595
Adcy7	35	Adcy7	5.94176e-05	-2.08945
Gng10	35	Gng10	0.00795994	-1.00519
Gng2	35	Gng2	0.013076	-2.71732
Cybb	36	Cybb	0.307506	-1.33793
Enpp3	36	Enpp3	1.5079e-07	-2.96115
Nampt	36	Nampt	0.00325149	1.14414
Nnmt	36	Nnmt	0.031126	-3.15577
Cct3	37	Cct3	0.0919368	-0.404515
Hspb8	37	Hspb8	2.67153e-05	-3.46332
Ppp5c	37	Ppp5c	0.000443694	-0.557313
Abcc9	38	Abcc9	4.55091e-13	-5.59885
Kcnj8	38	Kcnj8	0.00196646	-4.60459
Trpa1	38	Trpa1	0.910796	-0.88463
Casp1	39	Casp1	9.41053e-09	-6.30829
Casp12	39	Casp12	0.0218252	-2.3681
Casp4	39	Casp4	0.157124	-1.90667
Heyl	40	Heyl	2.35657e-10	-5.50364
Maml1	40	Maml1	0.166681	0.35594
Rbpj	40	Rbpj	0.0961372	0.698555
Epb4.1l3	41	Epb4.1l3	0.08247	-3.29693
Lin7a	41	Lin7a	0.000230223	-5.12526
Syn3	41	Syn3	0.000273168	-2.34614
Dkk2	42	Dkk2	0.326311	-1.1625
Lrp6	42	Lrp6	0.0225664	0.478176
Serpinf1	42	Serpinf1	1.92917e-09	-3.65953
Fli1	43	Fli1	0.00375313	-2.73533
Runx1	43	Runx1	0.42126	0.56567
Runx1t1	43	Runx1t1	2.97862e-08	-6.86795
Evc	44	Evc	0.0638529	-2.39481
Gli1	44	Gli1	0.0040588	-3.30362
Gli2	44	Gli2	4.58608e-07	-4.60879
Ulk3	44	Ulk3	0.311441	0.615206
Arhgdib	45	Arhgdib	0.00106679	-2.97273
Arhgdig	45	Arhgdig	0.212831	-1.12846
Rhoj	45	Rhoj	5.16956e-06	-3.0836
Bccip	46	Bccip	2.68034e-05	-0.693717
Ccne1	46	Ccne1	0.080248	-1.49575
Ccne2	46	Ccne2	0.826948	0.326176
Ccnjl	46	Ccnjl	0.0511315	-1.44704
Cdkn1a	46	Cdkn1a	1.1778e-05	1.66337
Alox5ap	47	Alox5ap	0.0605698	-1.66332
Cyp2j13	47	Cyp2j13	0.029419	-5.95321
Gpx3	47	Gpx3	0.00016246	-2.27439
Gpx7	47	Gpx7	0.0165603	-2.2625
Cyp1b1	48	Cyp1b1	5.60146e-09	-3.90568
Hsd17b2	48	Hsd17b2	0.163903	3.04623
Srd5a2	48	Srd5a2	0.106906	-4.81459
Cd36	49	Cd36	0.209545	-2.08181
Comp	49	Comp	0.246394	-1.05918
Thbs2	49	Thbs2	3.78798e-08	-4.08636
Thbs3	49	Thbs3	0.000737547	-1.35369
Thbs4	49	Thbs4	0.450621	-1.63802
Cd247	50	Cd247	0.0516643	0.495576
H2-DMb2	50	H2-DMb2	7.41964e-06	-2.30097
H2-Oa	50	H2-Oa	0.102581	-2.41426
H2-Ob	50	H2-Ob	0.134446	-4.52965
Hck	50	Hck	0.115852	-1.8479
Lck	50	Lck	0.150433	-0.752516
Myo9b	50	Myo9b	0.118796	0.354977
Ptprc	50	Ptprc	0.134401	-1.77898
Slc2a1	51	Slc2a1	1e-16	2.3446
Slc2a2	51	Slc2a2	0.418958	-1.22809
Ssrp1	51	Ssrp1	0.781321	-0.139572
Ctrb1	52	Ctrb1	0.000366071	-6.95703
Klk1	52	Klk1	0.00420977	-6.3627
Klk1b5	52	Klk1b5	0.164292	-6.13101
Mmp9	52	Mmp9	0.08213	-2.03801
Timp1	52	Timp1	0.0768537	-1.45555
Chst15	53	Chst15	0.333808	1.56082
Csgalnact2	53	Csgalnact2	0.12238	0.452194
Dcn	53	Dcn	1.29212e-09	-4.77855
Ebf1	54	Ebf1	0.0120834	-2.64634
Kdm3a	54	Kdm3a	1.46722e-05	1.33046
Kdm3b	54	Kdm3b	0.218197	0.384393
Pparg	54	Pparg	0.00555099	1.16003
Zfml	54	Zfml	0.528326	0.185688
Siah2	55	Siah2	0.340255	0.482699
Ubc	55	Ubc	0.00315216	0.596226
Usp13	55	Usp13	7.32886e-06	-4.01231
Aebp2	56	Aebp2	0.0618227	0.47647
Ino80d	56	Ino80d	1.77183e-05	0.666131
Pcgf5	56	Pcgf5	0.0247081	1.33791
Yy1	56	Yy1	0.196459	0.490418
Adm	57	Adm	3.57665e-06	4.27856
Calca	57	Calca	0.351083	-1.96363
Ramp2	57	Ramp2	0.00880808	-2.38653
Aifm1	58	Aifm1	0.317091	-0.480098
Bsg	58	Bsg	0.00659045	1.23788
Ppia	58	Ppia	0.430704	-0.417171
Slc16a3	58	Slc16a3	1.15855e-07	2.81603
Ctrc	59	Ctrc	0.290546	-4.12529
Gm5771	59	Gm5771	0.0566433	-4.80596
Prss2	59	Prss2	0.0592842	-6.9168
Prss3	59	Prss3	0.244101	-5.00049
Reg3a	59	Reg3a	0.109284	-7.09891
Reg3b	59	Reg3b	0.111304	-4.72603
Reg3d	59	Reg3d	0.127362	-5.85525
Reg3g	59	Reg3g	0.145496	-3.72727
Try10	59	Gm5409	0.224597	-5.66724
Try4	59	Try4	0.00277047	-6.69473
Try5	59	Try5	0.116853	-4.14451
Robo1	60	Robo1	0.263528	-1.60504
Slit3	60	Slit3	2.06766e-07	-4.40181
Srgap3	60	Srgap3	0.0690313	1.52629
Cyp11b2	61	Cyp11b2	0.755096	-0.822392
Hsd11b1	61	Hsd11b1	2.39161e-11	-4.01325
Hsd11b2	61	Hsd11b2	0.109332	-0.932381
Fbxl7	62	Fbxl7	0.0435944	-3.16817
Prickle1	62	Prickle1	0.0781919	-1.63852
Psma1	62	Psma1	0.100577	-0.308731
Psma4	62	Psma4	0.20913	-0.339566
Psmb10	62	Psmb10	0.136642	-0.766777
Psmb3	62	Psmb3	0.203319	-0.530089
Psmb8	62	Psmb8	0.0514886	-2.26093
Psmc4	62	Psmc4	0.113824	-0.388412
Psmd13	62	Psmd13	0.113662	-0.50412
Psmd3	62	Psmd3	0.0451873	-0.344605
Snf8	63	Snf8	0.0436894	-0.600108
Stam	63	Stam	0.00343353	0.596679
Vps36	63	Vps36	0.0801503	-0.583982
Vps37a	63	Vps37a	0.064859	0.423116
Vps37b	63	Vps37b	0.0395848	0.633705
Atad2	64	Atad2	0.19751	-0.690868
Dusp1	64	Dusp1	0.0665059	1.22197
Esr1	64	Esr1	0.0202211	-2.40814
Gtf2a1	64	Gtf2a1	0.0317747	0.781703
Sp1	64	Sp1	0.00587012	0.550633
Zdhhc21	64	Zdhhc21	0.154208	0.382957
Cplx2	65	Cplx2	4.52572e-06	-3.44571
Stx7	65	Stx7	0.49343	0.371517
Vamp4	65	Vamp4	0.00825386	0.656437
Ddit4	66	Ddit4	0.0299878	1.26895
Lnpep	66	Lnpep	0.000316601	0.625142
Ywhaz	66	Ywhaz	0.063784	0.405226
Ndufa10	67	Ndufa10	0.0264342	-0.507339
Ndufa4l2	67	Ndufa4l2	0.00340288	-2.35798
Ndufaf2	67	Ndufaf2	0.0266077	-0.71406
Ndufs6	67	Ndufs6	0.233024	-0.450251
Ndufv3	67	Ndufv3	0.0695543	0.720154
Arsb	68	Arsb	0.000799297	-0.895487
Gusb	68	Gusb	0.0114443	-0.940048
Hyal1	68	Hyal1	0.00634253	1.24014
Hyal3	68	Hyal3	0.537745	0.5494
Egln1	69	Egln1	1.35184e-06	1.8329
Egln2	69	Egln2	0.943702	-0.0850805
Egln3	69	Egln3	0.000138418	2.92818
Aff4	70	Aff4	8.03651e-06	0.722624
Eaf1	70	Eaf1	0.0627815	0.34633
Mllt3	70	Mllt3	0.247344	0.472723
Ptges	71	Ptges	0.00277047	2.01331
Ptgis	71	Ptgis	2.36056e-06	-4.32089
Tbxas1	71	Tbxas1	0.800216	0.344538
Skil	72	Skil	0.0618227	0.689473
Smad3	72	Smad3	0.075497	0.615143
Smad4	72	Smad4	0.000275881	0.449084
Agtr1a	73	Agtr1a	0.0692078	-2.73726
Plau	73	Plau	0.488832	-1.26919
Serpine1	73	Serpine1	0.0897849	1.98725
Serpine2	73	Serpine2	2.68464e-06	-2.91129
Lcp2	74	Lcp2	0.0524075	-2.12795
Sh3bp2	74	Sh3bp2	0.132386	0.57068
Tec	74	Tec	0.030072	0.709887
Vav3	74	Vav3	0.00452144	-1.85167
Adrbk1	75	Adrbk1	0.506367	-0.253614
Adrbk2	75	Adrbk2	2.72596e-07	-4.90616
Grk6	75	Grk6	0.105985	-0.606171
Got2	76	Got2	0.371617	-0.357246
Il4i1	76	Nup62-il4i1	0.34824	0.507569
Mif	76	Mif	2.35126e-08	1.23308
Klhl13	77	Klhl13	0.0136465	-2.67324
Klhl2	77	Klhl2	0.0177629	0.501206
Klhl3	77	Klhl3	0.0318793	2.48626
Npy	78	Npy	0.271383	1.57886
Ppy	78	Ppy	0.00911768	-4.27267
Pyy	78	Pyy	0.000846561	-5.1294
Ap1g1	79	Ap1g1	0.00891834	0.404796
Ap1s2	79	Ap1s2	0.262108	-0.745838
Arrb1	79	Arrb1	0.0658988	1.56798
Dnajc6	79	Dnajc6	0.0867937	-2.74676
Picalm	79	Picalm	0.0276165	0.442858
Itgb2	80	Itgb2	0.557415	-1.03095
Itgb2l	80	Itgb2l	0.838208	0.532332
Thy1	80	Thy1	4.12907e-13	-5.2725
Cnot6l	81	Cnot6l	0.113545	0.483386
Cnot7	81	Cnot7	0.000272007	0.518038
Eif4b	81	Eif4b	0.0516654	0.499872
Eif4h	81	Eif4h	0.266612	0.4891
Acat1	82	Acat1	0.0489845	-0.418451
Acly	82	Acly	0.436658	-0.495427
Aco1	82	Aco1	0.178499	-0.449638
Aco2	82	Aco2	0.0972869	-0.350126
Cs	82	Cs	0.111605	-0.350235
Csl	82	Csl	0.347127	-1.23664
Ddo	82	Ddo	0.184075	-2.98561
Hmgcs2	82	Hmgcs2	0.179299	-1.74885
Idh3a	82	Idh3a	0.274587	-0.511
Mdh2	82	Mdh2	0.0251747	-0.542386
Mut	82	Mut	0.0757888	-0.4871
Bmt2	83	B630005N14Rik	0.000200882	0.979597
Fnip1	83	Fnip1	0.0111853	0.660366
Fnip2	83	Fnip2	0.201581	0.696361
Sesn2	83	Sesn2	0.164416	0.551436
Wdr59	83	Wdr59	0.492681	0.468794
Igfbp5	84	Igfbp5	7.72309e-05	-4.73413
Igfbp6	84	Igfbp6	0.00728225	-2.48789
Tmem219	84	Tmem219	0.636361	0.23426
Hgf	85	Hgf	6.84347e-08	-4.32681
Ranbp10	85	Ranbp10	0.55636	0.200412
Ranbp9	85	Ranbp9	0.232291	0.358319
Kcns3	86	Kcns3	0.984753	0.142359
Scn1b	86	Scn1b	0.107974	-1.09772
Scn7a	86	Scn7a	6.4341e-12	-4.75367
Gbe1	87	Gbe1	4.40626e-05	2.08679
Gyg	87	Gyg	0.772609	-0.480187
Gys1	87	Gys1	0.00502796	1.38397
Crbn	88	Crbn	0.0386927	0.521482
Dcaf12	88	Dcaf12	0.0608021	0.423914
Dcaf5	88	Dcaf5	0.0374172	0.559483
Ercc8	88	Ercc8	0.0671439	-0.703706
Cela2a	89	Cela2a	6.53956e-05	-5.20633
Cela3b	89	Cela3b	0.0103911	-5.26584
Oip5	89	Oip5	0.669898	-0.568199
Crmp1	90	Crmp1	0.199419	-5.04172
Dpysl4	90	Dpysl4	0.000614529	-6.61791
Gsk3b	90	Gsk3b	0.500026	0.460261
Polr1b	90	Polr1b	0.166681	-0.428161
Polr1e	90	Polr1e	0.0363314	-0.743636
Znrd1	90	Znrd1	0.11926	0.305032
Adssl1	91	Adssl1	0.0036608	1.4892
Ampd2	91	Ampd2	0.165643	-0.55287
Cad	91	Cad	0.0477535	-0.854347
Gfpt2	91	Gfpt2	0.159	-1.44724
Impdh1	91	Impdh1	0.163434	0.827186
Chchd1	92	Chchd1	0.0897849	-0.427393
Mrpl42	92	Mrpl42	0.0509494	-0.596714
Mrps18a	92	Mrps18a	0.00525737	-0.384475
Mrps24	92	Mrps24	0.154208	-0.419058
Mrps28	92	Mrps28	0.23212	-0.573766
Cox10	93	Cox10	0.0960692	-0.514988
Hmox1	93	Hmox1	1.13139e-05	1.60198
Uqcrc1	93	Uqcrc1	0.461564	-0.375197
Bub1	94	Bub1	0.0417995	-1.48427
Bub1b	94	Bub1b	0.104739	-1.32077
Mad2l1	94	Mad2l1	0.00426706	-1.46491
Ccl11	95	Ccl11	2.68464e-06	-6.05584
Ccl24	95	Ccl24	0.0767495	-1.64517
Ccl26	95	Ccl26	0.653032	-1.30119
Eda2r	96	Eda2r	0.00159277	-2.93268
Edaradd	96	Edaradd	0.307059	-1.76948
Traf6	96	Traf6	0.0166	0.505853
Cd209f	97	Cd209f	0.346579	-4.88793
Cd209g	97	Cd209g	0.521597	-3.56096
Lsp1	97	Lsp1	8.23448e-08	-3.63508
Ing2	98	Ing2	0.000150798	0.698465
Nfyb	98	Nfyb	0.278456	0.256251
Nfyc	98	Nfyc	0.0860268	-0.339281
Impa1	99	Impa1	0.348739	-0.473208
Impa2	99	Impa2	0.0685708	1.2092
Inpp1	99	Inpp1	0.167453	-0.728436
Inpp4b	99	Inpp4b	0.3897	-1.2085
Isyna1	99	Isyna1	0.0116866	-0.873614
Itpk1	99	Itpk1	0.00837797	1.93718
Capn5	100	Capn5	5.21454e-05	0.910796
Capn6	100	Capn6	0.0753813	-2.4724
Capn9	100	Capn9	0.441358	-3.48103
Antxr1	101	Antxr1	0.0766865	-1.39692
Tnfrsf18	101	Tnfrsf18	0.749006	-0.366832
Tnfsf18	101	Tnfsf18	1.82552e-06	-6.43551
Fads2	102	Fads2	0.000424823	-1.5005
Pla1a	102	Pla1a	0.053682	-1.49421
Pla2g16	102	Pla2g16	0.349778	-0.789408
Hspd1	103	Hspd1	0.303802	-0.517719
Pitrm1	103	Pitrm1	0.526383	-0.433987
Tril	103	Tril	6.54073e-07	-5.55103
Bbc3	104	Bbc3	0.499158	0.545113
Bcl2l11	104	Bcl2l11	0.000530897	0.953006
Bid	104	Bid	0.0198239	-0.710159
Pmaip1	104	Pmaip1	0.246104	1.61905
Hic1	105	Hic1	1.72865e-07	-4.12328
Nr5a2	105	Nr5a2	0.0269262	-3.71246
Pias2	105	Pias2	0.966553	-0.0568141
Mecp2	106	Mecp2	0.370339	0.478413
Slc2a3	106	Slc2a3	0.000293818	-2.28467
Sst	106	Sst	0.0789826	-8.05954
Mrap	107	Mrap	0.00864287	-3.01876
Pdyn	107	Pdyn	0.771079	-1.88303
Penk	107	Penk	0.000226295	-3.97531
Cpa1	108	Cpa1	0.00197571	-6.21683
Cpa2	108	Cpa2	0.00124033	-4.26019
Cpa3	108	Cpa3	0.783531	-2.02487
Fbp1	109	Fbp1	0.277498	-2.97421
Fbp2	109	Fbp2	0.824346	-0.826717
Gpi1	109	Gpi1	0.00052709	1.05064
Pfkp	109	Pfkp	0.00159277	2.07743
Brip1	110	Brip1	0.214508	-0.916911
Eme1	110	Eme1	0.148493	-0.706949
Exo1	110	Exo1	0.253175	-1.16677
Gen1	110	Gen1	0.213128	-1.06631
Pole	110	Pole	0.202879	-1.09905
Rad51	110	Rad51	0.080515	-1.40172
Rbbp8	110	Rbbp8	0.130714	-0.532228
Rmi1	110	Rmi1	0.0519683	0.407321
C3	111	C3	0.237546	-1.52658
Cfh	111	Cfh	0.001967	-2.69159
Cfi	111	Cfi	0.095125	-1.79039
Cr1l	111	Cr1l	0.195466	-0.342318
Actr3b	112	Actr3b	0.182339	-2.47667
Arpc1b	112	Arpc1b	0.193824	-0.49166
Wasl	112	Wasl	0.178499	0.747847
Wipf2	112	Wipf2	0.312692	0.515631
Wipf3	112	Wipf3	0.00120008	-3.17895
Msrb3	113	Msrb3	0.0895799	-1.73454
Prdx5	113	Prdx5	0.00263257	0.847885
Txn1	113	Txn1	0.267431	-0.495484
Dhfr	114	Dhfr	0.152141	-0.760557
Fpgs	114	Fpgs	0.0658988	-0.743108
Mthfd1	114	Mthfd1	0.166681	-0.714926
Mthfd1l	114	Mthfd1l	0.0907085	0.875344
Tyms	114	Tyms	0.104351	-0.943264
Bdnf	115	Bdnf	0.312952	0.738458
Ntf5	115	Ntf5	0.765662	0.536383
Pcsk4	115	Pcsk4	0.11926	0.948574
Pcsk5	115	Pcsk5	3.84227e-06	-3.83376
Boc	116	Boc	0.0105331	-2.94942
Ccbl2	116	Ccbl2	0.0907085	-0.984149
Cdo1	116	Cdo1	0.163434	-1.30248
Mcm2	117	Mcm2	0.123034	-0.917063
Mcm3	117	Mcm3	0.0425323	-1.15
Mcm5	117	Mcm5	0.22432	-1.19238
Prim1	117	Prim1	0.0487528	-1.02098
Med12l	118	Med12l	0.031246	-2.03082
Med13	118	Med13	0.101633	0.330932
Med13l	118	Med13l	0.12601	0.463925
Med18	118	Med18	0.267748	0.459246
Med9	118	Med9	0.153991	-0.444693
Rab11b	119	Rab11b	0.129958	0.326744
Rab11fip1	119	Rab11fip1	0.463026	0.793427
Rab11fip5	119	Rab11fip5	0.000433986	0.728391
Dnajb1	120	Dnajb1	0.00173649	1.03543
Dnajc3	120	Dnajc3	0.738972	-0.226818
Hspa12a	120	Hspa12a	0.0128096	-2.47244
Rasal2	121	Rasal2	0.209762	0.728091
Rasgrf1	121	Rasgrf1	0.00265796	1.86098
Rras	121	Rras	0.204979	0.480679
Arntl	122	Arntl	0.52503	0.280067
Bhlhe40	122	Bhlhe40	0.000627319	1.42856
Bhlhe41	122	Bhlhe41	0.105402	0.835987
Emb	123	Emb	0.0396692	-2.1731
Gm5134	123	Gm5134	0.601275	1.81976
Ptprn2	123	Ptprn2	0.0622072	-2.95335
Slc5a1	123	Slc5a1	0.0203969	-3.61207
Aftph	124	Aftph	0.103073	0.493828
Eps15l1	124	Eps15l1	0.0570381	0.526459
Necap1	124	Necap1	0.114783	0.626847
Synrg	124	Synrg	0.15489	0.425791
Sirpb1a	125	Sirpb1a	0.218604	-2.96868
Trem2	125	Trem2	0.0022933	-4.87407
Tyrobp	125	Tyrobp	0.22486	-1.64941
Angpt1	126	Angpt1	8.10645e-07	-4.88616
Angpt2	126	Angpt2	0.752844	-0.372772
Angpt4	126	Angpt4	0.400581	-1.22635
Bcat1	127	Bcat1	0.0226695	-2.28772
Bcat2	127	Bcat2	0.467568	-0.561967
Bckdhb	127	Bckdhb	0.0119736	-1.05541
Dsc1	128	Dsc1	0.235711	5.44622
Dsc3	128	Dsc3	0.0577172	-5.35685
Dsg4	128	Dsg4	0.0603832	-5.19772
Pkp2	128	Pkp2	0.126651	0.674812
Eea1	129	Eea1	0.197828	0.497267
Rab5a	129	Rab5a	0.179788	0.439871
Rab5b	129	Rab5b	0.0319207	0.686511
Rabgef1	129	Rabgef1	0.0874223	0.471633
Adamts10	130	Adamts10	0.109332	-0.712488
Adamts15	130	Adamts15	0.258842	-1.79463
Adamts8	130	Adamts8	0.245341	-1.46049
Adamtsl4	130	Adamtsl4	0.107974	0.983763
Sema5b	130	Sema5b	0.168996	-2.35607
Sspo	130	Sspo	0.0975186	-2.77811
Apitd1	131	Apitd1	0.195056	-0.915654
Cenpm	131	Cenpm	0.299816	-1.05912
Cenpn	131	Cenpn	0.0535451	-1.26767
Cenpp	131	Cenpp	0.0780776	-0.679858
Cenpw	131	Cenpw	0.218197	-1.22621
Poln	131	Poln	0.392707	0.885682
Stra13	131	Stra13	0.145496	-0.676579
Bloc1s5	132	Bloc1s5	0.131118	0.716182
Bloc1s6	132	Bloc1s6	0.00168801	0.572851
Hps3	132	Hps3	0.429897	-0.724476
Apoa4	133	Apoa4	0.347364	-2.87553
Apoc1	133	Apoc1	0.000657111	-3.28834
Apoc2	133	Apoc2	0.28113	-1.75274
Agl	134	Agl	0.643889	0.513131
Pgm2	134	Pgm2	0.000793153	1.67696
Pgm2l1	134	Pgm2l1	0.0816447	0.662325
Pde1a	135	Pde1a	4.69889e-10	-5.20868
Pde1b	135	Pde1b	0.983238	-0.14017
Pde1c	135	Pde1c	0.43193	-2.55751
Arl6ip1	136	Arl6ip1	0.0195952	0.559998
Ssr2	136	Ssr2	0.0839945	-0.491556
Ssr4	136	Ssr4	0.238957	-0.377418
Adam10	137	Adam10	0.288973	0.389912
Cd34	137	Cd34	0.0116827	-2.59446
Jag2	137	Jag2	0.0217407	0.829195
Tspan33	137	Tspan33	0.527297	1.17214
Tmed5	138	Tmed5	0.048712	-0.495329
Wif1	138	Wif1	0.0259168	-3.8346
Wnt6	138	Wnt6	0.301156	-3.09682
Csnk1a1	139	Csnk1a1	0.212579	0.278634
Frat2	139	Frat2	0.0487702	0.702471
Fzd1	139	Fzd1	0.0579683	-1.15408
Lrp5	139	Lrp5	0.197658	0.463558
Wnt2	139	Wnt2	0.070144	-2.38148
Wnt8b	139	Wnt8b	0.704032	-1.23178
Gm10146	140	Lsm7	0.0234664	-0.459083
Lsm4	140	Lsm4	0.164292	-0.758534
Lsm5	140	Lsm5	0.178499	-0.598798
Lsm6	140	Lsm6	0.25864	-0.503083
Mfap1b	140	Mfap1a	0.224141	0.358318
Slc7a10	141	Slc7a10	0.263528	-2.29321
Slc7a11	141	Slc7a11	0.51785	-0.765898
Slc7a8	141	Slc7a8	0.000233172	-3.32173
Chad	142	Chad	0.103725	-1.12095
Col6a2	142	Col6a2	0.0718431	-1.12194
Dag1	142	Dag1	0.366024	0.271108
Hspg2	142	Hspg2	0.674518	-0.490504
Itga2	142	Itga2	0.283353	0.453774
Utrn	142	Utrn	0.00557464	0.72254
Bmp2	143	Bmp2	0.228625	1.78592
Ptch2	143	Ptch2	0.136762	-0.709555
Smad7	143	Smad7	0.113545	1.0234
Smurf1	143	Smurf1	0.1382	0.414491
Smurf2	143	Smurf2	0.146868	0.515582
Cir1	144	Cir1	0.395706	0.551841
H2afy2	144	H2afy2	0.00836427	-1.73221
Prmt1	144	Prmt1	0.155077	-0.57413
Prmt6	144	Prmt6	0.17331	-0.415009
Sap30	144	Sap30	0.215271	0.677559
Sin3a	144	Sin3a	0.19745	0.383332
Sin3b	144	Sin3b	0.619062	0.220913
Csnk1d	145	Csnk1d	0.136721	0.426993
Csnk1e	145	Csnk1e	0.19745	0.393277
Ltv1	145	Ltv1	0.162077	-0.429045
Pno1	145	Pno1	0.0817349	-0.649696
Tsr1	145	Tsr1	0.264105	-0.420812
Cxcl10	146	Cxcl10	0.405041	-0.932974
Cxcl13	146	Cxcl13	0.0733302	-2.50727
Pf4	146	Pf4	0.34959	-1.34019
Procr	146	Procr	0.0125319	-1.02707
Cox5a	147	Cox5a	0.432272	-0.479973
Cox5b	147	Cox5b	0.0691286	-0.446744
Cox6a1	147	Cox6a1	0.305555	-0.437047
Cox6b1	147	Cox6b1	0.200868	-0.356802
Cox6c	147	Cox6c	0.364342	-0.370334
Cox7b	147	Cox7b	0.640021	-0.211599
Ndufa4	147	Ndufa4	0.114416	-1.05939
