# Supplementary material for: A network embedding approach to identify active modules in biological interaction networks
Source: Life Sci Alliance. 2023 Jun 20;6(9):e202201550. doi: 10.26508/lsa.202201550 (PMC10282331; doi:10.26508/lsa.202201550)
Supplement: Supplementary file 12 [file LSA-2022-01550_TableS12.xlsx]

## Sheet: list of modules
module_nb	genes	s score	pvalue
1	Col1a1 Col1a2 Col5a2 Lum	10.9457	1.55394e-06
2	Grb10 Igf1 Igf1r Igfbp5	8.20431	9.21238e-05
3	Abat Aldh7a1 Pgm2 Tpi1	7.79998	0.000157027
4	Ndrg1 Serpinf1 Tagln	7.64467	0.000220054
5	Cilp Itgbl1 Nampt	7.56076	0.000245302
6	Adamts2 Col4a1 Col4a2 Mmp2 Serpinh1	7.52674	0.000231869
7	Adcy2 Adcy4 Adcy7 Adcyap1r1 Gucy1a3 Gucy1b3 Ptgir	7.14021	0.000247472
8	Dcn Lrrc32 Ppl	6.81621	0.000621267
9	Gria3 Gria4 Grip1	6.54374	0.000859505
10	Chchd1 Mrpl14 Mrpl22 Mrpl37 Mrpl42 Mrps18a Mrps24 Sod2 Sod3	6.53867	0.000522687
11	Hoxa2 Hoxa5 Hoxb4	6.09027	0.00144854
12	Col11a1 Col6a2 Fstl1	6.02241	0.00156315
13	Flt1 Pgf Tec Vegfa	5.92342	0.00148417
14	Pgk1-rs7 Slc2a1 Sv2b	5.80327	0.001992
15	Kcnma1 Rab11b Rab11fip5	5.59566	0.00249413
16	Atp1a1 Atp1a3 Atp1b2	5.516	0.00271541
17	Hck Pdgfrb Pecam1	5.09744	0.00419595
18	Ero1l Mttp P4ha1	5.02553	0.00451295
19	Hbp1 Ing1 Ing2 Klf11 Mxd1 Mxi1 Sin3a	4.8188	0.00297671
20	Bcar1 Parva Pxn	4.75512	0.00590509
21	Skil Smad3 Smad4 Smad7 Smurf1 Smurf2 Sp1	4.64749	0.00350643
22	Dact1 Nkd2 Rgag1	4.57433	0.00703666
23	Hmg20a Hmg20b Phf21a Rcor1 Snai1 Zfp217	4.45754	0.00473942
24	Efna1 Efna5 Efnb2 Epha3 Ephb2	4.40537	0.00642167
25	Adsl Adssl1 Ldha Ldhb	4.38128	0.0071175
26	Lin7a Mpp2 Mpp5	4.28551	0.00924314
27	Ubc Ube2g1 Usp2	4.25997	0.0094647
28	Apoe F11 Ttr	4.1188	0.0107749
29	Bub1 Bub1b Ccnb2 Cdc20 Cenpe Mad2l1 Mad2l1bp Pttg1 Trip13 Ube2s	4.06327	0.00478425
30	Aff4 Ccnt1 Eaf1	3.97077	0.0123158
31	Cd47 Lnpep Pgam1	3.94648	0.012586
32	Isyna1 Sparc Tpp2	3.92456	0.0128343
33	Ncald Pde1a Pde1c	3.90043	0.0131125
34	Bnip3 Bnip3l Casp8ap2	3.8588	0.0136048
35	Ccne1 Cdkn1a Cdkn1b Mybl2 Stmn1	3.85733	0.0104368
36	Aldoa Aldoc Plekhg5	3.69998	0.0156319
37	Cox10 Cox5b Cox7a1 Cyc1 Ndufa10 Uqcr10	3.66844	0.00963718
38	Angpt1 Angpt2 Tek	3.60482	0.0169666
39	Gli1 Gli2 Spop	3.55496	0.0177041
40	Cct3 Cttnbp2 Cttnbp2nl Stk24	3.54405	0.0150368
41	Hspg2 Itga2 Lama1	3.50828	0.018419
42	Crybb2 Fam126b Hdgfrp3	3.47049	0.0190158
43	Bcat1 Dus3l Serpine2	3.41578	0.0199088
44	Psma1 Psma4 Psma7 Psmb10 Psmb3 Psmb8 Psmc3 Psmc4 Psmd13 Psmd3	3.39461	0.0083426
45	Hoxa1 Hoxa9 Hoxb6 Hoxb7 Hoxb8 Pknox1	3.29484	0.0132136
46	Egln1 Egln2 Egln3 Hif1a	3.25368	0.0191672
47	Elk4 Fmo2 Myocd Srf	3.24325	0.0193319
48	Atxn3 Cinp Spata5	3.14522	0.0248649
49	Ntf5 Ntrk2 Ptprn2	3.07927	0.0262186
50	Banp E4f1 Nqo1 Ppp1r13l Trp53 Wt1	3.0788	0.0157654
51	Atf7 Fosl2 Jund	3.07764	0.0262527
52	Robo1 Robo4 Slit3	3.02251	0.0274325
53	Cnot6l Cnot7 Tob1	3.0103	0.0276997
54	Asf1b Chaf1b Insig2 Nasp	2.99727	0.0235808
55	Appl2 Eea1 Rab14 Rab5a	2.9758	0.0239863
56	Gapdh Hnrnpa2b1 Hnrnpab Hnrnph1 Hnrnpl	2.94011	0.0220755
57	Cited2 Creb1 Egr1 Ep300 Jmy Klf4	2.92344	0.0178522
58	Daam2 Diap3 Fhdc1 Fmn1	2.87512	0.0259669
59	Cd200 Cd200r1 Cd200r4	2.86325	0.0310915
60	Cbx5 Senp7 Sp100	2.86008	0.0311681
61	C1ra Cdr2l Slc25a24 Slc25a4 Slc25a5	2.84856	0.0236865
62	Gm10146 Lsm4 Lsm5 Lsm6 Prpf31 Sart3	2.84809	0.0189462
63	Flrt3 Lphn3 Wif1	2.79189	0.0328572
64	Dhx33 Nat10 Rrp9 Slc34a2 Utp20 Wdr46	2.71776	0.0209734
65	Capn12 Capn5 Capn6	2.70328	0.0351638
66	Kdm5a Kdm5b Morf4l1	2.683	0.03571
67	Col3a1 Pcolce Sms	2.66509	0.0361982
68	Blvra Ksr2 Map2k1	2.64008	0.0368892
69	Kdm3a Scml2 Trank1	2.60169	0.0379704
70	Ctnnal1 Sntb1 Utrn	2.566	0.0389985
71	Llgl1 Rhoj Rhoq	2.56462	0.0390388
72	Hgs Nf2 Stam	2.55512	0.0393167
73	Lrrk2 Rab5b Rabgef1	2.55072	0.0394458
74	Alox5 Cap2 Cfl1 Phactr1	2.51268	0.0342628
75	Cryaa Hspb1 Hspb2	2.50816	0.0407133
76	Bloc1s1 Bloc1s5 Bloc1s6	2.47775	0.041639
77	Rabgap1 Smg1 Smg5 Smg7	2.47516	0.035234
78	Cd40 Dusp16 Map2k7 Mapk8 Mapk8ip3	2.47297	0.0313664
79	Med12l Med13 Med13l	2.47138	0.041835
80	Aco2 Cs Got2 Idh3a Mdh2	2.4144	0.032732
81	Agrn Ankrd49 Lama2 Sspo	2.40463	0.0371209
82	Itgav Itgb6 Itgb8	2.39452	0.0442599
83	Arid1b Dpf2 Ss18l1	2.39192	0.0443437
84	Pafah1b1 Pafah1b2 Pafah1b3	2.36576	0.0451958
85	Aim2 Casp1 Pycard	2.35602	0.0455166
86	Ncoa2 Nr0b2 Nr5a2	2.31518	0.0468807
87	Alb Fcgrt Klra1	2.29385	0.047606
88	Gtf2a1 Gtf2a2 Gtf2e2	2.28478	0.0479171
89	Polr1b Polr1e Znrd1	2.27534	0.0482428
90	Arhgef11 Gna13 Tbxa2r	2.26017	0.0487696
91	Lrsam1 Ubap1 Vps37a Vps37b	2.24961	0.0415589
92	Ccdc19 Enkur Fmc1 Mns1	2.24082	0.0418229
93	Ccdc130 Eftud2 Sde2 Snrnp40	2.07866	0.0469413
94	Actr3b Arpc1b Baiap2l1 Nckipsd Wasl Wipf2	1.97467	0.0363458
95	Abca13 Abca5 Abca6 Abca8a Fam83c	1.9717	0.0447128
96	Akt1 Appl1 Pdpk1 Rictor Them4	1.92651	0.046113
97	Rab3il1 Rab3ip Rab8a Rabif Sytl4	1.89266	0.0471846
98	Dbf4 Gins2 Mcm10 Mcm2 Mcm5 Mcmbp	1.8742	0.039
99	Esrrg Nrip1 Pla2g7 Rara Thra Trim24 Trim33	1.74311	0.0376216

## Sheet: genes to modules
gene	#module	query	pvalue	log2foldchange
Col1a1	1	Col1a1	2.49249e-08	-4.40426
Col1a2	1	Col1a2	4.65338e-10	-4.45271
Col5a2	1	Col5a2	4.58029e-10	-4.33438
Lum	1	Lum	1.36309e-05	-4.73017
Grb10	2	Grb10	2.96865e-10	-4.57481
Igf1	2	Igf1	1.17016e-07	-3.81027
Igf1r	2	Igf1r	0.103348	0.756721
Igfbp5	2	Igfbp5	7.72309e-05	-4.73413
Abat	3	Abat	0.000223974	-2.23759
Aldh7a1	3	Aldh7a1	0.00367155	-0.46547
Pgm2	3	Pgm2	0.000793153	1.67696
Tpi1	3	Tpi1	2.04475e-10	1.59385
Ndrg1	4	Ndrg1	0.00272088	2.30226
Serpinf1	4	Serpinf1	1.92917e-09	-3.65953
Tagln	4	Tagln	2.42528e-06	-3.20097
Cilp	5	Cilp	1.46169e-07	-4.7654
Itgbl1	5	Itgbl1	7.77099e-08	-4.25096
Nampt	5	Nampt	0.00325149	1.14414
Adamts2	6	Adamts2	0.000637861	-2.72399
Col4a1	6	Col4a1	3.62547e-06	-2.06879
Col4a2	6	Col4a2	0.000378931	-1.74933
Mmp2	6	Mmp2	5.60146e-09	-4.41272
Serpinh1	6	Serpinh1	0.482626	-0.954066
Adcy2	7	Adcy2	0.0389397	-4.12595
Adcy4	7	Adcy4	0.496626	-1.44389
Adcy7	7	Adcy7	5.94176e-05	-2.08945
Adcyap1r1	7	Adcyap1r1	7.20522e-07	-4.80426
Gucy1a3	7	Gucy1a3	0.00114807	-4.50172
Gucy1b3	7	Gucy1b3	1.94846e-05	-6.8968
Ptgir	7	Ptgir	0.0986304	-1.4601
Dcn	8	Dcn	1.29212e-09	-4.77855
Lrrc32	8	Lrrc32	2.44443e-10	-4.10747
Ppl	8	Ppl	0.645296	0.658043
Gria3	9	Gria3	2.43316e-08	-4.58182
Gria4	9	Gria4	1.21762e-08	-4.15288
Grip1	9	Grip1	0.382039	-0.695159
Chchd1	10	Chchd1	0.0897849	-0.427393
Mrpl14	10	Mrpl14	0.000745636	0.526656
Mrpl22	10	Mrpl22	0.115852	-0.559603
Mrpl37	10	Mrpl37	0.0860268	-0.38618
Mrpl42	10	Mrpl42	0.0509494	-0.596714
Mrps18a	10	Mrps18a	0.00525737	-0.384475
Mrps24	10	Mrps24	0.154208	-0.419058
Sod2	10	Sod2	0.125064	-0.496039
Sod3	10	Sod3	3.34572e-10	-3.89691
Hoxa2	11	Hoxa2	0.000362946	-3.94036
Hoxa5	11	Hoxa5	2.11265e-06	-5.56962
Hoxb4	11	Hoxb4	0.00509863	-3.81858
Col11a1	12	Col11a1	7.6284e-06	-3.41516
Col6a2	12	Col6a2	0.0718431	-1.12194
Fstl1	12	Fstl1	1.70881e-06	-3.36694
Flt1	13	Flt1	0.0636894	0.942815
Pgf	13	Pgf	0.000562258	1.97804
Tec	13	Tec	0.030072	0.709887
Vegfa	13	Vegfa	1.07883e-07	2.14499
Pgk1-rs7	14	Pgk1	2.56965e-05	1.87486
Slc2a1	14	Slc2a1	1e-16	2.3446
Sv2b	14	Sv2b	0.986349	-0.213605
Kcnma1	15	Kcnma1	8.23909e-08	-4.79358
Rab11b	15	Rab11b	0.129958	0.326744
Rab11fip5	15	Rab11fip5	0.000433986	0.728391
Atp1a1	16	Atp1a1	0.209528	-0.484572
Atp1a3	16	Atp1a3	2.41685e-05	-2.65292
Atp1b2	16	Atp1b2	1.41769e-06	-3.14395
Hck	17	Hck	0.115852	-1.8479
Pdgfrb	17	Pdgfrb	6.57718e-11	-4.96158
Pecam1	17	Pecam1	0.113589	-1.24803
Ero1l	18	Ero1l	2.72153e-07	2.56532
Mttp	18	Mttp	0.887691	-0.297536
P4ha1	18	P4ha1	4.58139e-07	1.85825
Hbp1	19	Hbp1	0.166533	0.443823
Ing1	19	Ing1	0.0436894	0.392892
Ing2	19	Ing2	0.000150798	0.698465
Klf11	19	Klf11	0.929702	0.176035
Mxd1	19	Mxd1	0.000114495	1.96765
Mxi1	19	Mxi1	0.000341631	1.58913
Sin3a	19	Sin3a	0.19745	0.383332
Bcar1	20	Bcar1	0.000230797	0.718671
Parva	20	Parva	0.113545	-0.484239
Pxn	20	Pxn	0.00021086	0.399946
Skil	21	Skil	0.0618227	0.689473
Smad3	21	Smad3	0.075497	0.615143
Smad4	21	Smad4	0.000275881	0.449084
Smad7	21	Smad7	0.113545	1.0234
Smurf1	21	Smurf1	0.1382	0.414491
Smurf2	21	Smurf2	0.146868	0.515582
Sp1	21	Sp1	0.00587012	0.550633
Dact1	22	Dact1	2.16177e-05	-3.76167
Nkd2	22	Nkd2	7.15591e-07	-2.95746
Rgag1	22	Rgag1	0.838208	-1.37586
Hmg20a	23	Hmg20a	0.256514	0.332977
Hmg20b	23	Hmg20b	0.0165629	-0.497821
Phf21a	23	Phf21a	0.300761	0.465462
Rcor1	23	Rcor1	0.0946718	0.541469
Snai1	23	Snai1	0.00668326	-2.29148
Zfp217	23	Zfp217	6.52723e-05	0.733461
Efna1	24	Efna1	0.00657585	1.92679
Efna5	24	Efna5	0.356202	0.510508
Efnb2	24	Efnb2	0.000484932	0.947535
Epha3	24	Epha3	1.5079e-07	-5.0781
Ephb2	24	Ephb2	0.922072	0.322087
Adsl	25	Adsl	0.0605698	-0.460231
Adssl1	25	Adssl1	0.0036608	1.4892
Ldha	25	Ldha	1.70124e-05	1.42488
Ldhb	25	Ldhb	0.349751	-1.37406
Lin7a	26	Lin7a	0.000230223	-5.12526
Mpp2	26	Mpp2	0.341987	1.07579
Mpp5	26	Mpp5	0.00022162	0.789588
Ubc	27	Ubc	0.00315216	0.596226
Ube2g1	27	Ube2g1	0.0427779	0.620554
Usp2	27	Usp2	0.00170774	-1.79491
Apoe	28	Apoe	5.46845e-10	-2.9752
F11	28	F11	0.584164	-1.08573
Ttr	28	Ttr	0.105389	-2.26707
Bub1	29	Bub1	0.0417995	-1.48427
Bub1b	29	Bub1b	0.104739	-1.32077
Ccnb2	29	Ccnb2	0.00155625	-1.9013
Cdc20	29	Cdc20	0.0578978	-1.38707
Cenpe	29	Cenpe	0.247802	-1.20818
Mad2l1	29	Mad2l1	0.00426706	-1.46491
Mad2l1bp	29	Mad2l1bp	0.791387	0.261276
Pttg1	29	Pttg1	0.218197	-0.962415
Trip13	29	Trip13	0.103984	-1.17876
Ube2s	29	Ube2s	0.212689	-0.607459
Aff4	30	Aff4	8.03651e-06	0.722624
Ccnt1	30	Ccnt1	0.150969	0.428219
Eaf1	30	Eaf1	0.0627815	0.34633
Cd47	31	Cd47	0.740535	0.35426
Lnpep	31	Lnpep	0.000316601	0.625142
Pgam1	31	Pgam1	2.41685e-05	1.47713
Isyna1	32	Isyna1	0.0116866	-0.873614
Sparc	32	Sparc	4.69889e-10	-3.66092
Tpp2	32	Tpp2	0.943976	0.120038
Ncald	33	Ncald	0.320978	-0.682811
Pde1a	33	Pde1a	4.69889e-10	-5.20868
Pde1c	33	Pde1c	0.43193	-2.55751
Bnip3	34	Bnip3	0.000525989	3.10983
Bnip3l	34	Bnip3l	3.16602e-06	1.26931
Casp8ap2	34	Casp8ap2	0.865982	-0.124384
Ccne1	35	Ccne1	0.080248	-1.49575
Cdkn1a	35	Cdkn1a	1.1778e-05	1.66337
Cdkn1b	35	Cdkn1b	0.0816447	0.950902
Mybl2	35	Mybl2	0.303993	-1.288
Stmn1	35	Stmn1	0.138606	-0.794216
Aldoa	36	Aldoa	2.04475e-10	1.51069
Aldoc	36	Aldoc	0.0102314	1.45301
Plekhg5	36	Plekhg5	0.984605	0.0878816
Cox10	37	Cox10	0.0960692	-0.514988
Cox5b	37	Cox5b	0.0691286	-0.446744
Cox7a1	37	Cox7a1	0.00503956	0.94326
Cyc1	37	Cyc1	0.481814	-0.308654
Ndufa10	37	Ndufa10	0.0264342	-0.507339
Uqcr10	37	Uqcr10	0.050034	-0.430464
Angpt1	38	Angpt1	8.10645e-07	-4.88616
Angpt2	38	Angpt2	0.752844	-0.372772
Tek	38	Tek	0.0165228	-3.0069
Gli1	39	Gli1	0.0040588	-3.30362
Gli2	39	Gli2	4.58608e-07	-4.60879
Spop	39	Spop	0.919001	-0.148613
Cct3	40	Cct3	0.0919368	-0.404515
Cttnbp2	40	Cttnbp2	0.0146111	-3.25414
Cttnbp2nl	40	Cttnbp2nl	0.0105684	0.516859
Stk24	40	Stk24	0.101478	0.612585
Hspg2	41	Hspg2	0.674518	-0.490504
Itga2	41	Itga2	0.283353	0.453774
Lama1	41	Lama1	1.29212e-09	-4.87252
Crybb2	42	Crybb2	0.23923	-3.46124
Fam126b	42	Fam126b	0.204278	0.518959
Hdgfrp3	42	Hdgfrp3	3.80549e-06	-3.10203
Bcat1	43	Bcat1	0.0226695	-2.28772
Dus3l	43	Dus3l	0.737288	-0.250577
Serpine2	43	Serpine2	2.68464e-06	-2.91129
Psma1	44	Psma1	0.100577	-0.308731
Psma4	44	Psma4	0.20913	-0.339566
Psma7	44	Psma7	0.282025	-0.307793
Psmb10	44	Psmb10	0.136642	-0.766777
Psmb3	44	Psmb3	0.203319	-0.530089
Psmb8	44	Psmb8	0.0514886	-2.26093
Psmc3	44	Psmc3	0.341987	-0.294576
Psmc4	44	Psmc4	0.113824	-0.388412
Psmd13	44	Psmd13	0.113662	-0.50412
Psmd3	44	Psmd3	0.0451873	-0.344605
Hoxa1	45	Hoxa1	0.263845	-3.81064
Hoxa9	45	Hoxa9	0.0348511	-5.14483
Hoxb6	45	Hoxb6	0.00355493	-4.88118
Hoxb7	45	Hoxb7	0.0831424	-3.1518
Hoxb8	45	Hoxb8	0.129504	-3.61118
Pknox1	45	Pknox1	0.336996	0.350852
Egln1	46	Egln1	1.35184e-06	1.8329
Egln2	46	Egln2	0.943702	-0.0850805
Egln3	46	Egln3	0.000138418	2.92818
Hif1a	46	Hif1a	0.592589	0.464963
Elk4	47	Elk4	0.951044	0.0552664
Fmo2	47	Fmo2	0.000107552	-3.34005
Myocd	47	Myocd	1.46169e-07	-5.08206
Srf	47	Srf	0.754066	-0.216061
Atxn3	48	Atxn3	0.339384	0.529501
Cinp	48	Cinp	0.254998	-0.470357
Spata5	48	Spata5	6.08031e-06	-0.713105
Ntf5	49	Ntf5	0.765662	0.536383
Ntrk2	49	Ntrk2	3.06895e-06	-4.28461
Ptprn2	49	Ptprn2	0.0622072	-2.95335
Banp	50	Banp	0.253821	0.566907
E4f1	50	E4f1	0.677235	0.338531
Nqo1	50	Nqo1	0.213078	-1.57428
Ppp1r13l	50	Ppp1r13l	0.000150798	1.01994
Trp53	50	Trp53	0.624106	-0.325214
Wt1	50	Wt1	0.000586141	-3.69105
Atf7	51	Atf7	0.0566433	0.5397
Fosl2	51	Fosl2	0.00526279	0.871823
Jund	51	Jund	0.117224	0.732242
Robo1	52	Robo1	0.263528	-1.60504
Robo4	52	Robo4	0.677235	-1.21149
Slit3	52	Slit3	2.06766e-07	-4.40181
Cnot6l	53	Cnot6l	0.113545	0.483386
Cnot7	53	Cnot7	0.000272007	0.518038
Tob1	53	Tob1	0.291841	0.66074
Asf1b	54	Asf1b	0.128565	-1.25407
Chaf1b	54	Chaf1b	0.133369	-0.746661
Insig2	54	Insig2	0.00947114	0.888029
Nasp	54	Nasp	0.0801503	-0.591422
Appl2	55	Appl2	0.00523432	1.2973
Eea1	55	Eea1	0.197828	0.497267
Rab14	55	Rab14	0.0519683	0.386665
Rab5a	55	Rab5a	0.179788	0.439871
Gapdh	56	Gapdh	1.11441e-05	1.30082
Hnrnpa2b1	56	Hnrnpa2b1	0.118796	-0.619036
Hnrnpab	56	Hnrnpab	0.368722	-0.454182
Hnrnph1	56	Hnrnph1	0.124026	-0.39099
Hnrnpl	56	Hnrnpl	0.632211	-0.164754
Cited2	57	Cited2	0.00108204	1.75345
Creb1	57	Creb1	0.246567	0.383049
Egr1	57	Egr1	0.101225	0.665886
Ep300	57	Ep300	0.438591	0.405966
Jmy	57	Jmy	0.101681	0.619355
Klf4	57	Klf4	0.239572	0.763209
Daam2	58	Daam2	0.0032849	-1.48319
Diap3	58	Diap3	0.023493	-1.67269
Fhdc1	58	Fhdc1	0.149941	1.21093
Fmn1	58	Fmn1	0.496318	-0.364862
Cd200	59	Cd200	0.000333035	-3.47531
Cd200r1	59	Cd200r1	0.0126765	-5.47409
Cd200r4	59	Cd200r4	0.751708	-2.2293
Cbx5	60	Cbx5	0.621764	0.266949
Senp7	60	Senp7	0.390821	0.379485
Sp100	60	Sp100	3.07031e-07	-3.30757
C1ra	61	C1ra	6.11323e-05	-2.72256
Cdr2l	61	Cdr2l	0.00874541	-1.28886
Slc25a24	61	Slc25a24	0.916513	-0.103459
Slc25a4	61	Slc25a4	0.740535	-0.34666
Slc25a5	61	Slc25a5	0.0146728	-0.937367
Gm10146	62	Lsm7	0.0234664	-0.459083
Lsm4	62	Lsm4	0.164292	-0.758534
Lsm5	62	Lsm5	0.178499	-0.598798
Lsm6	62	Lsm6	0.25864	-0.503083
Prpf31	62	Prpf31	0.185187	-0.372136
Sart3	62	Sart3	0.0608021	0.337655
Flrt3	63	Flrt3	0.0021926	1.26487
Lphn3	63	Lphn3	0.483193	0.589108
Wif1	63	Wif1	0.0259168	-3.8346
Dhx33	64	Dhx33	0.282387	-0.397501
Nat10	64	Nat10	0.326311	-0.357264
Rrp9	64	Rrp9	0.125733	-0.599048
Slc34a2	64	Slc34a2	0.0283125	-2.81974
Utp20	64	Utp20	0.126256	-0.501048
Wdr46	64	Wdr46	0.0757888	-0.448084
Capn12	65	Capn12	0.737288	-0.20716
Capn5	65	Capn5	5.21454e-05	0.910796
Capn6	65	Capn6	0.0753813	-2.4724
Kdm5a	66	Kdm5a	0.0522713	0.614256
Kdm5b	66	Kdm5b	0.00109095	0.709755
Morf4l1	66	Morf4l1	0.516115	0.363325
Col3a1	67	Col3a1	3.34572e-10	-4.57201
Pcolce	67	Pcolce	0.392958	-0.779748
Sms	67	Sms	0.966282	0.0625475
Blvra	68	Blvra	0.757643	-0.255395
Ksr2	68	Ksr2	0.998349	-0.00864494
Map2k1	68	Map2k1	1e-16	1.31004
Kdm3a	69	Kdm3a	1.46722e-05	1.33046
Scml2	69	Scml2	0.0942753	-4.02734
Trank1	69	Trank1	0.838208	1.14898
Ctnnal1	70	Ctnnal1	0.609859	0.445552
Sntb1	70	Sntb1	0.0144292	-3.41709
Utrn	70	Utrn	0.00557464	0.72254
Llgl1	71	Llgl1	0.120854	0.455945
Rhoj	71	Rhoj	5.16956e-06	-3.0836
Rhoq	71	Rhoq	0.872572	-0.166207
Hgs	72	Hgs	0.345958	0.490691
Nf2	72	Nf2	0.0924012	-0.453294
Stam	72	Stam	0.00343353	0.596679
Lrrk2	73	Lrrk2	0.113545	-1.97415
Rab5b	73	Rab5b	0.0319207	0.686511
Rabgef1	73	Rabgef1	0.0874223	0.471633
Alox5	74	Alox5	0.490037	-1.13134
Cap2	74	Cap2	4.11232e-06	-4.5362
Cfl1	74	Cfl1	0.755502	-0.333346
Phactr1	74	Phactr1	0.108781	-2.44232
Cryaa	75	Cryaa	0.0137427	-5.18676
Hspb1	75	Hspb1	0.372396	-0.606144
Hspb2	75	Hspb2	0.0348244	-2.47957
Bloc1s1	76	Bloc1s1	0.405472	-0.335819
Bloc1s5	76	Bloc1s5	0.131118	0.716182
Bloc1s6	76	Bloc1s6	0.00168801	0.572851
Rabgap1	77	Rabgap1	0.187637	0.475025
Smg1	77	Smg1	0.0448099	0.562471
Smg5	77	Smg5	0.159867	-0.375138
Smg7	77	Smg7	0.0851445	0.416029
Cd40	78	Cd40	0.0952858	-2.36077
Dusp16	78	Dusp16	0.124878	0.791491
Map2k7	78	Map2k7	0.0578486	0.360183
Mapk8	78	Mapk8	0.19233	0.513891
Mapk8ip3	78	Mapk8ip3	0.265178	0.39496
Med12l	79	Med12l	0.031246	-2.03082
Med13	79	Med13	0.101633	0.330932
Med13l	79	Med13l	0.12601	0.463925
Aco2	80	Aco2	0.0972869	-0.350126
Cs	80	Cs	0.111605	-0.350235
Got2	80	Got2	0.371617	-0.357246
Idh3a	80	Idh3a	0.274587	-0.511
Mdh2	80	Mdh2	0.0251747	-0.542386
Agrn	81	Agrn	0.727517	-0.299421
Ankrd49	81	Ankrd49	0.986605	0.0220413
Lama2	81	Lama2	1.19961e-10	-5.66245
Sspo	81	Sspo	0.0975186	-2.77811
Itgav	82	Itgav	0.543586	0.422673
Itgb6	82	Itgb6	0.654129	0.923849
Itgb8	82	Itgb8	1.63258e-06	-3.74327
Arid1b	83	Arid1b	0.438009	0.250039
Dpf2	83	Dpf2	0.0787085	0.372331
Ss18l1	83	Ss18l1	0.00503956	0.746145
Pafah1b1	84	Pafah1b1	0.327205	0.280434
Pafah1b2	84	Pafah1b2	0.647101	0.411312
Pafah1b3	84	Pafah1b3	2.81891e-05	0.735358
Aim2	85	Aim2	0.959508	0.341142
Casp1	85	Casp1	9.41053e-09	-6.30829
Pycard	85	Pycard	0.419472	-0.439867
Ncoa2	86	Ncoa2	0.120495	0.326015
Nr0b2	86	Nr0b2	0.181551	-2.03185
Nr5a2	86	Nr5a2	0.0269262	-3.71246
Alb	87	Alb	0.0170088	-3.0483
Fcgrt	87	Fcgrt	0.0274491	-1.16486
Klra1	87	Klra22	0.526502	0.74366
Gtf2a1	88	Gtf2a1	0.0317747	0.781703
Gtf2a2	88	Gtf2a2	0.253423	-0.352665
Gtf2e2	88	Gtf2e2	0.0751779	0.638252
Polr1b	89	Polr1b	0.166681	-0.428161
Polr1e	89	Polr1e	0.0363314	-0.743636
Znrd1	89	Znrd1	0.11926	0.305032
Arhgef11	90	Arhgef11	0.481391	0.449213
Gna13	90	Gna13	0.149941	0.592034
Tbxa2r	90	Tbxa2r	0.00231735	-2.29154
Lrsam1	91	Lrsam1	0.128911	0.411435
Ubap1	91	Ubap1	0.461395	0.378416
Vps37a	91	Vps37a	0.064859	0.423116
Vps37b	91	Vps37b	0.0395848	0.633705
Ccdc19	92	Ccdc19	0.348925	-0.991012
Enkur	92	Enkur	0.541621	-0.715654
Fmc1	92	1110001J03Rik	0.125064	-0.578161
Mns1	92	Mns1	0.00115227	-1.71072
Ccdc130	93	Ccdc130	0.361122	0.475666
Eftud2	93	Eftud2	0.207653	-0.588281
Sde2	93	Sde2	0.0124201	0.549658
Snrnp40	93	Snrnp40	0.228625	-0.265064
Actr3b	94	Actr3b	0.182339	-2.47667
Arpc1b	94	Arpc1b	0.193824	-0.49166
Baiap2l1	94	Baiap2l1	0.07283	0.689856
Nckipsd	94	Nckipsd	0.419885	0.605861
Wasl	94	Wasl	0.178499	0.747847
Wipf2	94	Wipf2	0.312692	0.515631
Abca13	95	Abca13	0.288446	-2.01181
Abca5	95	Abca5	0.263203	0.539829
Abca6	95	Abca6	0.0622171	-1.46899
Abca8a	95	Abca8a	0.0671439	-2.42818
Fam83c	95	Fam83c	0.427164	-1.10632
Akt1	96	Akt1	0.215031	-0.557202
Appl1	96	Appl1	0.383153	0.40675
Pdpk1	96	Pdpk1	0.00611998	0.496766
Rictor	96	Rictor	0.0733911	0.837395
Them4	96	Them4	0.76872	0.30528
Rab3il1	97	Rab3il1	0.00642517	-1.06798
Rab3ip	97	Rab3ip	0.213078	0.320811
Rab8a	97	Rab8a	0.65065	0.214821
Rabif	97	Rabif	0.952013	0.106462
Sytl4	97	Sytl4	0.00134902	-3.32736
Dbf4	98	Dbf4	0.104729	-0.640079
Gins2	98	Gins2	0.282025	-0.678236
Mcm10	98	Mcm10	0.211671	-0.907234
Mcm2	98	Mcm2	0.123034	-0.917063
Mcm5	98	Mcm5	0.22432	-1.19238
Mcmbp	98	Mcmbp	0.483775	0.211947
Esrrg	99	Esrrg	0.328357	-4.97686
Nrip1	99	Nrip1	0.25822	0.617665
Pla2g7	99	Pla2g7	0.148493	-0.855732
Rara	99	Rara	0.106911	0.555235
Thra	99	Thra	0.317625	0.37218
Trim24	99	Trim24	0.243337	0.511709
Trim33	99	Trim33	0.475063	0.350567
