# Supplementary material for: A network embedding approach to identify active modules in biological interaction networks
Source: Life Sci Alliance. 2023 Jun 20;6(9):e202201550. doi: 10.26508/lsa.202201550 (PMC10282331; doi:10.26508/lsa.202201550)
Supplement: Supplementary file 13 [file LSA-2022-01550_TableS13.xlsx]

## Sheet: list of modules
module_nb	genes	s score	pvalue
1	Aldoa Aldoart1 Car9 Ccng2 Hk2 Ldha Pfkfb3 Pfkp Pgam1 Pgk1-rs7 Pkm Slc16a3 Slc2a1 Slc2a3 Tpi1	17.531	1.28054e-08
2	Ahsg Alb Angpt1 Hgf Mgp Sparc Vegfa	12.8597	4.46137e-06
3	Eln Fbln1 Fbn1 Fbn2 Loxl1 Mfap2 Mfap4	12.0101	1.2024e-05
4	Irs2 Itga9 Map2k1 Mdk Pparg Pxn Rasgrf1 Tln2	11.7742	8.32655e-06
5	Cd34 Eng Lrg1 Mcam Pgf Thy1	9.0644	0.000219696
6	Cnn1 Col1a2 Myh11 Myocd Smtn Tagln	9.05632	0.000221486
7	Dkk3 Frzb Sfrp1 Sfrp2 Wif1	8.99431	0.000295759
8	Cdh11 Pdgfrb Sdc4	8.65777	0.000378368
9	Mmp2 Thbs2 Timp3	8.45301	0.000467102
10	Apoc1 Apoe Pltp	8.20806	0.000598464
11	C1ra C4b Serping1	8.12268	0.000651748
12	Efna1 Efna3 Efnb2 Epha3	7.82784	0.000795419
13	Hmox1 Prdx5 Sod2 Sod3	7.17542	0.00146281
14	Daf2 Fgf11 Gh Grb10 Igf1 Igfbp2 Igfbp6 Igfbp7	6.53236	0.0017117
15	Adamts2 P4ha1 P4ha2 Plod1	6.48248	0.00270126
16	Ptger2 Ptger3 Ptges Ptgis	6.48129	0.00270403
17	Mrc2 Plau Serpine2	6.11684	0.00412242
18	Adm Adm2 Ramp2	6.10333	0.00416966
19	Dcn Dpt Wisp1	6.04458	0.00438078
20	C1qtnf5 Mfrp Prss56	6.02113	0.00446768
21	Ifitm1 Ifitm3 Vapa	6.01879	0.00447643
22	Csf1 Ctsk Emr1 Il6	5.96771	0.00416626
23	Gpr34 Olfml3 Tmem119 Trem2	5.81281	0.00472891
24	Casp1 P2rx7 Panx1	5.79858	0.00537214
25	Abcc8 Abcc9 Kcnj8	5.73677	0.00565068
26	Col11a1 Ddr2 Tns4	5.71118	0.00576969
27	Dpp4 Mgam Sis	5.64034	0.00611085
28	Fxyd1 Fxyd3 Ppp1r3b	5.61689	0.00622766
29	Kdm3a Kdm4b Kdm5b Kdm6b	5.60598	0.00558545
30	Lrp2bp Mxra7 Prpsap1	5.57615	0.00643532
31	Bmt2 Olfml1 Olfml2a Tmem168	5.56542	0.00576876
32	Dpep1 Hmg20b Mecp2 Phf21a Rcor1 Rcor2 Sin3a Zfp217	5.52384	0.00388778
33	Atp1a1 Atp1a3 Atp1b2	5.516	0.00675308
34	Gucy1b3 Kctd11 Kctd12b	5.5017	0.00683062
35	Comp Fmod Mkx Scx	5.47579	0.00619282
36	Cpa1 Cpa2 Ctrb1	5.36067	0.00763861
37	Heyl Jag2 Maml1 Rbpj	5.25933	0.0073328
38	Hsd11b1 Hsd11b2 Nr3c1	5.06714	0.00959448
39	Antxr1 Fzd1 Lrp6 Serpina3k	5.04949	0.00861061
40	Dag1 Lama2 Large	4.99987	0.0101
41	Bnip3 Bnip3l Fundc1	4.99783	0.0101157
42	Ahr Cyp1b1 Klf6 Lcor Smad3	4.99378	0.00903454
43	Ccnb1 Ccnb2 Ccne1 Cdc25c Cdkn1a Cdkn1b Cdkn2d Mad2l1 Pttg1	4.98829	0.00626778
44	Dnajb1 Hspb2 Hspb7 Hspb8 Hspb9	4.98397	0.00909878
45	Kcnma1 Kcnmb1 Kcnn1	4.82368	0.0115357
46	Arhgap21 Arrb1 Ednra Stam Vps36	4.79001	0.0104542
47	Ch25h Cyp7b1 Hsd3b7	4.78381	0.0118841
48	Cd27 Cd40 Il2rg Il4ra Jak3 Tnfsf13b	4.77688	0.00887971
49	Cel Clps Pnlip Pnliprp1	4.75563	0.0107266
50	Cited2 Tcf21 Wt1	4.75341	0.0121559
51	Avpr1a Lnpep Oxt	4.75036	0.0121835
52	Alkbh2 Alkbh5 Ddx46 Ythdc1	4.7399	0.0108516
53	Grik3 Kars Neto1	4.73317	0.0123399
54	A4gnt Muc6 Tff2	4.65429	0.0130798
55	Rangrf Scn1b Scn7a	4.64846	0.013136
56	Fbxo11 Lox Loxl3 Snai1	4.62261	0.0118247
57	Diap3 Gas7 Sh3pxd2a Wasl Wipf2 Wipf3	4.56366	0.0103428
58	Gpbar1 Npy2r Ppy Pyy Sst	4.50114	0.0127983
59	Lepre1 Serpinf1 Tmem38b	4.49854	0.0146542
60	Crb2 Lin7a Mpp5	4.43708	0.0153188
61	Bmp1 Itgav Postn	4.38754	0.0158732
62	Ebf1 Zfp423 Zfp521	4.28615	0.0170619
63	Dio2 Serpina3f Serpina7 Ttr	4.24284	0.0155122
64	2310022B05Rik AW549877 Ankrd50 Cpxm1 Spata5	4.22071	0.0154957
65	Lrp8 Spon1 Vldlr	4.21261	0.0179708
66	Ccl11 Ccl17 Ccl26	4.09898	0.0194563
67	Frem1 Frem2 Hmcn1	4.06773	0.0198827
68	Aco2 Atp5g1 Cs Mdh2 Ogdh Sdhb	4.04458	0.0148114
69	Slc1a4 Slc43a1 Slc7a8	4.03346	0.0203595
70	Asphd1 Fam57b Sez6l2	4.02553	0.0204712
71	Epgn Erbb4 Hbegf	4.01017	0.0206889
72	Ggt5 Pde6h Rgs7bp Rgs9	3.99208	0.0184552
73	Gbp2 Hook3 Iigp1 Nin Pcm1	3.94767	0.0185769
74	Bex1 Ngfr Pde4b	3.91318	0.0221099
75	Ank2 Ehd3 Epb4.1l3 Nfasc Obscn Tbcd	3.77906	0.0176799
76	Lrrc32 Lrrc34 Lrriq4 Mynn	3.71798	0.0222032
77	Fgf18 Fgfr3 Fgfr4	3.67627	0.0259306
78	Glce Hs3st3b1 Ndst4 Sulf2	3.63931	0.0233909
79	Aff4 Ccnt1 Mllt10 Mllt3	3.58548	0.0242338
80	B4galnt2 Cmah Ggta1 Rnf38 Sgcd Sntb1 Utrn	3.58217	0.0197504
81	Ntrk2 Ppp1r9b Rac1 Tiam1	3.53166	0.0251021
82	Cap1 Cmklr1 Nampt Rbpr2 Retn	3.53138	0.024271
83	Ero1l Hspa5 Sil1	3.48826	0.0293425
84	BC061194 Dnaic1 Spag6 Spef2	3.42362	0.026924
85	Cd209a Lsp1 Tox3	3.41812	0.0307073
86	Abat Adssl1 Ppat	3.39313	0.0312063
87	Gli2 Ptch2 Sufu	3.37685	0.0315348
88	Psma1 Psmc3 Psmd13 Psmd3 Rnf19a	3.35282	0.0271286
89	Robo1 Slit1 Slit3	3.34712	0.0321421
90	Chst2 Chst4 Ntan1	3.34698	0.032145
91	Gbe1 Gys1 Pygl	3.33115	0.0324724
92	Cdr2l Fads6 Tmem128	3.32994	0.0324975
93	Cnrip1 Ltv1 Pno1	3.31056	0.0329022
94	Dsc2 Npepps Pkp2 Tmem43	3.30683	0.0290163
95	Acvr1b Rnf111 Skil Smad4 Smad7 Smurf1 Smurf2	3.22634	0.0245604
96	Usp13 Usp2 Usp44	3.18202	0.035693
97	Erp27 Fkbp7 Pdia3	3.17236	0.0359104
98	Adcy7 Brd7 Dpf2	3.15431	0.0363196
99	Akt1 Arhgdib Mtss1 Swap70	3.1538	0.0319604
100	Cd81 Fgf2 Fkbp11 Gpc3 Tspan10	3.09745	0.0316988
101	Pappa Prg2 Stc2	3.08976	0.0378137
102	Ambp Itih2 Itih4	3.07073	0.0382636
103	Gapdh Gusb Rilpl1	3.05994	0.0385205
104	Elac1 Stard7 Stard8	3.04103	0.0389743
105	Rtn4 S1pr2 S1pr3	3.03734	0.0390635
106	Dhx34 Smg1 Smg5 Smg7	3.02879	0.0345449
107	Prss2 Spink3 mCG_15095	3.01903	0.039508
108	Bach2 Irf4 Prdm1 Spib	3.00823	0.0349858
109	Dhrs7 Tmem126a Tmub1	2.99432	0.0401143
110	Bsg Emb Slc16a14	2.95583	0.0410737
111	Exo1 Fbxo18 Hltf Rad51 Rmi1 Smarcal1	2.95466	0.0297739
112	Fbxo16 Fbxo28 Fbxo42 Fbxo8	2.95228	0.0362096
113	Eogt Mgea5 Ogt	2.94947	0.041234
114	Bcar1 Bcar3 Slc35f2	2.9058	0.0423484
115	Cnot2 Cnot6l Cnot7	2.90365	0.0424039
116	Slain2 Usp29 Zim1	2.89488	0.0426309
117	Cttnbp2 Gp2 Gp5	2.88634	0.0428528
118	Apitd1 Cenpa Cenpe Cenph Cenpi Cenpm Cenpn Cenpp Nuf2	2.83639	0.0256595
119	C3 Cfh Cfi	2.83333	0.0442517
120	Fam49a Fam84a Hrasls	2.8148	0.0447491
121	Ctu2 Dbf4 Mcm5 Urm1	2.79953	0.0397298
122	Hand2 Isl1 Tbx20	2.7561	0.0463551
123	Bloc1s5 Bloc1s6 Borcs6 Cpne4	2.72164	0.041629
124	Edn2 Edn3 Ednrb Setbp1	2.68775	0.0424782
125	Engase Enpp3 Man2b1 Manba	2.63974	0.0437048
126	Bdkrb1 Bdkrb2 Klk1b1 Klk1b5	2.58148	0.0452319
127	Cdca7l Mxi1 Myc Tgfa Zbtb17	2.53478	0.0440302
128	Asap1 Rab11fip3 Rab11fip5 Rab3ip	2.49935	0.0474568
129	Cplx2 Pclo Rabac1 Vamp2	2.4809	0.0479686
130	Rab1 Rusc2 Slc36a4 Trappc6a	2.47302	0.0481883
131	Gabarap Gbp7 Nol4 Plcl1	2.43725	0.0491968
132	Lrrk2 Rab20 Rab5a Rab5b Rabgef1 Zfyve20	2.39757	0.0413348
133	Ddx41 Ddx58 Ifih1 Lrrfip1 Tmem173	2.31234	0.049866
134	Acap1 Ankrd46 Armc9 Cars Rhbdd1 Snapc2 Snapc5 Vrtn	1.67917	0.0494251

## Sheet: genes to modules
gene	#module	query	pvalue	log2foldchange
Aldoa	1	Aldoa	2.04475e-10	1.51069
Aldoart1	1	Aldoart1	0.00239597	1.57691
Car9	1	Car9	4.33532e-05	2.67737
Ccng2	1	Ccng2	0.00109787	1.2517
Hk2	1	Hk2	6.52374e-14	1.79624
Ldha	1	Ldha	1.70124e-05	1.42488
Pfkfb3	1	Pfkfb3	8.36503e-05	2.13211
Pfkp	1	Pfkp	0.00159277	2.07743
Pgam1	1	Pgam1	2.41685e-05	1.47713
Pgk1-rs7	1	Pgk1	2.56965e-05	1.87486
Pkm	1	Pkm	0.00835293	0.83375
Slc16a3	1	Slc16a3	1.15855e-07	2.81603
Slc2a1	1	Slc2a1	1e-16	2.3446
Slc2a3	1	Slc2a3	0.000293818	-2.28467
Tpi1	1	Tpi1	2.04475e-10	1.59385
Ahsg	2	Ahsg	2.51959e-08	-7.70545
Alb	2	Alb	0.0170088	-3.0483
Angpt1	2	Angpt1	8.10645e-07	-4.88616
Hgf	2	Hgf	6.84347e-08	-4.32681
Mgp	2	Mgp	1.84611e-07	-4.89026
Sparc	2	Sparc	4.69889e-10	-3.66092
Vegfa	2	Vegfa	1.07883e-07	2.14499
Eln	3	Eln	0.000813656	-3.68236
Fbln1	3	Fbln1	0.00442076	-2.7298
Fbn1	3	Fbn1	9.77995e-06	-3.60076
Fbn2	3	Fbn2	1.91768e-11	-5.1663
Loxl1	3	Loxl1	1.72865e-07	-3.14048
Mfap2	3	Mfap2	8.21475e-11	-4.07574
Mfap4	3	Mfap4	0.00013714	-4.72835
Irs2	4	Irs2	0.072164	0.90192
Itga9	4	Itga9	5.64897e-09	-3.77555
Map2k1	4	Map2k1	1e-16	1.31004
Mdk	4	Mdk	1.11111e-10	-3.9197
Pparg	4	Pparg	0.00555099	1.16003
Pxn	4	Pxn	0.00021086	0.399946
Rasgrf1	4	Rasgrf1	0.00265796	1.86098
Tln2	4	Tln2	0.00321422	-2.13018
Cd34	5	Cd34	0.0116827	-2.59446
Eng	5	Eng	5.02999e-06	-2.78349
Lrg1	5	Lrg1	0.226357	-1.99824
Mcam	5	Mcam	6.65975e-06	-2.73404
Pgf	5	Pgf	0.000562258	1.97804
Thy1	5	Thy1	4.12907e-13	-5.2725
Cnn1	6	Cnn1	0.0196058	-2.31297
Col1a2	6	Col1a2	4.65338e-10	-4.45271
Myh11	6	Myh11	6.08977e-05	-2.56101
Myocd	6	Myocd	1.46169e-07	-5.08206
Smtn	6	Smtn	0.323264	0.783911
Tagln	6	Tagln	2.42528e-06	-3.20097
Dkk3	7	Dkk3	0.00180075	-2.05859
Frzb	7	Frzb	9.94895e-06	-4.62072
Sfrp1	7	Sfrp1	4.55091e-13	-4.25745
Sfrp2	7	Sfrp2	5.98408e-05	-3.60204
Wif1	7	Wif1	0.0259168	-3.8346
Cdh11	8	Cdh11	2.45724e-11	-5.32524
Pdgfrb	8	Pdgfrb	6.57718e-11	-4.96158
Sdc4	8	Sdc4	0.0229226	0.750115
Mmp2	9	Mmp2	5.60146e-09	-4.41272
Thbs2	9	Thbs2	3.78798e-08	-4.08636
Timp3	9	Timp3	0.000190673	-2.58713
Apoc1	10	Apoc1	0.000657111	-3.28834
Apoe	10	Apoe	5.46845e-10	-2.9752
Pltp	10	Pltp	4.58139e-07	-2.87552
C1ra	11	C1ra	6.11323e-05	-2.72256
C4b	11	C4b	8.49981e-06	-2.36471
Serping1	11	Serping1	1.54902e-09	-4.39741
Efna1	12	Efna1	0.00657585	1.92679
Efna3	12	Efna3	9.9488e-07	2.34756
Efnb2	12	Efnb2	0.000484932	0.947535
Epha3	12	Epha3	1.5079e-07	-5.0781
Hmox1	13	Hmox1	1.13139e-05	1.60198
Prdx5	13	Prdx5	0.00263257	0.847885
Sod2	13	Sod2	0.125064	-0.496039
Sod3	13	Sod3	3.34572e-10	-3.89691
Daf2	14	Daf2	0.903008	1.01591
Fgf11	14	Fgf11	0.121165	1.36813
Gh	14	Gh	0.150727	-3.13285
Grb10	14	Grb10	2.96865e-10	-4.57481
Igf1	14	Igf1	1.17016e-07	-3.81027
Igfbp2	14	Igfbp2	0.114877	-2.48479
Igfbp6	14	Igfbp6	0.00728225	-2.48789
Igfbp7	14	Igfbp7	0.00513627	-0.921267
Adamts2	15	Adamts2	0.000637861	-2.72399
P4ha1	15	P4ha1	4.58139e-07	1.85825
P4ha2	15	P4ha2	1.82064e-07	1.57402
Plod1	15	Plod1	0.599499	-0.678161
Ptger2	16	Ptger2	0.00409912	-4.31674
Ptger3	16	Ptger3	0.00149775	-3.82439
Ptges	16	Ptges	0.00277047	2.01331
Ptgis	16	Ptgis	2.36056e-06	-4.32089
Mrc2	17	Mrc2	8.89161e-10	-4.06179
Plau	17	Plau	0.488832	-1.26919
Serpine2	17	Serpine2	2.68464e-06	-2.91129
Adm	18	Adm	3.57665e-06	4.27856
Adm2	18	Adm2	0.000104201	2.23291
Ramp2	18	Ramp2	0.00880808	-2.38653
Dcn	19	Dcn	1.29212e-09	-4.77855
Dpt	19	Dpt	0.00668326	-4.0978
Wisp1	19	Wisp1	0.020694	-1.78206
C1qtnf5	20	C1qtnf5	3.34572e-10	-4.3431
Mfrp	20	Mfrp	2.13739e-07	-3.21884
Prss56	20	Prss56	0.788324	-1.72127
Ifitm1	21	Ifitm1	0.0035233	-2.23062
Ifitm3	21	Ifitm3	0.000158758	-2.2113
Vapa	21	Vapa	1.8167e-05	0.59498
Csf1	22	Csf1	0.00155625	-1.59795
Ctsk	22	Ctsk	1.11111e-10	-2.54039
Emr1	22	Emr1	0.184131	-2.50951
Il6	22	Il6	0.0414461	-2.76277
Gpr34	23	Gpr34	0.668447	0.336166
Olfml3	23	Olfml3	2.13739e-07	-3.27183
Tmem119	23	Tmem119	1.52146e-05	-3.11193
Trem2	23	Trem2	0.0022933	-4.87407
Casp1	24	Casp1	9.41053e-09	-6.30829
P2rx7	24	P2rx7	0.0012303	-1.84581
Panx1	24	Panx1	0.0818417	-1.23682
Abcc8	25	Abcc8	0.536082	-0.974307
Abcc9	25	Abcc9	4.55091e-13	-5.59885
Kcnj8	25	Kcnj8	0.00196646	-4.60459
Col11a1	26	Col11a1	7.6284e-06	-3.41516
Ddr2	26	Ddr2	3.52145e-10	-4.52098
Tns4	26	Tns4	0.725084	0.514098
Dpp4	27	Dpp4	0.0359944	-2.93839
Mgam	27	Mgam	0.104371	-3.24553
Sis	27	Sis	9.52436e-12	-23.4156
Fxyd1	28	Fxyd1	1.41836e-16	-3.63874
Fxyd3	28	Fxyd3	0.923604	-0.406112
Ppp1r3b	28	Ppp1r3b	0.00159435	1.46469
Kdm3a	29	Kdm3a	1.46722e-05	1.33046
Kdm4b	29	Kdm4b	0.0535141	0.915089
Kdm5b	29	Kdm5b	0.00109095	0.709755
Kdm6b	29	Kdm6b	0.00919948	0.677218
Lrp2bp	30	Lrp2bp	1.19882e-06	2.01755
Mxra7	30	Mxra7	1.71253e-06	-2.94222
Prpsap1	30	Prpsap1	0.382854	-0.34992
Bmt2	31	B630005N14Rik	0.000200882	0.979597
Olfml1	31	Olfml1	6.70376e-10	-8.47905
Olfml2a	31	Olfml2a	0.00880808	-2.70501
Tmem168	31	Tmem168	0.800696	0.281705
Dpep1	32	Dpep1	9.70635e-09	-2.31606
Hmg20b	32	Hmg20b	0.0165629	-0.497821
Mecp2	32	Mecp2	0.370339	0.478413
Phf21a	32	Phf21a	0.300761	0.465462
Rcor1	32	Rcor1	0.0946718	0.541469
Rcor2	32	Rcor2	0.150523	1.49516
Sin3a	32	Sin3a	0.19745	0.383332
Zfp217	32	Zfp217	6.52723e-05	0.733461
Atp1a1	33	Atp1a1	0.209528	-0.484572
Atp1a3	33	Atp1a3	2.41685e-05	-2.65292
Atp1b2	33	Atp1b2	1.41769e-06	-3.14395
Gucy1b3	34	Gucy1b3	1.94846e-05	-6.8968
Kctd11	34	Kctd11	5.18366e-06	1.60492
Kctd12b	34	Kctd12b	0.157124	-2.16161
Comp	35	Comp	0.246394	-1.05918
Fmod	35	Fmod	1.11099e-14	-5.2287
Mkx	35	Mkx	0.00277633	-3.87361
Scx	35	Scx	0.557468	-0.632499
Cpa1	36	Cpa1	0.00197571	-6.21683
Cpa2	36	Cpa2	0.00124033	-4.26019
Ctrb1	36	Ctrb1	0.000366071	-6.95703
Heyl	37	Heyl	2.35657e-10	-5.50364
Jag2	37	Jag2	0.0217407	0.829195
Maml1	37	Maml1	0.166681	0.35594
Rbpj	37	Rbpj	0.0961372	0.698555
Hsd11b1	38	Hsd11b1	2.39161e-11	-4.01325
Hsd11b2	38	Hsd11b2	0.109332	-0.932381
Nr3c1	38	Nr3c1	0.16629	0.749388
Antxr1	39	Antxr1	0.0766865	-1.39692
Fzd1	39	Fzd1	0.0579683	-1.15408
Lrp6	39	Lrp6	0.0225664	0.478176
Serpina3k	39	Serpina3k	1.73652e-07	-4.36206
Dag1	40	Dag1	0.366024	0.271108
Lama2	40	Lama2	1.19961e-10	-5.66245
Large	40	Large	0.0236117	0.813513
Bnip3	41	Bnip3	0.000525989	3.10983
Bnip3l	41	Bnip3l	3.16602e-06	1.26931
Fundc1	41	Fundc1	0.193446	0.468747
Ahr	42	Ahr	0.0369834	0.7
Cyp1b1	42	Cyp1b1	5.60146e-09	-3.90568
Klf6	42	Klf6	0.1396	0.716559
Lcor	42	Lcor	0.125064	0.498463
Smad3	42	Smad3	0.075497	0.615143
Ccnb1	43	Ccnb1	0.317091	-1.18415
Ccnb2	43	Ccnb2	0.00155625	-1.9013
Ccne1	43	Ccne1	0.080248	-1.49575
Cdc25c	43	Cdc25c	0.262974	-1.03851
Cdkn1a	43	Cdkn1a	1.1778e-05	1.66337
Cdkn1b	43	Cdkn1b	0.0816447	0.950902
Cdkn2d	43	Cdkn2d	0.321242	0.75415
Mad2l1	43	Mad2l1	0.00426706	-1.46491
Pttg1	43	Pttg1	0.218197	-0.962415
Dnajb1	44	Dnajb1	0.00173649	1.03543
Hspb2	44	Hspb2	0.0348244	-2.47957
Hspb7	44	Hspb7	0.0615444	-2.56498
Hspb8	44	Hspb8	2.67153e-05	-3.46332
Hspb9	44	Hspb9	0.204445	-1.48404
Kcnma1	45	Kcnma1	8.23909e-08	-4.79358
Kcnmb1	45	Kcnmb1	0.000302063	-5.53244
Kcnn1	45	Kcnn1	0.621764	0.478837
Arhgap21	46	Arhgap21	0.266723	0.360035
Arrb1	46	Arrb1	0.0658988	1.56798
Ednra	46	Ednra	3.84372e-06	-4.6396
Stam	46	Stam	0.00343353	0.596679
Vps36	46	Vps36	0.0801503	-0.583982
Ch25h	47	Ch25h	0.000895124	-3.6382
Cyp7b1	47	Cyp7b1	3.52145e-10	-4.7013
Hsd3b7	47	Hsd3b7	0.841902	0.195332
Cd27	48	Cd27	0.00577445	0.892019
Cd40	48	Cd40	0.0952858	-2.36077
Il2rg	48	Il2rg	0.0339803	-1.55708
Il4ra	48	Il4ra	0.218197	0.524969
Jak3	48	Jak3	0.0117275	0.779747
Tnfsf13b	48	Tnfsf13b	0.0013638	-1.63785
Cel	49	Cel	0.00291244	-5.86
Clps	49	Clps	3.28023e-06	-5.88687
Pnlip	49	Pnlip	0.20928	-5.98339
Pnliprp1	49	Pnliprp1	0.0753045	-6.73598
Cited2	50	Cited2	0.00108204	1.75345
Tcf21	50	Tcf21	0.0273736	-4.25792
Wt1	50	Wt1	0.000586141	-3.69105
Avpr1a	51	Avpr1a	9.69237e-06	-3.95677
Lnpep	51	Lnpep	0.000316601	0.625142
Oxt	51	Oxt	0.294934	-1.7819
Alkbh2	52	Alkbh2	0.0955305	0.610601
Alkbh5	52	Alkbh5	2.06766e-07	1.04403
Ddx46	52	Ddx46	0.0709763	-0.285223
Ythdc1	52	Ythdc1	0.0503805	0.582918
Grik3	53	Grik3	1.11117e-06	-8.24566
Kars	53	Kars	0.72492	-0.175085
Neto1	53	Neto1	2.41685e-05	-6.41902
A4gnt	54	A4gnt	5.29418e-07	-7.83559
Muc6	54	Muc6	0.00182642	-3.67268
Tff2	54	Tff2	0.391883	-1.87555
Rangrf	55	Rangrf	0.482498	-0.997746
Scn1b	55	Scn1b	0.107974	-1.09772
Scn7a	55	Scn7a	6.4341e-12	-4.75367
Fbxo11	56	Fbxo11	0.150189	0.398097
Lox	56	Lox	4.86207e-06	-3.12486
Loxl3	56	Loxl3	0.0946718	-1.23779
Snai1	56	Snai1	0.00668326	-2.29148
Diap3	57	Diap3	0.023493	-1.67269
Gas7	57	Gas7	0.000186675	-2.45747
Sh3pxd2a	57	Sh3pxd2a	0.117224	-0.472696
Wasl	57	Wasl	0.178499	0.747847
Wipf2	57	Wipf2	0.312692	0.515631
Wipf3	57	Wipf3	0.00120008	-3.17895
Gpbar1	58	Gpbar1	0.000367812	-2.18913
Npy2r	58	Npy2r	0.588312	-2.32285
Ppy	58	Ppy	0.00911768	-4.27267
Pyy	58	Pyy	0.000846561	-5.1294
Sst	58	Sst	0.0789826	-8.05954
Lepre1	59	Lepre1	0.0648075	-1.235
Serpinf1	59	Serpinf1	1.92917e-09	-3.65953
Tmem38b	59	Tmem38b	0.349778	-0.516274
Crb2	60	Crb2	0.251565	-1.29342
Lin7a	60	Lin7a	0.000230223	-5.12526
Mpp5	60	Mpp5	0.00022162	0.789588
Bmp1	61	Bmp1	0.0329372	-1.18368
Itgav	61	Itgav	0.543586	0.422673
Postn	61	Postn	2.18371e-09	-5.31191
Ebf1	62	Ebf1	0.0120834	-2.64634
Zfp423	62	Zfp423	0.00286868	-4.72084
Zfp521	62	Zfp521	0.00804365	-3.06547
Dio2	63	Dio2	0.000677637	-6.41815
Serpina3f	63	Serpina3f	3.11626e-06	-4.58178
Serpina7	63	Serpina7	0.687261	-1.30252
Ttr	63	Ttr	0.105389	-2.26707
2310022B05Rik	64	2310022B05Rik	0.578026	0.486128
AW549877	64	AW549877	0.500326	0.415528
Ankrd50	64	Ankrd50	0.204278	0.562566
Cpxm1	64	Cpxm1	4.61808e-06	-3.09262
Spata5	64	Spata5	6.08031e-06	-0.713105
Lrp8	65	Lrp8	0.248736	-0.7139
Spon1	65	Spon1	3.36682e-07	-2.91887
Vldlr	65	Vldlr	0.0495648	1.90847
Ccl11	66	Ccl11	2.68464e-06	-6.05584
Ccl17	66	Ccl17	0.00162341	-1.53101
Ccl26	66	Ccl26	0.653032	-1.30119
Frem1	67	Frem1	0.00283398	-5.252
Frem2	67	Frem2	0.367107	-1.95742
Hmcn1	67	Hmcn1	4.0809e-05	-3.51479
Aco2	68	Aco2	0.0972869	-0.350126
Atp5g1	68	Atp5g1	0.106651	-0.460257
Cs	68	Cs	0.111605	-0.350235
Mdh2	68	Mdh2	0.0251747	-0.542386
Ogdh	68	Ogdh	0.0181477	-0.695872
Sdhb	68	Sdhb	0.0180039	-0.530534
Slc1a4	69	Slc1a4	0.548683	0.480887
Slc43a1	69	Slc43a1	0.000153627	-2.44301
Slc7a8	69	Slc7a8	0.000233172	-3.32173
Asphd1	70	Asphd1	0.103721	1.18249
Fam57b	70	Fam57b	5.54761e-05	2.0437
Sez6l2	70	Sez6l2	0.0324111	1.20362
Epgn	71	Epgn	0.502973	0.82244
Erbb4	71	Erbb4	0.000679702	-8.19659
Hbegf	71	Hbegf	8.83668e-05	0.793631
Ggt5	72	Ggt5	0.0059297	-3.76281
Pde6h	72	Pde6h	0.0692078	-5.51462
Rgs7bp	72	Rgs7bp	0.000808337	-6.34083
Rgs9	72	Rgs9	0.202351	1.57854
Gbp2	73	Gbp2	0.00658366	-1.43131
Hook3	73	Hook3	0.333789	0.351526
Iigp1	73	Iigp1	0.00174426	-4.95173
Nin	73	Nin	0.10121	-0.673692
Pcm1	73	Pcm1	0.0424583	0.363233
Bex1	74	Bex1	0.0743119	-1.7013
Ngfr	74	Ngfr	0.4559	-2.08775
Pde4b	74	Pde4b	8.81928e-08	-3.73082
Ank2	75	Ank2	0.253423	-1.3995
Ehd3	75	Ehd3	0.0265114	-2.86881
Epb4.1l3	75	Epb4.1l3	0.08247	-3.29693
Nfasc	75	Nfasc	0.00106811	-3.02075
Obscn	75	Obscn	0.345176	1.80173
Tbcd	75	Tbcd	0.0358789	-0.646098
Lrrc32	76	Lrrc32	2.44443e-10	-4.10747
Lrrc34	76	Lrrc34	0.423566	-1.97629
Lrriq4	76	Lrriq4	0.0906966	-2.86824
Mynn	76	Mynn	0.62397	0.390794
Fgf18	77	Fgf18	0.0178776	1.31587
Fgfr3	77	Fgfr3	0.00168733	-3.00043
Fgfr4	77	Fgfr4	0.0907085	-1.45615
Glce	78	Glce	0.0126105	0.464412
Hs3st3b1	78	Hs3st3b1	0.0145091	-2.23616
Ndst4	78	Ndst4	0.0198687	-5.22068
Sulf2	78	Sulf2	0.211595	-1.22483
Aff4	79	Aff4	8.03651e-06	0.722624
Ccnt1	79	Ccnt1	0.150969	0.428219
Mllt10	79	Mllt10	0.126651	0.331311
Mllt3	79	Mllt3	0.247344	0.472723
B4galnt2	80	B4galnt2	0.368722	-1.57683
Cmah	80	Cmah	0.0155025	-3.49239
Ggta1	80	Ggta1	0.546312	0.519854
Rnf38	80	Rnf38	0.115538	0.476907
Sgcd	80	Sgcd	0.118871	-1.81368
Sntb1	80	Sntb1	0.0144292	-3.41709
Utrn	80	Utrn	0.00557464	0.72254
Ntrk2	81	Ntrk2	3.06895e-06	-4.28461
Ppp1r9b	81	Ppp1r9b	0.186077	-0.359153
Rac1	81	Rac1	0.208021	0.374373
Tiam1	81	Tiam1	0.201581	-1.14847
Cap1	82	Cap1	0.981059	0.0492562
Cmklr1	82	Cmklr1	1.87453e-09	-4.10621
Nampt	82	Nampt	0.00325149	1.14414
Rbpr2	82	1300002K09Rik	0.168961	-3.66295
Retn	82	Retn	0.345289	-1.27637
Ero1l	83	Ero1l	2.72153e-07	2.56532
Hspa5	83	Hspa5	0.384148	0.539537
Sil1	83	Sil1	0.230488	0.498201
BC061194	84	BC061194	0.109332	2.27423
Dnaic1	84	Dnaic1	0.0109812	-5.83033
Spag6	84	Spag6	0.135761	-4.38336
Spef2	84	Spef2	0.0129881	-7.15478
Cd209a	85	Cd209a	0.607668	-1.29185
Lsp1	85	Lsp1	8.23448e-08	-3.63508
Tox3	85	Tox3	0.168961	-1.72895
Abat	86	Abat	0.000223974	-2.23759
Adssl1	86	Adssl1	0.0036608	1.4892
Ppat	86	Ppat	0.623573	-0.38318
Gli2	87	Gli2	4.58608e-07	-4.60879
Ptch2	87	Ptch2	0.136762	-0.709555
Sufu	87	Sufu	0.561482	0.497838
Psma1	88	Psma1	0.100577	-0.308731
Psmc3	88	Psmc3	0.341987	-0.294576
Psmd13	88	Psmd13	0.113662	-0.50412
Psmd3	88	Psmd3	0.0451873	-0.344605
Rnf19a	88	Rnf19a	0.00180075	1.17813
Robo1	89	Robo1	0.263528	-1.60504
Slit1	89	Slit1	0.459277	-0.812537
Slit3	89	Slit3	2.06766e-07	-4.40181
Chst2	90	Chst2	6.29818e-07	-2.51917
Chst4	90	Chst4	0.00359894	-3.59264
Ntan1	90	Ntan1	0.958756	0.128041
Gbe1	91	Gbe1	4.40626e-05	2.08679
Gys1	91	Gys1	0.00502796	1.38397
Pygl	91	Pygl	0.765878	0.48581
Cdr2l	92	Cdr2l	0.00874541	-1.28886
Fads6	92	Fads6	0.847306	-0.853635
Tmem128	92	Tmem128	5.01912e-06	-0.459217
Cnrip1	93	Cnrip1	0.000397394	-4.24745
Ltv1	93	Ltv1	0.162077	-0.429045
Pno1	93	Pno1	0.0817349	-0.649696
Dsc2	94	Dsc2	0.937398	0.359843
Npepps	94	Npepps	1.34037e-10	1.1022
Pkp2	94	Pkp2	0.126651	0.674812
Tmem43	94	Tmem43	0.245607	0.378548
Acvr1b	95	Acvr1b	0.192905	0.653515
Rnf111	95	Rnf111	0.749006	0.19605
Skil	95	Skil	0.0618227	0.689473
Smad4	95	Smad4	0.000275881	0.449084
Smad7	95	Smad7	0.113545	1.0234
Smurf1	95	Smurf1	0.1382	0.414491
Smurf2	95	Smurf2	0.146868	0.515582
Usp13	96	Usp13	7.32886e-06	-4.01231
Usp2	96	Usp2	0.00170774	-1.79491
Usp44	96	Usp44	0.959939	0.224953
Erp27	97	Erp27	8.64819e-08	-8.19951
Fkbp7	97	Fkbp7	0.520818	-0.804658
Pdia3	97	Pdia3	0.374244	-0.410914
Adcy7	98	Adcy7	5.94176e-05	-2.08945
Brd7	98	Brd7	0.420314	-0.325361
Dpf2	98	Dpf2	0.0787085	0.372331
Akt1	99	Akt1	0.215031	-0.557202
Arhgdib	99	Arhgdib	0.00106679	-2.97273
Mtss1	99	Mtss1	0.299896	0.673323
Swap70	99	Swap70	0.0272505	0.789604
Cd81	100	Cd81	0.454218	0.269051
Fgf2	100	Fgf2	0.228844	-1.76359
Fkbp11	100	Fkbp11	0.009213	-1.20623
Gpc3	100	Gpc3	6.62926e-06	-4.52195
Tspan10	100	Tspan10	0.740311	0.522488
Pappa	101	Pappa	3.01603e-06	-3.35481
Prg2	101	Prg2	0.301893	-1.42336
Stc2	101	Stc2	0.379274	1.16227
Ambp	102	Ambp	0.0166	-2.66104
Itih2	102	Itih2	0.242763	-1.21975
Itih4	102	Itih4	0.00635924	-2.1288
Gapdh	103	Gapdh	1.11441e-05	1.30082
Gusb	103	Gusb	0.0114443	-0.940048
Rilpl1	103	Rilpl1	0.887999	0.168292
Elac1	104	Elac1	0.638383	0.382198
Stard7	104	Stard7	0.862533	0.113925
Stard8	104	Stard8	9.52436e-12	-5.11014
Rtn4	105	Rtn4	0.507291	0.397553
S1pr2	105	S1pr2	0.22049	-0.662236
S1pr3	105	S1pr3	3.2634e-06	-3.74164
Dhx34	106	Dhx34	0.0230824	0.578808
Smg1	106	Smg1	0.0448099	0.562471
Smg5	106	Smg5	0.159867	-0.375138
Smg7	106	Smg7	0.0851445	0.416029
Prss2	107	Prss2	0.0592842	-6.9168
Spink3	107	Spink3	0.0121824	-9.12494
mCG_15095	107	2210010C04Rik	0.0782452	-6.59168
Bach2	108	Bach2	0.614892	0.586127
Irf4	108	Irf4	0.482023	-2.06741
Prdm1	108	Prdm1	2.23774e-07	2.87364
Spib	108	Spib	0.112003	-2.4176
Dhrs7	109	Dhrs7	0.0492542	1.41064
Tmem126a	109	Tmem126a	0.427134	-0.373548
Tmub1	109	Tmub1	0.000403322	0.806817
Bsg	110	Bsg	0.00659045	1.23788
Emb	110	Emb	0.0396692	-2.1731
Slc16a14	110	Slc16a14	0.187738	2.14898
Exo1	111	Exo1	0.253175	-1.16677
Fbxo18	111	Fbxo18	0.0992178	0.24144
Hltf	111	Hltf	0.135556	-0.388009
Rad51	111	Rad51	0.080515	-1.40172
Rmi1	111	Rmi1	0.0519683	0.407321
Smarcal1	111	Smarcal1	0.123294	0.452933
Fbxo16	112	Fbxo16	0.00216799	-2.8604
Fbxo28	112	Fbxo28	0.0307313	0.641759
Fbxo42	112	Fbxo42	0.352975	0.278927
Fbxo8	112	Fbxo8	0.210559	0.406446
Eogt	113	Eogt	6.30238e-06	-0.698558
Mgea5	113	Mgea5	0.137992	0.307359
Ogt	113	Ogt	0.635934	0.431733
Bcar1	114	Bcar1	0.000230797	0.718671
Bcar3	114	Bcar3	0.225846	0.708011
Slc35f2	114	Slc35f2	0.218197	-2.36799
Cnot2	115	Cnot2	0.358195	0.2342
Cnot6l	115	Cnot6l	0.113545	0.483386
Cnot7	115	Cnot7	0.000272007	0.518038
Slain2	116	Slain2	0.963291	-0.0420706
Usp29	116	Usp29	0.00176851	-6.0307
Zim1	116	Zim1	5.06278e-05	-5.36342
Cttnbp2	117	Cttnbp2	0.0146111	-3.25414
Gp2	117	Gp2	0.0202287	-7.09537
Gp5	117	Gp5	0.220719	-1.10142
Apitd1	118	Apitd1	0.195056	-0.915654
Cenpa	118	Cenpa	0.0101668	-1.67151
Cenpe	118	Cenpe	0.247802	-1.20818
Cenph	118	Cenph	0.546245	-0.658073
Cenpi	118	Cenpi	0.339384	-0.881317
Cenpm	118	Cenpm	0.299816	-1.05912
Cenpn	118	Cenpn	0.0535451	-1.26767
Cenpp	118	Cenpp	0.0780776	-0.679858
Nuf2	118	Nuf2	0.213078	-1.29828
C3	119	C3	0.237546	-1.52658
Cfh	119	Cfh	0.001967	-2.69159
Cfi	119	Cfi	0.095125	-1.79039
Fam49a	120	Fam49a	0.0116231	-1.42184
Fam84a	120	Fam84a	0.110173	1.21383
Hrasls	120	Hrasls	0.0837302	-5.27031
Ctu2	121	Ctu2	0.16012	-0.421673
Dbf4	121	Dbf4	0.104729	-0.640079
Mcm5	121	Mcm5	0.22432	-1.19238
Urm1	121	Urm1	0.00476611	-0.536268
Hand2	122	Hand2	0.000793153	-4.24465
Isl1	122	Isl1	0.515951	-2.00096
Tbx20	122	Tbx20	0.0489332	-4.04842
Bloc1s5	123	Bloc1s5	0.131118	0.716182
Bloc1s6	123	Bloc1s6	0.00168801	0.572851
Borcs6	123	2310047M10Rik	0.0799074	0.639927
Cpne4	123	Cpne4	0.505897	2.25308
Edn2	124	Edn2	0.186458	1.60259
Edn3	124	Edn3	0.288536	-4.5127
Ednrb	124	Ednrb	0.179445	-2.18664
Setbp1	124	Setbp1	0.00130915	0.801305
Engase	125	Engase	0.474486	-0.953201
Enpp3	125	Enpp3	1.5079e-07	-2.96115
Man2b1	125	Man2b1	0.150727	-0.524556
Manba	125	Manba	0.826465	-0.309785
Bdkrb1	126	Bdkrb1	0.00542515	-3.12504
Bdkrb2	126	Bdkrb2	0.0558122	-3.60157
Klk1b1	126	Klk1b1	0.481032	-4.93416
Klk1b5	126	Klk1b5	0.164292	-6.13101
Cdca7l	127	Cdca7l	0.113672	-0.934908
Mxi1	127	Mxi1	0.000341631	1.58913
Myc	127	Myc	0.42806	0.309889
Tgfa	127	Tgfa	0.0181752	0.834776
Zbtb17	127	Zbtb17	0.886825	-0.163431
Asap1	128	Asap1	0.0436926	0.57107
Rab11fip3	128	Rab11fip3	0.798592	-0.21449
Rab11fip5	128	Rab11fip5	0.000433986	0.728391
Rab3ip	128	Rab3ip	0.213078	0.320811
Cplx2	129	Cplx2	4.52572e-06	-3.44571
Pclo	129	Pclo	0.653458	-1.13551
Rabac1	129	Rabac1	0.04781	0.448828
Vamp2	129	Vamp2	0.772975	0.270201
Rab1	130	Rab1	0.24659	0.258802
Rusc2	130	Rusc2	0.0753813	0.855083
Slc36a4	130	Slc36a4	0.504371	-0.81281
Trappc6a	130	Trappc6a	0.00229202	0.670243
Gabarap	131	Gabarap	0.789606	0.222836
Gbp7	131	Gbp7	7.08673e-07	-1.8114
Nol4	131	Nol4	0.853372	0.984129
Plcl1	131	Plcl1	0.0281953	-2.29119
Lrrk2	132	Lrrk2	0.113545	-1.97415
Rab20	132	Rab20	0.43193	-0.842513
Rab5a	132	Rab5a	0.179788	0.439871
Rab5b	132	Rab5b	0.0319207	0.686511
Rabgef1	132	Rabgef1	0.0874223	0.471633
Zfyve20	132	Zfyve20	0.356732	0.335342
Ddx41	133	Ddx41	0.37208	-0.574639
Ddx58	133	Ddx58	0.0851213	-0.852157
Ifih1	133	Ifih1	0.561674	-0.858328
Lrrfip1	133	Lrrfip1	0.000704024	0.768607
Tmem173	133	Tmem173	0.331784	-0.652176
Acap1	134	Acap1	0.0138635	0.894158
Ankrd46	134	Ankrd46	0.27566	0.416403
Armc9	134	Armc9	0.547531	-0.445258
Cars	134	Cars	0.309332	0.563631
Rhbdd1	134	Rhbdd1	0.203547	0.566761
Snapc2	134	Snapc2	0.195611	0.50197
Snapc5	134	Snapc5	0.102835	-0.863903
Vrtn	134	Vrtn	0.915867	-0.878206
