# Supplementary material for: A network embedding approach to identify active modules in biological interaction networks
Source: Life Sci Alliance. 2023 Jun 20;6(9):e202201550. doi: 10.26508/lsa.202201550 (PMC10282331; doi:10.26508/lsa.202201550)
Supplement: Supplementary file 14 [file LSA-2022-01550_TableS14.xlsx]

## Sheet: list of modules
module_nb	genes	s score	pvalue
1	Adamts2 Bmp1 Col1a1 Col1a2 Col4a2 Col5a2 Itgbl1 Lum Mmp2 Postn Serpinf1	15.9912	6.57252e-14
2	Adssl1 Afg3l2 Aldoa Ero1l Gpi1 Grhpr Gys1 Pdk1 Pgam1 Pgm2 Tpi1	12.3985	4.99557e-10
3	Fbn1 Igfbp5 Lama2 Mrc2	10.2019	1.07847e-06
4	Epha3 Fancd2 Gpx3 Pdgfrb Pth1r Slc43a1 Spata5	9.82676	5.13036e-07
5	AW551984 Gpd1l Krt25 Myh11 Pop1 Slc2a1 Thy1	9.80675	5.32339e-07
6	Adamts12 Adamts7 Col11a1 Col12a1 Col16a1 Col6a2 Comp Fmod	9.47129	5.94236e-07
7	Atp1a1 Atp1a3 Atp1b2 Fxyd1 Gpnmb Slc8a1	9.4493	9.6553e-07
8	Kcnma1 Rcn3 Serpina1b Serpina3c Serpina3k	9.05905	4.3696e-06
9	Atp7a Dnajc5 Hk1 Npepps Sdc4 Sgta Sod3	8.68697	3.87649e-06
10	Aldoc Diras2 Fbn2 Gpm6a Svep1	7.49022	5.43161e-05
11	Barx1 Sfrp1 Sfrp2	7.44886	0.000172637
12	Ercc8 Hoxa10 Hoxa2 Hoxa4 Hoxa5 Hoxb4 Tbx2 Zdhhc16 Zfp292	7.38285	1.6102e-05
13	Eln Lox Loxl1	7.31551	0.000207687
14	Galk1 Hk2 P4ha2	7.08573	0.00028409
15	Map2k1 Mapkbp1 Pxn	7.05277	0.000296984
16	Pde10a Pde3a Pde8a	7.03128	0.000305684
17	Kdr Tmem204 Vegfa	6.9243	0.00035263
18	Dpep1 Mgp Pgm2l1 Spag6	6.59749	0.000318671
19	Robo1 Slit3 Thbs2	6.39247	0.00070237
20	Col3a1 Smad3 Smad4	6.38753	0.000706759
21	Bgn Cdc42ep1 Hoxc10 Maff Pusl1 Tnfsf13b Zbtb7b	6.32855	0.000150837
22	Cyfip2 Fam117b Gria3 Nhsl2	6.30183	0.000472033
23	Ak4 Btbd2 Fcho1 Khnyn Klhl28 Ubc Uchl4 Usp13	6.18973	0.00012654
24	Gli1 Gli2 Zfp423	5.9572	0.00120258
25	Bloc1s6 Btg1 Cnot7 Fam26e Phlpp1 Smtnl2	5.65067	0.000418558
26	Erap1 Gbp2 Iigp1 Pafah1b3 Vldlr	5.60475	0.000740264
27	Lsp1 Pfkfb3 Spin1	5.58476	0.00187016
28	Alb C4b Tln2	5.28044	0.00264887
29	Grb10 Igf1r Irs2	5.14688	0.00307509
30	Aff4 Gapdh Hnrnpab	5.13225	0.00312531
31	Des Pparg Tgfb1i1 Tgif1	5.05904	0.00218223
32	Arhgdib Arsb Arsg Inmt Rab1 Rab11b Rab11fip5	4.86768	0.00102681
33	Bcat1 Serpine2 Snf8 Vps36	4.83238	0.00282567
34	Adcy4 Adcy7 Adcy9 Gucy1b3 Lin7a	4.82361	0.0019153
35	Mdh2 Ndufa4 Ndufv3 Ogdh Sdhb Slc25a5 Uqcr10	4.78248	0.001139
36	Abcc9 Emb Ep300 Hbp1 Jmy Mn1	4.76885	0.00130403
37	Ntrk2 Ptprn2 Shc3	4.67493	0.00511963
38	Arf3 Ldha Nphp1 Pkm	4.66909	0.00339041
39	Agtr1a Arrb1 Ednra Pik3c2a	4.65709	0.00343567
40	Abca13 Abca5 Abca8a Abca9	4.64957	0.00346429
41	Hoxb5 Hoxb6 Hoxc5 Hoxc6 Pbx1	4.60554	0.00246361
42	Dlgap1 Lrrc15 Pde4b Tmem132b	4.57958	0.00374129
43	Cdh11 Pex5l Ppp1r3f	4.51198	0.00606656
44	Eda2r Tnfrsf19 Traf6 Vav3	4.48911	0.00412867
45	Ankrd37 Baiap2l1 Fem1b Fnip1	4.34127	0.00483936
46	Aftph Ap1g1 Ap1s2 Necap1 Pacs1 Rab14 Synrg Ywhaz	4.24966	0.00158574
47	Ndrg1 Parva Selenbp1 Tagln	4.23913	0.00539213
48	Casp1 Dnajc25 Emr1	4.20596	0.00827157
49	Mrpl14 Mrpl37 Mrpl45 Mrps18a	4.1882	0.00568817
50	Arl4d Arl5b Eng	4.15839	0.00867119
51	Cdca3 Cmip Tmem173	4.15673	0.00868544
52	Adsl Dnajb1 Nampt	4.1533	0.0087149
53	Fads2 Pgls Slc16a3	4.09787	0.00920395
54	Sntb1 Sntg1 Utrn	4.04525	0.00969024
55	Ccl11 Dpp4 Npy	4.017	0.00996054
56	Arf6 Asap2 Bcar1 Erbb4 Ptk2b	4.00838	0.00476278
57	Adamts16 Med12l Zfp524	3.94096	0.0107208
58	Flrt3 Unc5a Unc5c	3.8746	0.0114251
59	Bahd1 Bhlhe41 Egr1 Hoxc4 Msx3 Nab2 Prrx1 Sox8 Sp1	3.77427	0.00217804
60	Ache Itga2 Lama1	3.77071	0.0126086
61	Cadm3 Eny2 Epb4.1l1 Epb4.1l3 Hspa12a	3.75965	0.00618682
62	Fgf12 Hdgfrp3 Tma7	3.75104	0.0128442
63	Ddx21 Fam120a Ftsj3 Lyar Mrto4 Nop58	3.74092	0.00431749
64	Nkd2 Smurf2 Zscan2	3.72666	0.0131415
65	C3 Cfh Cfi Itih4	3.69951	0.00934751
66	1810009J06Rik Adamts15 Cela1 Lyz1 Nphp3 Pcmtd1 Pcmtd2 Prss1 Try10 Try5	3.67612	0.00177913
67	Myl9 Mylk Ppp1r12a	3.6727	0.0138208
68	4930404N11Rik Gbp3 Rcsd1	3.63946	0.0142541
69	Ahr Itm2a Trabd	3.58948	0.0149277
70	Eed Higd1a Nol11	3.56885	0.0152136
71	Cap2 Cfl2 Cox5b Cpne5 Ppp1r9b Ptprc Rfx6	3.56497	0.00454811
72	Arl6 Cnrip1 Frmpd1 Hsdl1 Rundc3a Slc6a4 Tsc1	3.55307	0.00460601
73	Appl1 Appl2 Cisd2 Dhrs3 Emc4 Rab21	3.49054	0.00566163
74	Fam110b Farp2 Stox2	3.47569	0.0165641
75	Camsap2 Gria4 Rogdi	3.46183	0.0167735
76	Adap2 Eri3 Prnp Sparcl1	3.45058	0.0119047
77	Cenpi Pdia5 Seh1l Spag5	3.41354	0.0123328
78	Aldh7a1 Prcp Stk24	3.39189	0.0178652
79	A2m Arl8b Gusb	3.3466	0.018604
80	Arl8a Atp2b3 Ptgis Sgk3 Siglecg	3.31898	0.00965284
81	Daam2 Diap3 Fhdc1	3.31457	0.0191419
82	Gtf2a1 Ing1 Nasp Tbcc Tbcd	3.2929	0.00990293
83	Hif1an Hist2h2aa1 Myocd	3.28256	0.0196929
84	Gsg1 Insl3 Penk	3.25628	0.0201552
85	Gng2 Nme2 Taldo1	3.23869	0.0204697
86	E2f8 Ogn Smurf1	3.15329	0.0220566
87	Echdc1 Gna13 Impdh1 Nr3c1 Ppp5c	3.10682	0.0118576
88	Ccdc92 Cep76 Chgb Mgll	3.08582	0.0167385
89	Mxra8 Pdgfra Stk17b	3.08404	0.0234183
90	Bcl2l11 Birc5 Trim2 Ube2e2 Ube2h	3.02996	0.0127579
91	Bnip3 Htr6 Rheb	3.02689	0.0245949
92	Ccna2 Ccnb1 Cdkn1a	3.01738	0.0247953
93	Atxn1 Itpa Klk1b24 Nkap	3.01041	0.0179246
94	Ctnnd1 Rasgrf1 Sos2	2.98008	0.0255952
95	Cd248 Lgals3bp Tor3a	2.97878	0.0256234
96	Ebf1 Ebf3 Ebf4	2.93915	0.0264975
97	App Spon1 Sv2a	2.9243	0.0268314
98	Bmp3 Col4a1 Wfikkn2	2.91417	0.0270612
99	Kdm5a Kdm5b Kdm5c	2.90236	0.0273311
100	Asap1 Stam Tpm3	2.86713	0.0281496
101	Loh12cr1 Mcam Plekho2 Trim37	2.83434	0.0209751
102	Cygb Gstk1 Ldhb	2.8161	0.0293716
103	Ino80d Psmc3 Psme2	2.80173	0.0297234
104	Csnk1e Rnf166 Trim9 Usp2	2.78193	0.021964
105	Ccne1 Cdk13 Cdkn1b Npat Stmn1	2.76334	0.0163539
106	Fkbp7 Fstl1 Krt19	2.74312	0.0311952
107	Ctif Fabp4 Fap	2.73988	0.0312784
108	Capn10 Capn5 Capn6	2.72498	0.0316627
109	Pde1a Pde4a Slc7a5	2.70998	0.0320538
110	Bsg Ddx58 Ddx60 Mbd2 Ppia Trim40	2.7065	0.0125646
111	Cyp7b1 Exoc3 Selenbp2	2.69509	0.0324458
112	Crmp1 Dpysl4 Nat9	2.68461	0.0327242
113	Ada Bccip Mettl1	2.66665	0.0332057
114	Lrrfip1 Tlr9 Tyms	2.66593	0.033225
115	Hic1 Rbl1 Tcf7l2	2.63935	0.0339487
116	Hmg20b Ly75 Rnf2 Rreb1 Rsf1 Zmym2	2.61333	0.0137419
117	Aoc3 Htt Rgs4 Slc25a18	2.60926	0.0255046
118	Bche Rgs7bp Rgs9	2.59275	0.0352486
119	Col6a3 Grn Slpi	2.57161	0.0358517
120	Mc5r Msx1 Tle4	2.54488	0.0366264
121	Chd2 Cttnbp2nl Kdelc2 Klhl6 Ttc23	2.5364	0.0200672
122	Aff1 Hgf Zfr	2.52232	0.0372906
123	Ddx46 Mad2l1 Tbc1d15	2.51464	0.0375191
124	Cda Ppcdc Psma1 Psma4 Psmb3 Psmb4 Psmb8 Psmb9	2.49413	0.0104582
125	Bhlhe40 Hdac1 Klf6	2.47964	0.0385744
126	Akt1 Hmox1 Them4	2.47781	0.0386303
127	Fli1 Lmo2 Ypel3	2.46372	0.0390626
128	B3gat2 Cpxm1 Dcx Klra8 Limch1	2.44868	0.0216829
129	Atg12 Vps18 Vps39	2.44423	0.0396666
130	Med18 Med8 Zmynd8	2.44027	0.0397903
131	Rabgap1 Smg1 Smg5 Smg7 Tspyl4	2.4066	0.0224963
132	Fgfr3 Fgfr4 Kl	2.40479	0.0409128
133	Dis3l2 Lsm14a Ncl Poldip3	2.40183	0.030378
134	Ctgf Fbln1 Fgfr2	2.39887	0.0411023
135	Gbe1 Mri1 Zbp1	2.39613	0.0411905
136	Epha8 Flt1 Tec	2.37615	0.0418374
137	Ccdc63 Ndufa4l2 Prg2	2.35622	0.0424906
138	Prickle1 Prickle2 Ugcg	2.35521	0.0425238
139	Gmeb2 Polr1b Polr1e	2.3526	0.04261
140	Bach2 Bcl6b Prdm1	2.34995	0.0426979
141	Eif1ad Lysmd3 Plekha2	2.32099	0.0436655
142	Amotl2 F11r Lin7c Mpdz Mpp5	2.30656	0.0245334
143	Frzb Sfrp4 Wnt5b	2.29008	0.044718
144	Evl Wipf2 Wipf3	2.28667	0.0448354
145	Slc25a3 Sod2 Trip13	2.26105	0.0457247
146	Fos Snapc5 Tro	2.25027	0.0461036
147	Aco2 Apoo Cisd1 Idh3a Letm1 Ndufs4	2.24355	0.0193992
148	Arhgap11a Aspm Bub1 Cenpe Ncapg2 Pbk Plk4 S1pr5 Zbtb4	2.22657	0.0109828
149	Arhgef15 Esr1 Kdm4b Ncoa2 Nr1h2 Nrip1 Slc30a9	2.22457	0.0169714
150	Atf4 Egln3 Hif1a	2.21489	0.0473633
151	Ccdc51 Ccdc90b Ddr2	2.21296	0.0474331
152	N4bp2l2 Ncoa6 Siah2 Spry4 Tbl1x Thra	2.20758	0.0200426
153	Cacna1c Cacna1d Map1lc3b	2.19874	0.0479477
154	Fam162a Gcgr Hsp90ab1 Mapk7	2.19838	0.0358831
155	Phf2 Sox6 Tox3	2.19099	0.0482302
156	Efnb2 Mei1 Pdzrn3	2.1901	0.0482624
157	Dgka Hspb8 Trim23	2.17965	0.0486457
158	Hoxa6 Hoxb8 Pknox2	2.15878	0.0494182
159	Otud5 Parp1 St18	2.15835	0.0494342
160	Cd40 Map2k7 Map3k1	2.14588	0.0499006
161	Dmc1 Exo1 Fancb Mif	2.08532	0.0392801
162	Hnrnpa2b1 Otud4 Pa2g4 Rmi1 Rpl18 Rplp0 Stap1	2.07928	0.019325
163	Abca6 Dntt Fam83c Spef2	2.05733	0.0401604
164	Gpc3 Kirrel3 Tanc2 Wnt7b	2.0517	0.0403394
165	Gan Klhl3 Pef1 Wnk2	2.04916	0.0404204
166	Arg1 Col8a1 Dsc1 Pla2g7	2.02985	0.0410403
167	Cct2 Cct3 Cttnbp2 Ppp2r2a	2.01087	0.0416568
168	4930432K21Rik Fam114a2 Rgl1 Sav1	1.93447	0.0442156
169	Fxr1 Lmtk3 Mdk Spata13	1.93006	0.0443668
170	Chchd1 Gfm1 Ict1 Mrps28	1.92597	0.0445077
171	Aldob Bbs2 Bbs9 Pcm1	1.87093	0.0464385
172	Aldh1a2 Birc7 Htra2 Map3k2 Xiap	1.82717	0.0365609
173	Abcb1a Lrrk2 Rab5a Rab5b	1.82533	0.0480885
174	Hells Mcm2 Mcm7 Mms22l	1.81898	0.0483221
175	Disc1 Gnptab Hps1 Rassf2	1.78319	0.0496549
176	Adam12 Adam19 Adam7 Fst Inhba	1.76233	0.0385078
177	Cblb Crcp Dtx1 Itk Ube2c	1.75205	0.0388238
178	Ldb2 Mga Rbl2 Sertad1 Tfdp1	1.70774	0.0402114
179	Cubn Dab2 Dync1i2 Gif Ldlrap1 Lrp2 Nuf2 Whamm	1.53062	0.0251375
180	Hsd11b2 Iqgap3 Kidins220 Myo9b Nin Tarbp2	1.35293	0.0415193

## Sheet: genes to modules
gene	#module	query	pvalue	log2foldchange
Adamts2	1	Adamts2	0.000637861	-2.72399
Bmp1	1	Bmp1	0.0329372	-1.18368
Col1a1	1	Col1a1	2.49249e-08	-4.40426
Col1a2	1	Col1a2	4.65338e-10	-4.45271
Col4a2	1	Col4a2	0.000378931	-1.74933
Col5a2	1	Col5a2	4.58029e-10	-4.33438
Itgbl1	1	Itgbl1	7.77099e-08	-4.25096
Lum	1	Lum	1.36309e-05	-4.73017
Mmp2	1	Mmp2	5.60146e-09	-4.41272
Postn	1	Postn	2.18371e-09	-5.31191
Serpinf1	1	Serpinf1	1.92917e-09	-3.65953
Adssl1	2	Adssl1	0.0036608	1.4892
Afg3l2	2	Afg3l2	0.014214	0.750461
Aldoa	2	Aldoa	2.04475e-10	1.51069
Ero1l	2	Ero1l	2.72153e-07	2.56532
Gpi1	2	Gpi1	0.00052709	1.05064
Grhpr	2	Grhpr	0.0246341	1.03386
Gys1	2	Gys1	0.00502796	1.38397
Pdk1	2	Pdk1	0.000108242	2.11095
Pgam1	2	Pgam1	2.41685e-05	1.47713
Pgm2	2	Pgm2	0.000793153	1.67696
Tpi1	2	Tpi1	2.04475e-10	1.59385
Fbn1	3	Fbn1	9.77995e-06	-3.60076
Igfbp5	3	Igfbp5	7.72309e-05	-4.73413
Lama2	3	Lama2	1.19961e-10	-5.66245
Mrc2	3	Mrc2	8.89161e-10	-4.06179
Epha3	4	Epha3	1.5079e-07	-5.0781
Fancd2	4	Fancd2	0.0658638	-1.30212
Gpx3	4	Gpx3	0.00016246	-2.27439
Pdgfrb	4	Pdgfrb	6.57718e-11	-4.96158
Pth1r	4	Pth1r	0.0860268	-1.27625
Slc43a1	4	Slc43a1	0.000153627	-2.44301
Spata5	4	Spata5	6.08031e-06	-0.713105
AW551984	5	AW551984	0.00047162	-5.56608
Gpd1l	5	Gpd1l	0.466542	-0.92226
Krt25	5	Krt25	0.0126794	4.98037
Myh11	5	Myh11	6.08977e-05	-2.56101
Pop1	5	Pop1	0.133369	-0.691688
Slc2a1	5	Slc2a1	1e-16	2.3446
Thy1	5	Thy1	4.12907e-13	-5.2725
Adamts12	6	Adamts12	0.000104669	-2.71772
Adamts7	6	Adamts7	0.103154	-1.19088
Col11a1	6	Col11a1	7.6284e-06	-3.41516
Col12a1	6	Col12a1	8.96953e-08	-2.79041
Col16a1	6	Col16a1	0.00642517	-1.48734
Col6a2	6	Col6a2	0.0718431	-1.12194
Comp	6	Comp	0.246394	-1.05918
Fmod	6	Fmod	1.11099e-14	-5.2287
Atp1a1	7	Atp1a1	0.209528	-0.484572
Atp1a3	7	Atp1a3	2.41685e-05	-2.65292
Atp1b2	7	Atp1b2	1.41769e-06	-3.14395
Fxyd1	7	Fxyd1	1.41836e-16	-3.63874
Gpnmb	7	Gpnmb	0.0653703	-2.09337
Slc8a1	7	Slc8a1	5.41372e-05	-3.01732
Kcnma1	8	Kcnma1	8.23909e-08	-4.79358
Rcn3	8	Rcn3	7.55531e-06	-2.82635
Serpina1b	8	Serpina1b	4.96826e-06	-6.18502
Serpina3c	8	Serpina3c	0.118997	-2.67509
Serpina3k	8	Serpina3k	1.73652e-07	-4.36206
Atp7a	9	Atp7a	0.00837999	0.697056
Dnajc5	9	Dnajc5	0.0325748	0.498863
Hk1	9	Hk1	0.000384765	0.888365
Npepps	9	Npepps	1.34037e-10	1.1022
Sdc4	9	Sdc4	0.0229226	0.750115
Sgta	9	Sgta	0.184689	0.238853
Sod3	9	Sod3	3.34572e-10	-3.89691
Aldoc	10	Aldoc	0.0102314	1.45301
Diras2	10	Diras2	0.0175393	2.05701
Fbn2	10	Fbn2	1.91768e-11	-5.1663
Gpm6a	10	Gpm6a	0.00685255	-4.5334
Svep1	10	Svep1	0.000580597	-3.89115
Barx1	11	Barx1	0.0279654	-3.59006
Sfrp1	11	Sfrp1	4.55091e-13	-4.25745
Sfrp2	11	Sfrp2	5.98408e-05	-3.60204
Ercc8	12	Ercc8	0.0671439	-0.703706
Hoxa10	12	Hoxa10	0.0958948	-4.01344
Hoxa2	12	Hoxa2	0.000362946	-3.94036
Hoxa4	12	Hoxa4	0.0284562	-5.89172
Hoxa5	12	Hoxa5	2.11265e-06	-5.56962
Hoxb4	12	Hoxb4	0.00509863	-3.81858
Tbx2	12	Tbx2	0.000493135	-4.10845
Zdhhc16	12	Zdhhc16	0.452864	-0.447221
Zfp292	12	Zfp292	0.000250359	0.708952
Eln	13	Eln	0.000813656	-3.68236
Lox	13	Lox	4.86207e-06	-3.12486
Loxl1	13	Loxl1	1.72865e-07	-3.14048
Galk1	14	Galk1	0.586895	0.545919
Hk2	14	Hk2	6.52374e-14	1.79624
P4ha2	14	P4ha2	1.82064e-07	1.57402
Map2k1	15	Map2k1	1e-16	1.31004
Mapkbp1	15	Mapkbp1	0.31557	-0.410375
Pxn	15	Pxn	0.00021086	0.399946
Pde10a	16	Pde10a	7.47181e-08	-4.01313
Pde3a	16	Pde3a	2.33641e-07	-4.70918
Pde8a	16	Pde8a	0.0296473	-1.53974
Kdr	17	Kdr	0.00272306	-2.38955
Tmem204	17	Tmem204	2.80506e-05	-2.79481
Vegfa	17	Vegfa	1.07883e-07	2.14499
Dpep1	18	Dpep1	9.70635e-09	-2.31606
Mgp	18	Mgp	1.84611e-07	-4.89026
Pgm2l1	18	Pgm2l1	0.0816447	0.662325
Spag6	18	Spag6	0.135761	-4.38336
Robo1	19	Robo1	0.263528	-1.60504
Slit3	19	Slit3	2.06766e-07	-4.40181
Thbs2	19	Thbs2	3.78798e-08	-4.08636
Col3a1	20	Col3a1	3.34572e-10	-4.57201
Smad3	20	Smad3	0.075497	0.615143
Smad4	20	Smad4	0.000275881	0.449084
Bgn	21	Bgn	1.42792e-12	-4.37128
Cdc42ep1	21	Cdc42ep1	0.468549	-0.350227
Hoxc10	21	Hoxc10	0.010594	-6.59905
Maff	21	Maff	0.0151098	0.878398
Pusl1	21	Pusl1	0.0867937	-0.640752
Tnfsf13b	21	Tnfsf13b	0.0013638	-1.63785
Zbtb7b	21	Zbtb7b	0.19745	0.503312
Cyfip2	22	Cyfip2	0.0427031	-3.52654
Fam117b	22	Fam117b	0.105444	0.910415
Gria3	22	Gria3	2.43316e-08	-4.58182
Nhsl2	22	Nhsl2	1.48169e-05	-2.81433
Ak4	23	Ak4	1.33943e-05	2.56992
Btbd2	23	Btbd2	0.0977479	0.532167
Fcho1	23	Fcho1	0.147797	1.07997
Khnyn	23	Khnyn	0.0920281	0.965251
Klhl28	23	Klhl28	0.0203969	0.682326
Ubc	23	Ubc	0.00315216	0.596226
Uchl4	23	Uchl4	0.298637	0.519024
Usp13	23	Usp13	7.32886e-06	-4.01231
Gli1	24	Gli1	0.0040588	-3.30362
Gli2	24	Gli2	4.58608e-07	-4.60879
Zfp423	24	Zfp423	0.00286868	-4.72084
Bloc1s6	25	Bloc1s6	0.00168801	0.572851
Btg1	25	Btg1	0.00208854	0.823169
Cnot7	25	Cnot7	0.000272007	0.518038
Fam26e	25	Fam26e	0.118997	-1.68993
Phlpp1	25	Phlpp1	0.0500437	0.462472
Smtnl2	25	Smtnl2	0.03895	1.77547
Erap1	26	Erap1	0.0727263	-0.912581
Gbp2	26	Gbp2	0.00658366	-1.43131
Iigp1	26	Iigp1	0.00174426	-4.95173
Pafah1b3	26	Pafah1b3	2.81891e-05	0.735358
Vldlr	26	Vldlr	0.0495648	1.90847
Lsp1	27	Lsp1	8.23448e-08	-3.63508
Pfkfb3	27	Pfkfb3	8.36503e-05	2.13211
Spin1	27	Spin1	0.250195	0.403254
Alb	28	Alb	0.0170088	-3.0483
C4b	28	C4b	8.49981e-06	-2.36471
Tln2	28	Tln2	0.00321422	-2.13018
Grb10	29	Grb10	2.96865e-10	-4.57481
Igf1r	29	Igf1r	0.103348	0.756721
Irs2	29	Irs2	0.072164	0.90192
Aff4	30	Aff4	8.03651e-06	0.722624
Gapdh	30	Gapdh	1.11441e-05	1.30082
Hnrnpab	30	Hnrnpab	0.368722	-0.454182
Des	31	Des	1.85595e-06	-4.38294
Pparg	31	Pparg	0.00555099	1.16003
Tgfb1i1	31	Tgfb1i1	0.0180245	-2.11963
Tgif1	31	Tgif1	0.196184	0.449594
Arhgdib	32	Arhgdib	0.00106679	-2.97273
Arsb	32	Arsb	0.000799297	-0.895487
Arsg	32	Arsg	0.84298	0.325218
Inmt	32	Inmt	0.0059297	-4.72548
Rab1	32	Rab1	0.24659	0.258802
Rab11b	32	Rab11b	0.129958	0.326744
Rab11fip5	32	Rab11fip5	0.000433986	0.728391
Bcat1	33	Bcat1	0.0226695	-2.28772
Serpine2	33	Serpine2	2.68464e-06	-2.91129
Snf8	33	Snf8	0.0436894	-0.600108
Vps36	33	Vps36	0.0801503	-0.583982
Adcy4	34	Adcy4	0.496626	-1.44389
Adcy7	34	Adcy7	5.94176e-05	-2.08945
Adcy9	34	Adcy9	0.754066	0.40159
Gucy1b3	34	Gucy1b3	1.94846e-05	-6.8968
Lin7a	34	Lin7a	0.000230223	-5.12526
Mdh2	35	Mdh2	0.0251747	-0.542386
Ndufa4	35	Ndufa4	0.114416	-1.05939
Ndufv3	35	Ndufv3	0.0695543	0.720154
Ogdh	35	Ogdh	0.0181477	-0.695872
Sdhb	35	Sdhb	0.0180039	-0.530534
Slc25a5	35	Slc25a5	0.0146728	-0.937367
Uqcr10	35	Uqcr10	0.050034	-0.430464
Abcc9	36	Abcc9	4.55091e-13	-5.59885
Emb	36	Emb	0.0396692	-2.1731
Ep300	36	Ep300	0.438591	0.405966
Hbp1	36	Hbp1	0.166533	0.443823
Jmy	36	Jmy	0.101681	0.619355
Mn1	36	Mn1	0.348739	-1.83229
Ntrk2	37	Ntrk2	3.06895e-06	-4.28461
Ptprn2	37	Ptprn2	0.0622072	-2.95335
Shc3	37	Shc3	0.0207188	-6.31907
Arf3	38	Arf3	0.112937	0.490303
Ldha	38	Ldha	1.70124e-05	1.42488
Nphp1	38	Nphp1	0.055997	-0.723507
Pkm	38	Pkm	0.00835293	0.83375
Agtr1a	39	Agtr1a	0.0692078	-2.73726
Arrb1	39	Arrb1	0.0658988	1.56798
Ednra	39	Ednra	3.84372e-06	-4.6396
Pik3c2a	39	Pik3c2a	0.0320347	0.444186
Abca13	40	Abca13	0.288446	-2.01181
Abca5	40	Abca5	0.263203	0.539829
Abca8a	40	Abca8a	0.0671439	-2.42818
Abca9	40	Abca9	1.91768e-11	-3.9404
Hoxb5	41	Hoxb5	0.00136793	-5.18492
Hoxb6	41	Hoxb6	0.00355493	-4.88118
Hoxc5	41	Hoxc5	0.0327686	-3.15856
Hoxc6	41	Hoxc6	0.00469315	-4.6475
Pbx1	41	Pbx1	0.43193	0.544379
Dlgap1	42	Dlgap1	0.47819	0.635117
Lrrc15	42	Lrrc15	0.0341164	-3.4927
Pde4b	42	Pde4b	8.81928e-08	-3.73082
Tmem132b	42	Tmem132b	0.0197785	2.36964
Cdh11	43	Cdh11	2.45724e-11	-5.32524
Pex5l	43	Pex5l	0.350556	-3.78778
Ppp1r3f	43	Ppp1r3f	0.195543	0.813108
Eda2r	44	Eda2r	0.00159277	-2.93268
Tnfrsf19	44	Tnfrsf19	0.0987191	-2.69942
Traf6	44	Traf6	0.0166	0.505853
Vav3	44	Vav3	0.00452144	-1.85167
Ankrd37	45	Ankrd37	2.7178e-06	2.85378
Baiap2l1	45	Baiap2l1	0.07283	0.689856
Fem1b	45	Fem1b	0.345958	0.468487
Fnip1	45	Fnip1	0.0111853	0.660366
Aftph	46	Aftph	0.103073	0.493828
Ap1g1	46	Ap1g1	0.00891834	0.404796
Ap1s2	46	Ap1s2	0.262108	-0.745838
Necap1	46	Necap1	0.114783	0.626847
Pacs1	46	Pacs1	0.0085911	0.697053
Rab14	46	Rab14	0.0519683	0.386665
Synrg	46	Synrg	0.15489	0.425791
Ywhaz	46	Ywhaz	0.063784	0.405226
Ndrg1	47	Ndrg1	0.00272088	2.30226
Parva	47	Parva	0.113545	-0.484239
Selenbp1	47	Selenbp1	0.532053	1.18846
Tagln	47	Tagln	2.42528e-06	-3.20097
Casp1	48	Casp1	9.41053e-09	-6.30829
Dnajc25	48	Dnajc25	0.222821	-0.47418
Emr1	48	Emr1	0.184131	-2.50951
Mrpl14	49	Mrpl14	0.000745636	0.526656
Mrpl37	49	Mrpl37	0.0860268	-0.38618
Mrpl45	49	Mrpl45	0.100984	0.553676
Mrps18a	49	Mrps18a	0.00525737	-0.384475
Arl4d	50	Arl4d	0.124878	1.4241
Arl5b	50	Arl5b	0.0509494	0.574493
Eng	50	Eng	5.02999e-06	-2.78349
Cdca3	51	Cdca3	0.00482107	-1.67799
Cmip	51	Cmip	1.48169e-05	0.820101
Tmem173	51	Tmem173	0.331784	-0.652176
Adsl	52	Adsl	0.0605698	-0.460231
Dnajb1	52	Dnajb1	0.00173649	1.03543
Nampt	52	Nampt	0.00325149	1.14414
Fads2	53	Fads2	0.000424823	-1.5005
Pgls	53	Pgls	0.920772	-0.109964
Slc16a3	53	Slc16a3	1.15855e-07	2.81603
Sntb1	54	Sntb1	0.0144292	-3.41709
Sntg1	54	Sntg1	0.0112098	-4.14653
Utrn	54	Utrn	0.00557464	0.72254
Ccl11	55	Ccl11	2.68464e-06	-6.05584
Dpp4	55	Dpp4	0.0359944	-2.93839
Npy	55	Npy	0.271383	1.57886
Arf6	56	Arf6	0.624106	0.352703
Asap2	56	Asap2	0.0685947	0.637978
Bcar1	56	Bcar1	0.000230797	0.718671
Erbb4	56	Erbb4	0.000679702	-8.19659
Ptk2b	56	Ptk2b	0.138359	0.807637
Adamts16	57	Adamts16	7.37426e-06	-5.17457
Med12l	57	Med12l	0.031246	-2.03082
Zfp524	57	Zfp524	0.264105	0.562843
Flrt3	58	Flrt3	0.0021926	1.26487
Unc5a	58	Unc5a	0.290387	-2.9921
Unc5c	58	Unc5c	0.000466946	-4.01961
Bahd1	59	Bahd1	0.193446	0.43253
Bhlhe41	59	Bhlhe41	0.105402	0.835987
Egr1	59	Egr1	0.101225	0.665886
Hoxc4	59	Hoxc4	0.0179532	-3.43641
Msx3	59	Msx3	0.476054	-1.89791
Nab2	59	Nab2	0.179918	0.741711
Prrx1	59	Prrx1	0.200289	-1.54743
Sox8	59	Sox8	0.0671439	-2.52175
Sp1	59	Sp1	0.00587012	0.550633
Ache	60	Ache	0.499158	1.53872
Itga2	60	Itga2	0.283353	0.453774
Lama1	60	Lama1	1.29212e-09	-4.87252
Cadm3	61	Cadm3	0.000254739	-4.04892
Eny2	61	Eny2	0.349751	-0.189424
Epb4.1l1	61	Epb4.1l1	0.177604	0.528238
Epb4.1l3	61	Epb4.1l3	0.08247	-3.29693
Hspa12a	61	Hspa12a	0.0128096	-2.47244
Fgf12	62	Fgf12	0.019343	-5.002
Hdgfrp3	62	Hdgfrp3	3.80549e-06	-3.10203
Tma7	62	Tma7	0.518491	-0.487793
Ddx21	63	Ddx21	0.195611	-0.559338
Fam120a	63	Fam120a	0.0179887	-0.482638
Ftsj3	63	Ftsj3	0.0166	-0.566395
Lyar	63	Lyar	0.0206115	-0.838402
Mrto4	63	Mrto4	0.0519683	-0.60295
Nop58	63	Nop58	0.340255	-0.450818
Nkd2	64	Nkd2	7.15591e-07	-2.95746
Smurf2	64	Smurf2	0.146868	0.515582
Zscan2	64	Zscan2	0.279548	0.510655
C3	65	C3	0.237546	-1.52658
Cfh	65	Cfh	0.001967	-2.69159
Cfi	65	Cfi	0.095125	-1.79039
Itih4	65	Itih4	0.00635924	-2.1288
1810009J06Rik	66	1810009J06Rik	0.0690313	-6.70361
Adamts15	66	Adamts15	0.258842	-1.79463
Cela1	66	Cela1	0.00155625	-2.37447
Lyz1	66	Lyz1	0.0760761	-3.67762
Nphp3	66	Nphp3	0.477217	0.47292
Pcmtd1	66	Pcmtd1	0.196538	0.644832
Pcmtd2	66	Pcmtd2	0.0446541	0.457655
Prss1	66	Prss1	0.291606	-6.01778
Try10	66	Gm5409	0.224597	-5.66724
Try5	66	Try5	0.116853	-4.14451
Myl9	67	Myl9	3.55888e-08	-4.03608
Mylk	67	Mylk	0.422764	-1.04569
Ppp1r12a	67	Ppp1r12a	0.218197	0.415461
4930404N11Rik	68	4930404N11Rik	0.965378	0.0685513
Gbp3	68	Gbp3	0.00167872	-1.71539
Rcsd1	68	Rcsd1	1.06513e-07	-3.04372
Ahr	69	Ahr	0.0369834	0.7
Itm2a	69	Itm2a	1.93031e-07	-4.78189
Trabd	69	Trabd	0.740655	0.251724
Eed	70	Eed	0.69314	0.190704
Higd1a	70	Higd1a	4.47435e-12	2.00738
Nol11	70	Nol11	0.554199	-0.274047
Cap2	71	Cap2	4.11232e-06	-4.5362
Cfl2	71	Cfl2	0.649985	0.303452
Cox5b	71	Cox5b	0.0691286	-0.446744
Cpne5	71	Cpne5	0.184821	1.09188
Ppp1r9b	71	Ppp1r9b	0.186077	-0.359153
Ptprc	71	Ptprc	0.134401	-1.77898
Rfx6	71	Rfx6	0.163461	-2.59415
Arl6	72	Arl6	0.100984	-1.09906
Cnrip1	72	Cnrip1	0.000397394	-4.24745
Frmpd1	72	Frmpd1	0.0363314	1.36211
Hsdl1	72	Hsdl1	0.0566635	0.610607
Rundc3a	72	Rundc3a	0.569541	-0.488865
Slc6a4	72	Slc6a4	0.200289	-1.60273
Tsc1	72	Tsc1	0.233853	0.39464
Appl1	73	Appl1	0.383153	0.40675
Appl2	73	Appl2	0.00523432	1.2973
Cisd2	73	Cisd2	0.201581	-0.38095
Dhrs3	73	Dhrs3	2.7371e-05	0.868836
Emc4	73	Emc4	0.349426	-0.311984
Rab21	73	Rab21	0.331555	0.314891
Fam110b	74	Fam110b	0.0868586	-2.63418
Farp2	74	Farp2	0.348925	-0.292578
Stox2	74	Stox2	9.70885e-06	-3.70745
Camsap2	75	Camsap2	0.181466	0.557586
Gria4	75	Gria4	1.21762e-08	-4.15288
Rogdi	75	Rogdi	0.688488	-0.430689
Adap2	76	Adap2	0.0372047	-1.17063
Eri3	76	Eri3	0.731628	-0.246333
Prnp	76	Prnp	0.547531	-0.316103
Sparcl1	76	Sparcl1	2.39605e-09	-4.96473
Cenpi	77	Cenpi	0.339384	-0.881317
Pdia5	77	Pdia5	0.0558281	-1.24831
Seh1l	77	Seh1l	0.000104201	0.923269
Spag5	77	Spag5	0.132738	-1.11151
Aldh7a1	78	Aldh7a1	0.00367155	-0.46547
Prcp	78	Prcp	0.0273736	-0.703889
Stk24	78	Stk24	0.101478	0.612585
A2m	79	A2m	0.0159451	-3.07128
Arl8b	79	Arl8b	0.0845036	0.612478
Gusb	79	Gusb	0.0114443	-0.940048
Arl8a	80	Arl8a	0.361199	0.409662
Atp2b3	80	Atp2b3	0.00709367	-3.66338
Ptgis	80	Ptgis	2.36056e-06	-4.32089
Sgk3	80	Sgk3	0.309658	-0.956683
Siglecg	80	Siglecg	0.67721	-0.9224
Daam2	81	Daam2	0.0032849	-1.48319
Diap3	81	Diap3	0.023493	-1.67269
Fhdc1	81	Fhdc1	0.149941	1.21093
Gtf2a1	82	Gtf2a1	0.0317747	0.781703
Ing1	82	Ing1	0.0436894	0.392892
Nasp	82	Nasp	0.0801503	-0.591422
Tbcc	82	Tbcc	0.276348	0.404687
Tbcd	82	Tbcd	0.0358789	-0.646098
Hif1an	83	Hif1an	0.425971	0.251096
Hist2h2aa1	83	Hist2h2aa1	0.355468	1.01513
Myocd	83	Myocd	1.46169e-07	-5.08206
Gsg1	84	Gsg1	0.132169	-1.09398
Insl3	84	Insl3	0.154698	0.780449
Penk	84	Penk	0.000226295	-3.97531
Gng2	85	Gng2	0.013076	-2.71732
Nme2	85	Nme2	0.0173851	-0.863132
Taldo1	85	Taldo1	0.101225	-0.757778
E2f8	86	E2f8	0.436658	-0.675652
Ogn	86	Ogn	1.25574e-05	-2.68979
Smurf1	86	Smurf1	0.1382	0.414491
Echdc1	87	Echdc1	0.26206	0.333386
Gna13	87	Gna13	0.149941	0.592034
Impdh1	87	Impdh1	0.163434	0.827186
Nr3c1	87	Nr3c1	0.16629	0.749388
Ppp5c	87	Ppp5c	0.000443694	-0.557313
Ccdc92	88	Ccdc92	0.336789	-0.656222
Cep76	88	Cep76	0.138454	-0.687982
Chgb	88	Chgb	0.000677637	-5.3621
Mgll	88	Mgll	0.0722684	-2.07736
Mxra8	89	Mxra8	0.134714	-1.25218
Pdgfra	89	Pdgfra	0.000116875	-2.5379
Stk17b	89	Stk17b	0.288454	0.612882
Bcl2l11	90	Bcl2l11	0.000530897	0.953006
Birc5	90	Birc5	0.0975186	-1.39067
Trim2	90	Trim2	0.439998	-0.650593
Ube2e2	90	Ube2e2	0.19838	0.613221
Ube2h	90	Ube2h	0.113647	0.609156
Bnip3	91	Bnip3	0.000525989	3.10983
Htr6	91	Htr6	0.0497541	1.87646
Rheb	91	Rheb	0.374773	0.193825
Ccna2	92	Ccna2	0.300765	-1.20716
Ccnb1	92	Ccnb1	0.317091	-1.18415
Cdkn1a	92	Cdkn1a	1.1778e-05	1.66337
Atxn1	93	Atxn1	0.2404	0.721982
Itpa	93	Itpa	0.0682571	-0.619805
Klk1b24	93	Klk1b24	0.251521	-5.36878
Nkap	93	Nkap	0.000796502	0.380665
Ctnnd1	94	Ctnnd1	0.0239559	0.578139
Rasgrf1	94	Rasgrf1	0.00265796	1.86098
Sos2	94	Sos2	0.345958	0.328549
Cd248	95	Cd248	1.59774e-11	-4.41179
Lgals3bp	95	Lgals3bp	0.908334	-0.214729
Tor3a	95	Tor3a	0.558555	0.323505
Ebf1	96	Ebf1	0.0120834	-2.64634
Ebf3	96	Ebf3	0.000182874	-3.88574
Ebf4	96	Ebf4	0.766495	0.600329
App	97	App	0.552994	-0.480977
Spon1	97	Spon1	3.36682e-07	-2.91887
Sv2a	97	Sv2a	0.409292	-0.995607
Bmp3	98	Bmp3	0.916513	-0.568477
Col4a1	98	Col4a1	3.62547e-06	-2.06879
Wfikkn2	98	Wfikkn2	0.0259903	-1.92137
Kdm5a	99	Kdm5a	0.0522713	0.614256
Kdm5b	99	Kdm5b	0.00109095	0.709755
Kdm5c	99	Kdm5c	0.367107	0.326783
Asap1	100	Asap1	0.0436926	0.57107
Stam	100	Stam	0.00343353	0.596679
Tpm3	100	Tpm3	0.28998	-0.28659
Loh12cr1	101	Loh12cr1	0.299282	0.393961
Mcam	101	Mcam	6.65975e-06	-2.73404
Plekho2	101	Plekho2	0.630694	0.606918
Trim37	101	Trim37	0.131118	-0.36412
Cygb	102	Cygb	2.40615e-09	-4.84925
Gstk1	102	Gstk1	0.913387	-0.282502
Ldhb	102	Ldhb	0.349751	-1.37406
Ino80d	103	Ino80d	1.77183e-05	0.666131
Psmc3	103	Psmc3	0.341987	-0.294576
Psme2	103	Psme2	0.37816	-0.332915
Csnk1e	104	Csnk1e	0.19745	0.393277
Rnf166	104	Rnf166	0.281644	0.212776
Trim9	104	Trim9	0.113621	-1.97973
Usp2	104	Usp2	0.00170774	-1.79491
Ccne1	105	Ccne1	0.080248	-1.49575
Cdk13	105	Cdk13	0.22049	0.343711
Cdkn1b	105	Cdkn1b	0.0816447	0.950902
Npat	105	Npat	0.063707	0.361455
Stmn1	105	Stmn1	0.138606	-0.794216
Fkbp7	106	Fkbp7	0.520818	-0.804658
Fstl1	106	Fstl1	1.70881e-06	-3.36694
Krt19	106	Krt19	0.436658	0.955125
Ctif	107	Ctif	0.7166	0.223084
Fabp4	107	Fabp4	0.354232	-1.49173
Fap	107	Fap	3.81777e-07	-4.34927
Capn10	108	Capn10	0.724886	-0.333937
Capn5	108	Capn5	5.21454e-05	0.910796
Capn6	108	Capn6	0.0753813	-2.4724
Pde1a	109	Pde1a	4.69889e-10	-5.20868
Pde4a	109	Pde4a	0.672351	0.432797
Slc7a5	109	Slc7a5	0.836231	0.331298
Bsg	110	Bsg	0.00659045	1.23788
Ddx58	110	Ddx58	0.0851213	-0.852157
Ddx60	110	Ddx60	0.159064	-2.36758
Mbd2	110	Mbd2	0.390517	0.269383
Ppia	110	Ppia	0.430704	-0.417171
Trim40	110	Trim40	0.0920218	2.29287
Cyp7b1	111	Cyp7b1	3.52145e-10	-4.7013
Exoc3	111	Exoc3	0.753396	0.169096
Selenbp2	111	Selenbp2	0.791569	0.499065
Crmp1	112	Crmp1	0.199419	-5.04172
Dpysl4	112	Dpysl4	0.000614529	-6.61791
Nat9	112	Nat9	0.282941	0.575202
Ada	113	Ada	0.292251	-0.493855
Bccip	113	Bccip	2.68034e-05	-0.693717
Mettl1	113	Mettl1	0.486986	-0.621686
Lrrfip1	114	Lrrfip1	0.000704024	0.768607
Tlr9	114	Tlr9	0.433532	-1.94356
Tyms	114	Tyms	0.104351	-0.943264
Hic1	115	Hic1	1.72865e-07	-4.12328
Rbl1	115	Rbl1	0.735856	-0.317809
Tcf7l2	115	Tcf7l2	0.458003	0.603097
Hmg20b	116	Hmg20b	0.0165629	-0.497821
Ly75	116	Ly75	0.889959	-0.205929
Rnf2	116	Rnf2	0.154753	0.480506
Rreb1	116	Rreb1	0.0526953	0.549741
Rsf1	116	Rsf1	0.227689	0.403688
Zmym2	116	Zmym2	0.0172113	0.488845
Aoc3	117	Aoc3	9.75553e-08	-2.73071
Htt	117	Htt	0.713558	0.300929
Rgs4	117	Rgs4	0.769011	-1.12263
Slc25a18	117	Slc25a18	0.0944252	1.1033
Bche	118	Bche	0.306903	-1.58783
Rgs7bp	118	Rgs7bp	0.000808337	-6.34083
Rgs9	118	Rgs9	0.202351	1.57854
Col6a3	119	Col6a3	3.54209e-07	-4.32683
Grn	119	Grn	0.900992	0.17905
Slpi	119	Slpi	0.217006	-1.56416
Mc5r	120	Mc5r	0.473845	1.94379
Msx1	120	Msx1	3.27649e-05	-3.96811
Tle4	120	Tle4	0.363062	0.374778
Chd2	121	Chd2	0.0868586	0.512743
Cttnbp2nl	121	Cttnbp2nl	0.0105684	0.516859
Kdelc2	121	Kdelc2	0.292131	-0.468283
Klhl6	121	Klhl6	0.101225	-2.55717
Ttc23	121	Ttc23	0.427044	-0.443998
Aff1	122	Aff1	0.890781	0.172356
Hgf	122	Hgf	6.84347e-08	-4.32681
Zfr	122	Zfr	0.37067	0.220559
Ddx46	123	Ddx46	0.0709763	-0.285223
Mad2l1	123	Mad2l1	0.00426706	-1.46491
Tbc1d15	123	Tbc1d15	0.398685	0.358715
Cda	124	Cda	0.0036608	1.2429
Ppcdc	124	Ppcdc	0.875704	0.219123
Psma1	124	Psma1	0.100577	-0.308731
Psma4	124	Psma4	0.20913	-0.339566
Psmb3	124	Psmb3	0.203319	-0.530089
Psmb4	124	Psmb4	0.321134	-0.421086
Psmb8	124	Psmb8	0.0514886	-2.26093
Psmb9	124	Psmb9	0.30372	-1.28927
Bhlhe40	125	Bhlhe40	0.000627319	1.42856
Hdac1	125	Hdac1	0.505349	-0.528217
Klf6	125	Klf6	0.1396	0.716559
Akt1	126	Akt1	0.215031	-0.557202
Hmox1	126	Hmox1	1.13139e-05	1.60198
Them4	126	Them4	0.76872	0.30528
Fli1	127	Fli1	0.00375313	-2.73533
Lmo2	127	Lmo2	0.130289	-2.49586
Ypel3	127	Ypel3	0.319626	0.60757
B3gat2	128	B3gat2	0.217366	0.260311
Cpxm1	128	Cpxm1	4.61808e-06	-3.09262
Dcx	128	Dcx	0.234274	-2.91756
Klra8	128	Klra8	0.874954	0.808918
Limch1	128	Limch1	0.24659	-2.36376
Atg12	129	Atg12	0.174913	0.548667
Vps18	129	Vps18	0.0162733	0.503107
Vps39	129	Vps39	0.122826	0.341166
Med18	130	Med18	0.267748	0.459246
Med8	130	Med8	0.392862	-0.307776
Zmynd8	130	Zmynd8	0.000426237	0.924571
Rabgap1	131	Rabgap1	0.187637	0.475025
Smg1	131	Smg1	0.0448099	0.562471
Smg5	131	Smg5	0.159867	-0.375138
Smg7	131	Smg7	0.0851445	0.416029
Tspyl4	131	Tspyl4	0.333238	-0.854766
Fgfr3	132	Fgfr3	0.00168733	-3.00043
Fgfr4	132	Fgfr4	0.0907085	-1.45615
Kl	132	Kl	0.540846	-1.7425
Dis3l2	133	Dis3l2	0.0586495	-0.405787
Lsm14a	133	Lsm14a	0.111792	0.297604
Ncl	133	Ncl	0.22432	-0.364951
Poldip3	133	Poldip3	0.103348	0.388909
Ctgf	134	Ctgf	0.198597	0.942687
Fbln1	134	Fbln1	0.00442076	-2.7298
Fgfr2	134	Fgfr2	0.245033	-1.68529
Gbe1	135	Gbe1	4.40626e-05	2.08679
Mri1	135	Mri1	0.826465	-0.200906
Zbp1	135	Zbp1	0.121131	-1.36217
Epha8	136	Epha8	0.238434	-5.42981
Flt1	136	Flt1	0.0636894	0.942815
Tec	136	Tec	0.030072	0.709887
Ccdc63	137	Ccdc63	0.196019	-1.87242
Ndufa4l2	137	Ndufa4l2	0.00340288	-2.35798
Prg2	137	Prg2	0.301893	-1.42336
Prickle1	138	Prickle1	0.0781919	-1.63852
Prickle2	138	Prickle2	0.223005	-1.99995
Ugcg	138	Ugcg	0.0287216	0.756069
Gmeb2	139	Gmeb2	0.0946718	0.462123
Polr1b	139	Polr1b	0.166681	-0.428161
Polr1e	139	Polr1e	0.0363314	-0.743636
Bach2	140	Bach2	0.614892	0.586127
Bcl6b	140	Bcl6b	0.753396	0.622278
Prdm1	140	Prdm1	2.23774e-07	2.87364
Eif1ad	141	Eif1ad	0.940012	-0.102969
Lysmd3	141	Lysmd3	0.413347	0.347508
Plekha2	141	Plekha2	4.25406e-08	0.904842
Amotl2	142	Amotl2	0.390821	0.402272
F11r	142	F11r	0.288454	0.417789
Lin7c	142	Lin7c	0.487498	0.323625
Mpdz	142	Mpdz	0.218197	-1.15111
Mpp5	142	Mpp5	0.00022162	0.789588
Frzb	143	Frzb	9.94895e-06	-4.62072
Sfrp4	143	Sfrp4	0.773318	-1.4727
Wnt5b	143	Wnt5b	0.32624	-1.64317
Evl	144	Evl	0.331149	-0.50518
Wipf2	144	Wipf2	0.312692	0.515631
Wipf3	144	Wipf3	0.00120008	-3.17895
Slc25a3	145	Slc25a3	0.0658988	-0.334305
Sod2	145	Sod2	0.125064	-0.496039
Trip13	145	Trip13	0.103984	-1.17876
Fos	146	Fos	0.502625	0.761818
Snapc5	146	Snapc5	0.102835	-0.863903
Tro	146	Tro	0.00416253	-2.52543
Aco2	147	Aco2	0.0972869	-0.350126
Apoo	147	Apoo	0.209528	-0.66313
Cisd1	147	Cisd1	0.258026	-0.426273
Idh3a	147	Idh3a	0.274587	-0.511
Letm1	147	Letm1	0.0867937	-0.875629
Ndufs4	147	Ndufs4	0.217366	-0.288127
Arhgap11a	148	Arhgap11a	0.162167	-0.802404
Aspm	148	Aspm	0.327244	-1.14694
Bub1	148	Bub1	0.0417995	-1.48427
Cenpe	148	Cenpe	0.247802	-1.20818
Ncapg2	148	Ncapg2	0.348757	-0.807199
Pbk	148	Pbk	0.150727	-1.15863
Plk4	148	Plk4	0.301822	-0.945209
S1pr5	148	S1pr5	0.628366	1.33602
Zbtb4	148	Zbtb4	0.110976	0.46105
Arhgef15	149	Arhgef15	0.798387	0.630046
Esr1	149	Esr1	0.0202211	-2.40814
Kdm4b	149	Kdm4b	0.0535141	0.915089
Ncoa2	149	Ncoa2	0.120495	0.326015
Nr1h2	149	Nr1h2	0.218197	0.379435
Nrip1	149	Nrip1	0.25822	0.617665
Slc30a9	149	Slc30a9	0.32241	0.297927
Atf4	150	Atf4	0.33198	0.35155
Egln3	150	Egln3	0.000138418	2.92818
Hif1a	150	Hif1a	0.592589	0.464963
Ccdc51	151	Ccdc51	0.625373	0.391341
Ccdc90b	151	Ccdc90b	0.977919	0.051471
Ddr2	151	Ddr2	3.52145e-10	-4.52098
N4bp2l2	152	N4bp2l2	0.0964879	0.306405
Ncoa6	152	Ncoa6	0.244101	0.246915
Siah2	152	Siah2	0.340255	0.482699
Spry4	152	Spry4	0.0910197	0.528601
Tbl1x	152	Tbl1x	0.116663	0.408203
Thra	152	Thra	0.317625	0.37218
Cacna1c	153	Cacna1c	0.000339549	-2.07616
Cacna1d	153	Cacna1d	0.631738	-0.679904
Map1lc3b	153	Map1lc3b	0.227561	0.439758
Fam162a	154	Fam162a	2.44443e-10	1.89714
Gcgr	154	Gcgr	0.967322	0.188101
Hsp90ab1	154	Hsp90ab1	0.731334	-0.153229
Mapk7	154	Mapk7	0.263103	0.442753
Phf2	155	Phf2	0.255865	0.33131
Sox6	155	Sox6	0.0146111	-2.8943
Tox3	155	Tox3	0.168961	-1.72895
Efnb2	156	Efnb2	0.000484932	0.947535
Mei1	156	Mei1	0.943702	0.4254
Pdzrn3	156	Pdzrn3	0.0187226	-2.70411
Dgka	157	Dgka	0.363183	-0.487436
Hspb8	157	Hspb8	2.67153e-05	-3.46332
Trim23	157	Trim23	0.730654	0.22019
Hoxa6	158	Hoxa6	0.218197	-5.62416
Hoxb8	158	Hoxb8	0.129504	-3.61118
Pknox2	158	Pknox2	0.03347	-3.06136
Otud5	159	Otud5	0.0145262	0.421152
Parp1	159	Parp1	0.089493	-0.772915
St18	159	St18	0.416168	-2.57287
Cd40	160	Cd40	0.0952858	-2.36077
Map2k7	160	Map2k7	0.0578486	0.360183
Map3k1	160	Map3k1	0.20192	0.782508
Dmc1	161	Dmc1	0.825736	-0.544427
Exo1	161	Exo1	0.253175	-1.16677
Fancb	161	Fancb	0.845814	-0.321647
Mif	161	Mif	2.35126e-08	1.23308
Hnrnpa2b1	162	Hnrnpa2b1	0.118796	-0.619036
Otud4	162	Otud4	0.0761202	0.584412
Pa2g4	162	Pa2g4	0.130918	-0.449274
Rmi1	162	Rmi1	0.0519683	0.407321
Rpl18	162	Rpl18	0.470005	-0.285575
Rplp0	162	Rplp0	0.650107	-0.278395
Stap1	162	Stap1	0.326063	1.75954
Abca6	163	Abca6	0.0622171	-1.46899
Dntt	163	Dntt	0.433264	3.25643
Fam83c	163	Fam83c	0.427164	-1.10632
Spef2	163	Spef2	0.0129881	-7.15478
Gpc3	164	Gpc3	6.62926e-06	-4.52195
Kirrel3	164	Kirrel3	0.749006	0.464167
Tanc2	164	Tanc2	0.147001	1.01376
Wnt7b	164	Wnt7b	0.735789	0.574325
Gan	165	Gan	0.282387	0.441436
Klhl3	165	Klhl3	0.0318793	2.48626
Pef1	165	Pef1	0.218197	0.365158
Wnk2	165	Wnk2	0.186628	-1.85673
Arg1	166	Arg1	0.361122	-0.760496
Col8a1	166	Col8a1	0.0261203	-2.15063
Dsc1	166	Dsc1	0.235711	5.44622
Pla2g7	166	Pla2g7	0.148493	-0.855732
Cct2	167	Cct2	0.518491	-0.235926
Cct3	167	Cct3	0.0919368	-0.404515
Cttnbp2	167	Cttnbp2	0.0146111	-3.25414
Ppp2r2a	167	Ppp2r2a	0.288181	0.479012
4930432K21Rik	168	4930432K21Rik	0.370339	0.985048
Fam114a2	168	Fam114a2	0.000426237	0.512
Rgl1	168	Rgl1	0.0984889	-1.78348
Sav1	168	Sav1	0.861571	0.158074
Fxr1	169	Fxr1	0.776927	0.277542
Lmtk3	169	Lmtk3	0.208561	-1.37545
Mdk	169	Mdk	1.11111e-10	-3.9197
Spata13	169	Spata13	0.994371	0.0195231
Chchd1	170	Chchd1	0.0897849	-0.427393
Gfm1	170	Gfm1	0.0175393	-0.611141
Ict1	170	Ict1	0.6291	-0.4157
Mrps28	170	Mrps28	0.23212	-0.573766
Aldob	171	Aldob	0.0177629	-2.75179
Bbs2	171	Bbs2	0.386203	0.360888
Bbs9	171	Bbs9	0.645249	-0.377119
Pcm1	171	Pcm1	0.0424583	0.363233
Aldh1a2	172	Aldh1a2	0.00988264	-2.64562
Birc7	172	Birc7	0.911497	-0.581257
Htra2	172	Htra2	0.312812	-0.349569
Map3k2	172	Map3k2	0.189683	0.787902
Xiap	172	Xiap	0.0411077	0.529126
Abcb1a	173	Abcb1a	0.628049	0.820912
Lrrk2	173	Lrrk2	0.113545	-1.97415
Rab5a	173	Rab5a	0.179788	0.439871
Rab5b	173	Rab5b	0.0319207	0.686511
Hells	174	Hells	0.112003	-0.989151
Mcm2	174	Mcm2	0.123034	-0.917063
Mcm7	174	Mcm7	0.67615	-0.372925
Mms22l	174	Mms22l	0.0428054	-0.595612
Disc1	175	Disc1	0.656536	-1.57582
Gnptab	175	Gnptab	0.0504335	-0.79122
Hps1	175	Hps1	0.167438	0.428576
Rassf2	175	Rassf2	0.0862212	-1.89728
Adam12	176	Adam12	0.419022	-0.552434
Adam19	176	Adam19	0.00149475	-3.22754
Adam7	176	Adam7	0.321532	-4.33459
Fst	176	Fst	0.140819	-1.03318
Inhba	176	Inhba	0.780119	0.892414
Cblb	177	Cblb	0.256514	1.14125
Crcp	177	Crcp	0.0146111	-0.556174
Dtx1	177	Dtx1	0.292824	-2.62643
Itk	177	Itk	0.203462	-3.71608
Ube2c	177	Ube2c	0.614614	-0.693433
Ldb2	178	Ldb2	0.197215	-2.48324
Mga	178	Mga	0.326745	0.373684
Rbl2	178	Rbl2	0.536262	0.268742
Sertad1	178	Sertad1	0.0598718	0.609583
Tfdp1	178	Tfdp1	0.146111	-0.677563
Cubn	179	Cubn	0.674754	-0.731863
Dab2	179	Dab2	0.217719	-1.75264
Dync1i2	179	Dync1i2	0.403764	0.249225
Gif	179	Gif	0.15717	-4.6472
Ldlrap1	179	Ldlrap1	0.1573	0.522739
Lrp2	179	Lrp2	0.468426	-2.05612
Nuf2	179	Nuf2	0.213078	-1.29828
Whamm	179	Whamm	0.191602	0.990031
Hsd11b2	180	Hsd11b2	0.109332	-0.932381
Iqgap3	180	Iqgap3	0.349644	-0.997454
Kidins220	180	Kidins220	0.64523	0.318497
Myo9b	180	Myo9b	0.118796	0.354977
Nin	180	Nin	0.10121	-0.673692
Tarbp2	180	Tarbp2	0.650107	-0.291488

## Sheet: annots module 1
#category	term ID	term description	observed gene count	background gene count	strength	false discovery rate	matching proteins in your network (labels)
GO Process	GO:0030198	Extracellular matrix organization	8	231	1.84	3.49e-10	Col1a1,Col1a2,Col4a2,Mmp2,Adamts2,Lum,Postn,Col5a2
GO Process	GO:0030199	Collagen fibril organization	5	47	2.33	1.17e-07	Col1a1,Col1a2,Adamts2,Lum,Col5a2
GO Process	GO:0032963	Collagen metabolic process	4	51	2.2	3.63e-05	Col1a1,Col1a2,Mmp2,Adamts2
GO Process	GO:0071230	Cellular response to amino acid stimulus	4	72	2.05	0.00011	Col1a1,Col1a2,Mmp2,Col5a2
GO Process	GO:0001501	Skeletal system development	6	500	1.38	0.00012	Col1a1,Bmp1,Col1a2,Mmp2,Lum,Col5a2
GO Process	GO:0001503	Ossification	5	240	1.62	0.00012	Col1a1,Bmp1,Col1a2,Mmp2,Col5a2
GO Process	GO:0071495	Cellular response to endogenous stimulus	7	1075	1.12	0.00027	Serpinf1,Col1a1,Col1a2,Col4a2,Mmp2,Postn,Col5a2
GO Process	GO:0071560	Cellular response to transforming growth factor beta stimulus	4	136	1.77	0.00058	Col1a1,Col1a2,Col4a2,Postn
GO Process	GO:0048731	System development	10	4350	0.66	0.00075	Serpinf1,Col1a1,Bmp1,Col1a2,Col4a2,Mmp2,Adamts2,Lum,Postn,Col5a2
GO Process	GO:0070848	Response to growth factor	5	485	1.32	0.0017	Col1a1,Col1a2,Col4a2,Lum,Postn
GO Process	GO:0043588	Skin development	4	227	1.55	0.0025	Col1a1,Col1a2,Adamts2,Col5a2
GO Process	GO:0009888	Tissue development	7	1720	0.91	0.0029	Col1a1,Bmp1,Col1a2,Col4a2,Mmp2,Lum,Postn
GO Process	GO:0001957	Intramembranous ossification	2	6	2.82	0.0037	Col1a1,Mmp2
GO Process	GO:0010033	Response to organic substance	8	2742	0.77	0.0037	Serpinf1,Col1a1,Col1a2,Col4a2,Mmp2,Lum,Postn,Col5a2
GO Process	GO:0071310	Cellular response to organic substance	7	1987	0.85	0.0058	Serpinf1,Col1a1,Col1a2,Col4a2,Mmp2,Postn,Col5a2
GO Process	GO:0060346	Bone trabecula formation	2	9	2.65	0.0059	Col1a1,Mmp2
GO Process	GO:0038063	Collagen-activated tyrosine kinase receptor signaling pathway	2	10	2.6	0.0069	Col1a1,Col4a2
GO Process	GO:0043589	Skin morphogenesis	2	12	2.52	0.0091	Col1a1,Col1a2
GO Process	GO:0051239	Regulation of multicellular organismal process	8	3205	0.7	0.0094	Serpinf1,Col1a1,Bmp1,Col4a2,Mmp2,Lum,Postn,Col5a2
GO Process	GO:0048513	Animal organ development	8	3230	0.7	0.0097	Serpinf1,Col1a1,Bmp1,Col1a2,Mmp2,Adamts2,Lum,Col5a2
GO Process	GO:0032355	Response to estradiol	3	142	1.63	0.0163	Col1a1,Mmp2,Postn
GO Process	GO:0003008	System process	6	1578	0.88	0.0164	Serpinf1,Col1a1,Col1a2,Mmp2,Lum,Postn
GO Process	GO:1901700	Response to oxygen-containing compound	6	1585	0.88	0.0164	Serpinf1,Col1a1,Col1a2,Mmp2,Postn,Col5a2
GO Process	GO:0014070	Response to organic cyclic compound	5	930	1.03	0.0171	Serpinf1,Col1a1,Mmp2,Lum,Postn
GO Process	GO:0071295	Cellular response to vitamin	2	22	2.26	0.0195	Col1a1,Postn
GO Process	GO:0050896	Response to stimulus	10	6908	0.46	0.0216	Serpinf1,Col1a1,Bmp1,Col1a2,Col4a2,Mmp2,Lum,Itgbl1,Postn,Col5a2
GO Process	GO:1901701	Cellular response to oxygen-containing compound	5	1026	0.99	0.0231	Serpinf1,Col1a1,Col1a2,Mmp2,Col5a2
GO Process	GO:0051216	Cartilage development	3	184	1.51	0.0264	Col1a1,Bmp1,Lum
GO Process	GO:0001568	Blood vessel development	4	534	1.18	0.0276	Col1a1,Col1a2,Col4a2,Mmp2
GO Process	GO:0030574	Collagen catabolic process	2	30	2.13	0.0299	Mmp2,Adamts2
GO Process	GO:0051716	Cellular response to stimulus	9	5497	0.52	0.0316	Serpinf1,Col1a1,Bmp1,Col1a2,Col4a2,Mmp2,Itgbl1,Postn,Col5a2
GO Process	GO:0035987	Endodermal cell differentiation	2	35	2.06	0.037	Col4a2,Mmp2
GO Process	GO:0009612	Response to mechanical stimulus	3	222	1.43	0.0388	Col1a1,Mmp2,Postn
GO Process	GO:0060325	Face morphogenesis	2	40	2	0.0443	Col1a1,Mmp2
GO Function	GO:0005201	Extracellular matrix structural constituent	4	57	2.15	5.56e-05	Col1a1,Col1a2,Col4a2,Col5a2
GO Function	GO:0004222	Metalloendopeptidase activity	3	98	1.79	0.0242	Bmp1,Mmp2,Adamts2
GO Function	GO:0048407	Platelet-derived growth factor binding	2	12	2.52	0.0242	Col1a1,Col1a2
GO Component	GO:0031012	Extracellular matrix	10	468	1.63	3.8e-13	Serpinf1,Col1a1,Bmp1,Col1a2,Col4a2,Mmp2,Adamts2,Lum,Postn,Col5a2
GO Component	GO:0062023	Collagen-containing extracellular matrix	9	359	1.7	4.11e-12	Serpinf1,Col1a1,Bmp1,Col1a2,Col4a2,Adamts2,Lum,Postn,Col5a2
GO Component	GO:0098644	Complex of collagen trimers	5	15	2.82	9.27e-11	Col1a1,Col1a2,Col4a2,Lum,Col5a2
GO Component	GO:0005576	Extracellular region	11	2229	1	4.91e-09	Serpinf1,Col1a1,Bmp1,Col1a2,Col4a2,Mmp2,Adamts2,Lum,Itgbl1,Postn,Col5a2
GO Component	GO:0005583	Fibrillar collagen trimer	4	10	2.9	1.13e-08	Col1a1,Col1a2,Lum,Col5a2
GO Component	GO:0005581	Collagen trimer	5	78	2.11	7.33e-08	Col1a1,Col1a2,Col4a2,Lum,Col5a2
GO Component	GO:0005615	Extracellular space	9	1424	1.1	2.08e-07	Serpinf1,Col1a1,Bmp1,Col1a2,Col4a2,Mmp2,Lum,Postn,Col5a2
GO Component	GO:0005584	Collagen type I trimer	2	2	3.3	0.00026	Col1a1,Col1a2
GO Component	GO:0099081	Supramolecular polymer	6	866	1.14	0.00026	Col1a1,Col1a2,Col4a2,Mmp2,Lum,Col5a2
GO Component	GO:0099512	Supramolecular fiber	5	861	1.07	0.0049	Col1a1,Col1a2,Mmp2,Lum,Col5a2
STRING clusters	CL:13973	Extracellular matrix organization, and CSPG repeat	10	193	2.02	1.85e-16	Serpinf1,Col1a1,Bmp1,Col1a2,Col4a2,Mmp2,Adamts2,Itgbl1,Postn,Col5a2
STRING clusters	CL:13974	Extracellular matrix organization	9	175	2.01	2.12e-14	Serpinf1,Col1a1,Bmp1,Col1a2,Col4a2,Mmp2,Adamts2,Postn,Col5a2
STRING clusters	CL:14216	Collagen biosynthesis and modifying enzymes	7	54	2.41	4.59e-13	Serpinf1,Col1a1,Bmp1,Col1a2,Adamts2,Postn,Col5a2
STRING clusters	CL:14268	Fibrillar collagen, C-terminal, and Procollagen C-endopeptidase enhancer, NTR domain	6	18	2.82	4.71e-13	Col1a1,Bmp1,Col1a2,Adamts2,Postn,Col5a2
STRING clusters	CL:14273	Banded collagen fibril, and Peptidase M12B, ADAM-TS2	4	7	3.06	8.93e-09	Col1a1,Col1a2,Adamts2,Col5a2
KEGG	mmu04926	Relaxin signaling pathway	4	127	1.8	5.18e-05	Col1a1,Col1a2,Col4a2,Mmp2
KEGG	mmu04933	AGE-RAGE signaling pathway in diabetic complications	4	101	1.9	5.18e-05	Col1a1,Col1a2,Col4a2,Mmp2
KEGG	mmu04974	Protein digestion and absorption	4	108	1.87	5.18e-05	Col1a1,Col1a2,Col4a2,Col5a2
KEGG	mmu05205	Proteoglycans in cancer	4	199	1.61	0.00018	Col1a1,Col1a2,Mmp2,Lum
KEGG	mmu04512	ECM-receptor interaction	3	87	1.84	0.0007	Col1a1,Col1a2,Col4a2
KEGG	mmu05146	Amoebiasis	3	105	1.76	0.001	Col1a1,Col1a2,Col4a2
KEGG	mmu04510	Focal adhesion	3	196	1.49	0.0054	Col1a1,Col1a2,Col4a2
KEGG	mmu04151	PI3K-Akt signaling pathway	3	355	1.23	0.0237	Col1a1,Col1a2,Col4a2
KEGG	mmu05165	Human papillomavirus infection	3	342	1.25	0.0237	Col1a1,Col1a2,Col4a2
Reactome	MMU-1474244	Extracellular matrix organization	8	295	1.74	2.98e-10	Col1a1,Bmp1,Col1a2,Col4a2,Mmp2,Adamts2,Lum,Col5a2
Reactome	MMU-1650814	Collagen biosynthesis and modifying enzymes	6	63	2.28	2.98e-10	Col1a1,Bmp1,Col1a2,Col4a2,Adamts2,Col5a2
Reactome	MMU-1474228	Degradation of the extracellular matrix	6	144	1.92	1.63e-08	Col1a1,Bmp1,Col1a2,Col4a2,Mmp2,Col5a2
Reactome	MMU-1442490	Collagen degradation	5	58	2.24	2.39e-08	Col1a1,Col1a2,Col4a2,Mmp2,Col5a2
Reactome	MMU-2214320	Anchoring fibril formation	4	15	2.73	3.49e-08	Col1a1,Bmp1,Col1a2,Col4a2
Reactome	MMU-2022090	Assembly of collagen fibrils and other multimeric structures	5	70	2.16	4.17e-08	Col1a1,Bmp1,Col1a2,Col4a2,Col5a2
Reactome	MMU-2243919	Crosslinking of collagen fibrils	4	18	2.65	4.93e-08	Col1a1,Bmp1,Col1a2,Col4a2
Reactome	MMU-216083	Integrin cell surface interactions	5	79	2.1	5.8e-08	Col1a1,Col1a2,Col4a2,Lum,Col5a2
Reactome	MMU-3000171	Non-integrin membrane-ECM interactions	4	37	2.34	5.44e-07	Col1a1,Col1a2,Col4a2,Col5a2
Reactome	MMU-8948216	Collagen chain trimerization	4	41	2.29	7.27e-07	Col1a1,Col1a2,Col4a2,Col5a2
Reactome	MMU-8874081	MET activates PTK2 signaling	3	29	2.32	6.13e-05	Col1a1,Col1a2,Col5a2
Reactome	MMU-3000178	ECM proteoglycans	3	50	2.08	0.00025	Col1a1,Col1a2,Col5a2
Reactome	MMU-75892	Platelet Adhesion to exposed collagen	2	11	2.56	0.0018	Col1a1,Col1a2
Reactome	MMU-430116	GP1b-IX-V activation signalling	2	12	2.52	0.002	Col1a1,Col1a2
Reactome	MMU-9006934	Signaling by Receptor Tyrosine Kinases	4	418	1.28	0.0035	Col1a1,Col1a2,Col4a2,Col5a2
Reactome	MMU-419037	NCAM1 interactions	2	21	2.28	0.0048	Col4a2,Col5a2
Reactome	MMU-114604	GPVI-mediated activation cascade	2	34	2.07	0.0114	Col1a1,Col1a2
Reactome	MMU-76009	Platelet Aggregation (Plug Formation)	2	37	2.03	0.0128	Col1a1,Col1a2
Reactome	MMU-422475	Axon guidance	3	278	1.34	0.022	Col4a2,Mmp2,Col5a2
Reactome	MMU-186797	Signaling by PDGF	2	58	1.84	0.0255	Col4a2,Col5a2
WikiPathways	WP3855	Dysregulated miRNA targeting in insulin/PI3K-AKT signaling	3	26	2.36	6.63e-05	Col1a1,Col1a2,Col4a2
WikiPathways	WP85	Focal adhesion	4	183	1.64	0.00016	Col1a1,Col1a2,Col4a2,Col5a2
WikiPathways	WP2841	Focal adhesion: PI3K-Akt-mTOR signaling pathway	4	318	1.4	0.0009	Col1a1,Col1a2,Col4a2,Col5a2
WikiPathways	WP458	Inflammatory response pathway	2	30	2.13	0.0055	Col1a1,Col1a2
Monarch	MP:0010876	Decreased bone volume	5	100	2	8.67e-06	Serpinf1,Col1a1,Col1a2,Mmp2,Postn
Monarch	MP:0005508	Abnormal skeleton morphology	9	2035	0.95	6.61e-05	Serpinf1,Col1a1,Bmp1,Col1a2,Col4a2,Mmp2,Adamts2,Postn,Col5a2
Monarch	MP:0002114	Abnormal axial skeleton morphology	7	1032	1.13	0.00024	Col1a1,Bmp1,Col1a2,Col4a2,Mmp2,Adamts2,Postn
Monarch	MP:0003089	Decreased skin tensile strength	3	25	2.38	0.00039	Col1a1,Lum,Col5a2
Monarch	MP:0008438	Abnormal cutaneous collagen fibril morphology	3	24	2.4	0.00039	Col1a1,Adamts2,Col5a2
Monarch	MP:0001243	Abnormal dermal layer morphology	4	129	1.79	0.00044	Col1a1,Col1a2,Lum,Col5a2
Monarch	MP:0030804	Abnormal synovial joint morphology	4	133	1.78	0.00044	Col1a1,Col1a2,Col4a2,Mmp2
Monarch	MP:0004991	Decreased bone strength	3	36	2.22	0.00066	Serpinf1,Col1a1,Col1a2
Monarch	MP:0002113	Abnormal skeleton development	5	452	1.35	0.0011	Serpinf1,Col1a1,Mmp2,Postn,Col5a2
Monarch	MP:0000130	Abnormal trabecular bone morphology	4	215	1.57	0.0019	Serpinf1,Col1a1,Col1a2,Postn
Monarch	MP:0010879	Decreased trabecular bone volume	3	62	1.99	0.0023	Serpinf1,Col1a1,Postn
Monarch	MP:0003098	Decreased tendon stiffness	2	5	2.9	0.0026	Col1a1,Col1a2
Monarch	MP:0010970	Abnormal compact bone lamellar structure	2	5	2.9	0.0026	Col1a1,Col1a2
Monarch	MP:0000428	Abnormal craniofacial morphology	6	1113	1.03	0.0029	Col1a1,Bmp1,Col4a2,Mmp2,Lum,Postn
Monarch	MP:0010869	Decreased bone trabecula number	3	72	1.92	0.0029	Serpinf1,Col1a1,Col1a2
Monarch	MP:0001312	Abnormal cornea morphology	3	83	1.86	0.0035	Col4a2,Lum,Col5a2
Monarch	MP:0005385	Cardiovascular system phenotype	8	2949	0.74	0.004	Serpinf1,Col1a1,Col1a2,Col4a2,Mmp2,Lum,Postn,Col5a2
Monarch	MP:0002060	Abnormal skin morphology	5	727	1.14	0.0049	Col1a1,Col1a2,Adamts2,Lum,Col5a2
Monarch	MP:0003092	Decreased corneal stroma thickness	2	10	2.6	0.0049	Lum,Col5a2
Monarch	MP:0003797	Abnormal compact bone morphology	3	105	1.76	0.0049	Col1a1,Col1a2,Postn
Monarch	MP:0004624	Abnormal thoracic cage morphology	4	325	1.39	0.0049	Col1a1,Col4a2,Adamts2,Postn
Monarch	MP:0030451	Abnormal dentin mineralization	2	10	2.6	0.0049	Col1a1,Postn
Monarch	MP:0002127	Abnormal cardiovascular system morphology	7	2148	0.82	0.0051	Serpinf1,Col1a1,Col1a2,Col4a2,Mmp2,Postn,Col5a2
Monarch	MP:0005371	Limbs/digits/tail phenotype	5	806	1.09	0.0063	Col1a1,Col1a2,Col4a2,Lum,Postn
Monarch	MP:0001265	Decreased body size	6	1474	0.91	0.0073	Col1a1,Col1a2,Mmp2,Lum,Postn,Col5a2
Monarch	MP:0010771	Integument phenotype	6	1503	0.9	0.0079	Col1a1,Col1a2,Col4a2,Adamts2,Lum,Col5a2
Monarch	MP:0005274	Abnormal viscerocranium morphology	4	415	1.29	0.0085	Col1a1,Bmp1,Mmp2,Postn
Monarch	MP:0005391	Vision/eye phenotype	6	1550	0.89	0.0089	Serpinf1,Col1a1,Col4a2,Mmp2,Lum,Col5a2
Monarch	MP:0008753	Abnormal osteocyte morphology	2	18	2.35	0.009	Col1a1,Col1a2
Monarch	MP:0002111	Abnormal tail morphology	4	438	1.26	0.0097	Col1a1,Col1a2,Col4a2,Lum
Monarch	MP:0010678	Abnormal skin adnexa morphology	5	941	1.03	0.0105	Col1a1,Col4a2,Adamts2,Lum,Col5a2
Monarch	MP:0004986	Abnormal osteoblast morphology	3	154	1.59	0.0108	Col1a1,Col1a2,Mmp2
Monarch	MP:0000550	Abnormal forelimb morphology	3	160	1.57	0.0113	Col1a1,Col1a2,Postn
Monarch	MP:0004377	Small frontal bone	2	28	2.16	0.0169	Bmp1,Postn
Monarch	MP:0005164	Abnormal response to injury	4	591	1.13	0.0243	Col1a1,Mmp2,Lum,Postn
Monarch	MP:0000159	Abnormal xiphoid process morphology	2	36	2.05	0.0252	Adamts2,Postn
Monarch	MP:0001614	Abnormal blood vessel morphology	5	1195	0.92	0.0261	Serpinf1,Col1a1,Col4a2,Mmp2,Col5a2
Monarch	MP:0000432	Abnormal head morphology	4	641	1.1	0.0308	Col1a1,Col4a2,Mmp2,Postn
Monarch	MP:0010832	Lethality during fetal growth through weaning	6	2110	0.76	0.0342	Col1a1,Bmp1,Col1a2,Col4a2,Postn,Col5a2
Monarch	MP:0002092	Abnormal eye morphology	5	1314	0.88	0.0367	Serpinf1,Col4a2,Mmp2,Lum,Col5a2
Monarch	MP:0000074	Abnormal neurocranium morphology	3	271	1.35	0.0405	Col1a1,Bmp1,Postn
Monarch	MP:0005369	Muscle phenotype	5	1379	0.86	0.0445	Col1a1,Col1a2,Col4a2,Mmp2,Postn
Monarch	MP:0002006	Neoplasm	4	733	1.04	0.0457	Col1a1,Col4a2,Mmp2,Postn
Monarch	MP:0005378	Growth/size/body region phenotype	8	4670	0.54	0.0472	Serpinf1,Col1a1,Col1a2,Col4a2,Mmp2,Lum,Postn,Col5a2
Monarch	MP:0002132	Abnormal respiratory system morphology	4	758	1.02	0.0489	Col1a1,Col4a2,Mmp2,Postn
TISSUES	BTO:0001593	Osteoblast	3	68	1.95	0.0142	Col1a1,Col1a2,Postn
TISSUES	BTO:0004058	C3H10T1/2 cell	2	8	2.7	0.0142	Col1a1,Col1a2
COMPARTMENTS	GOCC:0031012	Extracellular matrix	8	299	1.73	4.43e-10	Serpinf1,Col1a1,Col1a2,Col4a2,Adamts2,Lum,Postn,Col5a2
COMPARTMENTS	GOCC:0098644	Complex of collagen trimers	5	16	2.8	4.43e-10	Col1a1,Col1a2,Col4a2,Lum,Col5a2
COMPARTMENTS	GOCC:0005581	Collagen trimer	5	27	2.57	1.53e-09	Col1a1,Col1a2,Col4a2,Lum,Col5a2
COMPARTMENTS	GOCC:0062023	Collagen-containing extracellular matrix	7	211	1.82	1.53e-09	Serpinf1,Col1a1,Col1a2,Col4a2,Lum,Postn,Col5a2
COMPARTMENTS	GOCC:0005583	Fibrillar collagen trimer	4	10	2.9	1.45e-08	Col1a1,Col1a2,Lum,Col5a2
COMPARTMENTS	GOCC:0005576	Extracellular region	9	1446	1.1	3.48e-07	Serpinf1,Col1a1,Col1a2,Col4a2,Mmp2,Adamts2,Lum,Postn,Col5a2
COMPARTMENTS	GOCC:0099081	Supramolecular polymer	6	569	1.33	3.42e-05	Col1a1,Col1a2,Col4a2,Mmp2,Lum,Col5a2
COMPARTMENTS	GOCC:0005584	Collagen type I trimer	2	2	3.3	0.00029	Col1a1,Col1a2
COMPARTMENTS	GOCC:0099512	Supramolecular fiber	5	564	1.25	0.0009	Col1a1,Col1a2,Mmp2,Lum,Col5a2
UniProt Keywords	KW-0272	Extracellular matrix	9	239	1.88	7.28e-14	Col1a1,Bmp1,Col1a2,Col4a2,Mmp2,Adamts2,Lum,Postn,Col5a2
UniProt Keywords	KW-0964	Secreted	11	1623	1.13	9.71e-11	Serpinf1,Col1a1,Bmp1,Col1a2,Col4a2,Mmp2,Adamts2,Lum,Itgbl1,Postn,Col5a2
UniProt Keywords	KW-0732	Signal	11	3546	0.79	3.43e-07	Serpinf1,Col1a1,Bmp1,Col1a2,Col4a2,Mmp2,Adamts2,Lum,Itgbl1,Postn,Col5a2
UniProt Keywords	KW-0325	Glycoprotein	11	3781	0.77	5.21e-07	Serpinf1,Col1a1,Bmp1,Col1a2,Col4a2,Mmp2,Adamts2,Lum,Itgbl1,Postn,Col5a2
UniProt Keywords	KW-0176	Collagen	4	77	2.02	5.94e-06	Col1a1,Col1a2,Col4a2,Col5a2
UniProt Keywords	KW-0379	Hydroxylation	4	124	1.81	3.14e-05	Col1a1,Col1a2,Col4a2,Col5a2
UniProt Keywords	KW-0677	Repeat	10	4163	0.68	4.12e-05	Col1a1,Bmp1,Col1a2,Col4a2,Mmp2,Adamts2,Lum,Itgbl1,Postn,Col5a2
UniProt Keywords	KW-1015	Disulfide bond	9	3084	0.77	5.93e-05	Col1a1,Bmp1,Col1a2,Col4a2,Mmp2,Adamts2,Lum,Postn,Col5a2
UniProt Keywords	KW-0873	Pyrrolidone carboxylic acid	3	44	2.14	8.93e-05	Serpinf1,Col1a2,Lum
UniProt Keywords	KW-0106	Calcium	5	819	1.09	0.0015	Col1a1,Bmp1,Col1a2,Mmp2,Col5a2
UniProt Keywords	KW-0177	Collagen degradation	2	17	2.37	0.0019	Mmp2,Adamts2
UniProt Keywords	KW-0482	Metalloprotease	3	142	1.63	0.002	Bmp1,Mmp2,Adamts2
UniProt Keywords	KW-0865	Zymogen	3	209	1.46	0.0057	Bmp1,Mmp2,Adamts2
Pfam	PF01391	Collagen triple helix repeat (20 copies)	4	75	2.03	0.00011	Col1a1,Col1a2,Col4a2,Col5a2
Pfam	PF01410	Fibrillar collagen C-terminal domain	3	11	2.74	0.00011	Col1a1,Col1a2,Col5a2
InterPro	IPR000885	Fibrillar collagen, C-terminal	3	11	2.74	0.00022	Col1a1,Col1a2,Col5a2
InterPro	IPR008160	Collagen triple helix repeat	4	74	2.03	0.00022	Col1a1,Col1a2,Col4a2,Col5a2
InterPro	IPR024079	Metallopeptidase, catalytic domain superfamily	3	97	1.79	0.0322	Bmp1,Mmp2,Adamts2
SMART	SM00038	Fibrillar collagens C-terminal domain	3	11	2.74	2.61e-05	Col1a1,Col1a2,Col5a2
SMART	SM00235	Zinc-dependent metalloprotease	2	29	2.14	0.0407	Bmp1,Mmp2
SMART	SM00214	Von Willebrand factor (vWF) type C domain	2	39	2.01	0.0477	Col1a1,Col5a2

## Sheet: annots module 2
#category	term ID	term description	observed gene count	background gene count	strength	false discovery rate	matching proteins in your network (labels)
GO Process	GO:0005975	Carbohydrate metabolic process	7	398	1.55	2.67e-06	Gys1,Pdk1,Pgam1,Gpi1,Pgm2,Aldoa,Tpi1
GO Process	GO:0019242	Methylglyoxal biosynthetic process	3	3	3.3	1.19e-05	Gpi1,Aldoa,Tpi1
GO Process	GO:0006096	Glycolytic process	4	39	2.31	1.42e-05	Pgam1,Gpi1,Aldoa,Tpi1
GO Process	GO:0019318	Hexose metabolic process	5	128	1.89	1.42e-05	Pdk1,Gpi1,Pgm2,Aldoa,Tpi1
GO Process	GO:0006081	Cellular aldehyde metabolic process	4	53	2.18	2.1e-05	Grhpr,Gpi1,Aldoa,Tpi1
GO Process	GO:0044281	Small molecule metabolic process	8	1450	1.04	3.53e-05	Pdk1,Pgam1,Grhpr,Gpi1,Pgm2,Aldoa,Tpi1,Adssl1
GO Process	GO:0009150	Purine ribonucleotide metabolic process	5	265	1.58	7.42e-05	Pgam1,Gpi1,Aldoa,Tpi1,Adssl1
GO Process	GO:0006006	Glucose metabolic process	4	96	1.92	7.86e-05	Pdk1,Gpi1,Pgm2,Tpi1
GO Process	GO:0006091	Generation of precursor metabolites and energy	5	319	1.5	0.00015	Gys1,Pgam1,Gpi1,Aldoa,Tpi1
GO Process	GO:0019752	Carboxylic acid metabolic process	6	754	1.2	0.00028	Pgam1,Grhpr,Gpi1,Aldoa,Tpi1,Adssl1
GO Process	GO:0032787	Monocarboxylic acid metabolic process	5	461	1.34	0.00063	Pgam1,Grhpr,Gpi1,Aldoa,Tpi1
GO Process	GO:0071704	Organic substance metabolic process	11	6824	0.51	0.0009	Gys1,Pdk1,Pgam1,Ero1l,Afg3l2,Grhpr,Gpi1,Pgm2,Aldoa,Tpi1,Adssl1
GO Process	GO:0016051	Carbohydrate biosynthetic process	3	101	1.77	0.0053	Gys1,Gpi1,Tpi1
GO Process	GO:0061615	Glycolytic process through fructose-6-phosphate	2	14	2.46	0.0084	Gpi1,Aldoa
GO Process	GO:0044238	Primary metabolic process	10	6369	0.5	0.0099	Gys1,Pdk1,Pgam1,Ero1l,Afg3l2,Gpi1,Pgm2,Aldoa,Tpi1,Adssl1
GO Process	GO:0044237	Cellular metabolic process	10	6445	0.49	0.0108	Gys1,Pdk1,Pgam1,Ero1l,Afg3l2,Grhpr,Gpi1,Aldoa,Tpi1,Adssl1
GO Process	GO:0006094	Gluconeogenesis	2	26	2.19	0.0243	Gpi1,Tpi1
GO Process	GO:0006796	Phosphate-containing compound metabolic process	6	1776	0.83	0.025	Pdk1,Pgam1,Gpi1,Aldoa,Tpi1,Adssl1
GO Process	GO:0016310	Phosphorylation	5	1059	0.98	0.0257	Pdk1,Pgam1,Gpi1,Aldoa,Tpi1
GO Function	GO:0016853	Isomerase activity	5	155	1.81	2.72e-05	Pgam1,Ero1l,Gpi1,Pgm2,Tpi1
GO Function	GO:0003824	Catalytic activity	11	5224	0.63	0.00022	Gys1,Pdk1,Pgam1,Ero1l,Afg3l2,Grhpr,Gpi1,Pgm2,Aldoa,Tpi1,Adssl1
GO Function	GO:0016866	Intramolecular transferase activity	3	26	2.36	0.00036	Pgam1,Gpi1,Pgm2
GO Function	GO:0016860	Intramolecular oxidoreductase activity	3	53	2.05	0.002	Ero1l,Gpi1,Tpi1
GO Function	GO:0016861	Intramolecular oxidoreductase activity, interconverting aldoses and ketoses	2	8	2.7	0.0056	Gpi1,Tpi1
GO Function	GO:0048029	Monosaccharide binding	3	81	1.87	0.0056	Gys1,Gpi1,Aldoa
GO Function	GO:0016868	Intramolecular transferase activity, phosphotransferases	2	9	2.65	0.0057	Pgam1,Pgm2
GO Function	GO:0036094	Small molecule binding	7	2406	0.77	0.0166	Gys1,Pdk1,Afg3l2,Grhpr,Gpi1,Aldoa,Adssl1
STRING clusters	CL:23123	Carbon metabolism, and Pyruvate metabolism	6	131	1.96	1.13e-07	Pdk1,Pgam1,Gpi1,Pgm2,Aldoa,Tpi1
STRING clusters	CL:23127	Pentose phosphate pathway, and pyruvate metabolic process	5	68	2.17	3.82e-07	Pgam1,Gpi1,Pgm2,Aldoa,Tpi1
STRING clusters	CL:23129	Glycolysis, and fructose metabolic process	3	36	2.22	0.0014	Pgam1,Aldoa,Tpi1
STRING clusters	CL:23137	Phosphoglycerate kinase, and Triosephosphate isomerase	2	5	2.9	0.0046	Pgam1,Tpi1
STRING clusters	CL:23238	Phosphoglucomutase activity, and Phosphoglucose isomerase (PGI)	2	5	2.9	0.0046	Gpi1,Pgm2
KEGG	mmu00010	Glycolysis / Gluconeogenesis	5	65	2.19	4.2e-08	Pgam1,Gpi1,Pgm2,Aldoa,Tpi1
KEGG	mmu01100	Metabolic pathways	8	1536	1.02	1.28e-05	Gys1,Pgam1,Grhpr,Gpi1,Pgm2,Aldoa,Tpi1,Adssl1
KEGG	mmu01200	Carbon metabolism	4	122	1.82	3.59e-05	Pgam1,Gpi1,Aldoa,Tpi1
KEGG	mmu00030	Pentose phosphate pathway	3	33	2.26	4.54e-05	Gpi1,Pgm2,Aldoa
KEGG	mmu00500	Starch and sucrose metabolism	3	31	2.29	4.54e-05	Gys1,Gpi1,Pgm2
KEGG	mmu01230	Biosynthesis of amino acids	3	77	1.89	0.00041	Pgam1,Aldoa,Tpi1
KEGG	mmu00051	Fructose and mannose metabolism	2	36	2.05	0.0075	Aldoa,Tpi1
KEGG	mmu00260	Glycine, serine and threonine metabolism	2	39	2.01	0.0076	Pgam1,Grhpr
KEGG	mmu00520	Amino sugar and nucleotide sugar metabolism	2	49	1.91	0.0105	Gpi1,Pgm2
KEGG	mmu05230	Central carbon metabolism in cancer	2	69	1.76	0.0183	Pdk1,Pgam1
KEGG	mmu04922	Glucagon signaling pathway	2	99	1.61	0.0335	Gys1,Pgam1
KEGG	mmu04066	HIF-1 signaling pathway	2	111	1.56	0.0384	Pdk1,Aldoa
Reactome	MMU-70263	Gluconeogenesis	4	33	2.39	2.26e-06	Pgam1,Gpi1,Aldoa,Tpi1
Reactome	MMU-71387	Metabolism of carbohydrates	6	264	1.66	2.26e-06	Gys1,Pgam1,Gpi1,Pgm2,Aldoa,Tpi1
Reactome	MMU-1430728	Metabolism	9	1779	1.01	3.79e-06	Gys1,Pdk1,Pgam1,Grhpr,Gpi1,Pgm2,Aldoa,Tpi1,Adssl1
Reactome	MMU-70171	Glycolysis	4	60	2.13	8.48e-06	Pgam1,Gpi1,Aldoa,Tpi1
Reactome	MMU-3322077	Glycogen synthesis	2	8	2.7	0.0027	Gys1,Pgm2
Reactome	MMU-6798695	Neutrophil degranulation	4	519	1.19	0.0183	Pgam1,Gpi1,Pgm2,Aldoa
WikiPathways	WP157	Glycolysis and gluconeogenesis	4	49	2.21	1.92e-06	Pgam1,Gpi1,Aldoa,Tpi1
WikiPathways	WP317	Glycogen metabolism	2	32	2.1	0.0124	Gys1,Pgm2
TISSUES	BTO:0000345	Digestive gland	7	2031	0.84	0.0368	Gys1,Pdk1,Pgam1,Ero1l,Afg3l2,Gpi1,Tpi1
UniProt Keywords	KW-0324	Glycolysis	4	32	2.4	1.06e-06	Pgam1,Gpi1,Aldoa,Tpi1
UniProt Keywords	KW-0413	Isomerase	4	124	1.81	9.41e-05	Pgam1,Gpi1,Pgm2,Tpi1
UniProt Keywords	KW-0312	Gluconeogenesis	2	11	2.56	0.0032	Gpi1,Tpi1
UniProt Keywords	KW-0313	Glucose metabolism	2	21	2.28	0.0077	Pdk1,Pgm2

## Sheet: annots module 4
#category	term ID	term description	observed gene count	background gene count	strength	false discovery rate	matching proteins in your network (IDs)	matching proteins in your network (labels)
WikiPathways	WP238	Osteoblast signaling	2	10	2.8	0.0011	10090.ENSMUSP00000006005,10090.ENSMUSP00000025522	Pth1r,Pdgfrb
