# Supplementary material for: A network embedding approach to identify active modules in biological interaction networks
Source: Life Sci Alliance. 2023 Jun 20;6(9):e202201550. doi: 10.26508/lsa.202201550 (PMC10282331; doi:10.26508/lsa.202201550)
Supplement: Supplementary file 15 [file LSA-2022-01550_TableS15.xlsx]

## Sheet: list of modules
module_nb	genes	s score	pvalue
1	Anxa3 Cadm3 Inmt Kcnma1 Kcnmb1 Ndrg1 Rcn3 Serpina1b Serpina3k Sparc Tagln Tpi1	13.4278	1.63926e-10
2	Flt1 Kdr Pdgfrb Pgf Vegfa	8.57392	1.20333e-05
3	Adcyap1r1 Gigyf1 Grb10 Igf1 Igf1r	7.58801	5.11523e-05
4	Cacna1c Hk2 Nme2 Ogdh dsg4	7.40571	6.60525e-05
5	Aqp1 Cav3 Col6a3 Gfm1 Lama2	7.01777	0.000112401
6	Col1a1 Smad3 Smad4	5.97105	0.0014686
7	Hand1 Hand2 Heyl	5.95924	0.00148783
8	Hoxa5 Hoxb5 Hoxb6 Hoxc4 Pbx1 Tcf21	5.91058	0.000338621
9	Ctnnd1 Ctnnd2 Dact1 Dact3	5.68235	0.00109103
10	Scn7a Sntb1 Tjp1	5.64421	0.00209421
11	Dlgap1 Gria3 Itih4 Lrrc15 Tmem132b	5.31477	0.00095145
12	Amelx Bgn Bmp1	5.21197	0.00329072
13	C1qtnf5 Mfrp Usp18	4.94843	0.00429303
14	Cttnbp2 Cyfip2 Nhsl2 Srgap3	4.77996	0.00292132
15	Cdh11 Pex5l Ppp1r3f	4.51198	0.00656205
16	Csf1 Myh11 Myo1a Tmod2 Tpm3	4.47704	0.00241989
17	Bhlhe41 Dzip1 Epm2a Foxm1 Gsk3b Gys1 Lrp6	4.44553	0.00167129
18	Ercc8 Hmgxb3 Hoxa11 Hoxa2 Zdhhc16 Zfp292	4.39399	0.00197413
19	Abcf2 Hmga2 Mettl9 Mki67 Ormdl3 Plekha2 Rhbdd1	4.38067	0.00179171
20	Btg1 Cnot6l Cnot7	4.34771	0.00765875
21	Atp6v0a1 Dnajc5 Fbxl20 Gnat2 Syp Thy1	4.33405	0.00210581
22	Hdac5 Nccrp1 Serpinf1	4.29697	0.00802864
23	Dusp4 Grin1 Neto1 Ppp5c	4.28174	0.00484707
24	Frzb Mgll Rabac1	4.26755	0.00825029
25	Pde4b Pdpk1 Pfdn5	4.16431	0.00907097
26	Map2k1 Mapk10 Mapk8ip3	4.0728	0.00985733
27	Grip1 Lrrfip1 Tmub1	3.95117	0.0109942
28	Hk1 Ndufa10 Ywhaz	3.93943	0.0111098
29	Glipr2 Psmc5 Psmd13 Sp1	3.82681	0.00752056
30	Slc2a1 Slc9a1 Tnfrsf1a	3.82579	0.012284
31	Nkd2 Smurf2 Zscan2	3.72666	0.0133946
32	Bccip Plat Ppme1	3.70808	0.0136121
33	Cd40 Esr1 Ncoa1 Nr0b2 Pxn Traf6 Usp25	3.65307	0.00379637
34	Casp1 Kcnab3 Panx1	3.60031	0.014935
35	Ntrk2 Rac1 Tiam1	3.56276	0.0154212
36	Chrnb1 Dag1 Lama1 Sgcd	3.46701	0.0104809
37	Cbll1 Cttn Mmp2	3.33581	0.0186582
38	Hoxa10 Hoxa6 Hoxb8 Hoxc6 Pbx2 Pknox1 Pknox2	3.33404	0.00518698
39	App Prnp Sparcl1	3.23407	0.0202873
40	Lingo1 Nbl1 Shc3 Spon1	3.19457	0.0133544
41	Jak2 Jak3 Stam	3.18779	0.0210674
42	Aff4 Brd4 Hnrnph1	3.17856	0.0212261
43	Akt1 Foxo1 Pde3a Wdfy2	3.14908	0.0138952
44	Col3a1 Fam20a Fam20c	3.06603	0.023242
45	Jam3 Pick1 Slc6a2	3.039	0.0237495
46	Gbp2 Nmi Sart3	3.02549	0.0240065
47	Aco2 Atp1a1 Atp1a2 Slc8a1	2.97273	0.0161741
48	Acvrl1 Eng Lrg1	2.97271	0.0250338
49	Chl1 Ptpra Ptprn2	2.96666	0.0251537
50	Cd200 Cd200r1 Cd200r4	2.86325	0.0272817
51	Ap1g1 Otud5 Rab5a Rab5b Scara5 Ubr5	2.75372	0.0100682
52	Asph Cnrip1 Rab14 Tsc1	2.72262	0.0199502
53	Hic1 Tcf4 Tcf7l2	2.72256	0.0304158
54	Carf Hoxa4 Hoxb4 Kdm4b Nfe2 Snai1	2.70623	0.01051
55	Ebf3 Itk Lcp2 Plekhm1	2.69897	0.0203433
56	Ccdc141 Disc1 Myl9	2.68061	0.0314061
57	Borcs6 Nde1 Sla Utrn	2.63385	0.0214593
58	Ndel1 Pafah1b1 Pafah1b3	2.62143	0.0328482
59	Irs2 Ncl Rasl11a	2.60218	0.033329
60	Kansl1 Serpine2 Spats2l	2.57399	0.0340433
61	Ephx1 Hsd11b1 Pgrmc1	2.54184	0.0348735
62	Kdm5b Morf4l1 Sin3a Tbl1x	2.53324	0.0232853
63	Jmy Vapa Zfyve27	2.53054	0.0351692
64	Gstm1 Pgam1 Rap1a	2.52007	0.035445
65	Egfl7 Loxl1 Loxl3 Loxl4	2.49935	0.0239291
66	Dpysl4 Farp1 Hgf Sbf1 Ube2o	2.47097	0.0166224
67	Atp6v0d1 Gpm6a Pacs1 Snap25 Snapin	2.46791	0.0166658
68	Nf2 Ppp1r12a Prkg1	2.46764	0.0368528
69	Hmg20b Lrsam1 Tank Tnfrsf9	2.43359	0.0252209
70	Bcl6 Fbxo11 Gli1	2.41097	0.0384258
71	Runx1 Tnfrsf18 Tnfsf18	2.40041	0.0387249
72	Maml1 Phf2 Sox6 Tox3	2.38113	0.026293
73	Kcnq3 Ogt Wt1	2.38053	0.0392928
74	Pcgf5 Rnf2 Tfdp1	2.32932	0.0407875
75	Bin1 Cacnb1 Des Mtm1	2.32816	0.0274139
76	Dab2 Eps15l1 Fcho1 Necap1	2.30373	0.0279442
77	Psma1 Psmb10 Psmb8 Psmb9	2.25906	0.0289358
78	Msx1 Ndn Pja1	2.25812	0.042942
79	Alb Arhgap12 C3 Ift27 Nphp1	2.25026	0.020018
80	Art3 Auh Dync1li1 Limch1 Stom Tln2	2.17209	0.0167614
81	Mpst Rftn1 Slc25a1	2.15277	0.0462979
82	Ccdc80 Dlst Phrf1	2.12795	0.0471184
83	Grsf1 Nkap Syf2	2.118	0.0474506
84	Med13 Med18 Tada2a Tada3	2.11057	0.0324444
85	Mcm2 Mcm3 Mcm5	2.10136	0.0480102
86	Actg2 Atrn Tmem132a	2.09649	0.0481749
87	Fkbp1b Myo18b Ryr2 Serpina3n	2.02926	0.03451
88	Agap2 Crmp1 Lrrc7 Pcdh1 Phactr1	1.90834	0.0264311
89	Arg1 Filip1 Prmt1 Rbmx	1.89579	0.0381336
90	Atf2 Atf7 Barx2 Creb1 Crebl2	1.88903	0.0268396
91	Asf1b Chaf1b Gprc5a Ube2s	1.72894	0.0430941
92	Cad Camk2n1 Myc Sirt6	1.69761	0.0440812
93	Ddr1 Rara Rps6ka5 Tacc1 Thra	1.6311	0.0328175
94	Fgfr3 Fgfr4 Kl Sh2b2 Wnt4	1.57606	0.034226
95	Gmnn Hoxa7 Hoxb7 Hoxc8	1.56581	0.0484351
96	Abcf1 Cwf19l2 Tbl2 Tgtp1	1.5541	0.0488382
97	Ccnt2 Cdk9 Gpatch4 Gtf2h4 Psd2 Taf7	1.30579	0.0335641

## Sheet: genes to modules
gene	#module	query	pvalue	log2foldchange
Anxa3	1	Anxa3	0.955784	-0.133117
Cadm3	1	Cadm3	0.000254739	-4.04892
Inmt	1	Inmt	0.0059297	-4.72548
Kcnma1	1	Kcnma1	8.23909e-08	-4.79358
Kcnmb1	1	Kcnmb1	0.000302063	-5.53244
Ndrg1	1	Ndrg1	0.00272088	2.30226
Rcn3	1	Rcn3	7.55531e-06	-2.82635
Serpina1b	1	Serpina1b	4.96826e-06	-6.18502
Serpina3k	1	Serpina3k	1.73652e-07	-4.36206
Sparc	1	Sparc	4.69889e-10	-3.66092
Tagln	1	Tagln	2.42528e-06	-3.20097
Tpi1	1	Tpi1	2.04475e-10	1.59385
Flt1	2	Flt1	0.0636894	0.942815
Kdr	2	Kdr	0.00272306	-2.38955
Pdgfrb	2	Pdgfrb	6.57718e-11	-4.96158
Pgf	2	Pgf	0.000562258	1.97804
Vegfa	2	Vegfa	1.07883e-07	2.14499
Adcyap1r1	3	Adcyap1r1	7.20522e-07	-4.80426
Gigyf1	3	Gigyf1	0.683235	0.355213
Grb10	3	Grb10	2.96865e-10	-4.57481
Igf1	3	Igf1	1.17016e-07	-3.81027
Igf1r	3	Igf1r	0.103348	0.756721
Cacna1c	4	Cacna1c	0.000339549	-2.07616
Hk2	4	Hk2	6.52374e-14	1.79624
Nme2	4	Nme2	0.0173851	-0.863132
Ogdh	4	Ogdh	0.0181477	-0.695872
dsg4	4
Aqp1	5	Aqp1	0.0265114	-1.45237
Cav3	5	Cav3	0.3603	-4.07513
Col6a3	5	Col6a3	3.54209e-07	-4.32683
Gfm1	5	Gfm1	0.0175393	-0.611141
Lama2	5	Lama2	1.19961e-10	-5.66245
Col1a1	6	Col1a1	2.49249e-08	-4.40426
Smad3	6	Smad3	0.075497	0.615143
Smad4	6	Smad4	0.000275881	0.449084
Hand1	7	Hand1	0.174913	-2.78141
Hand2	7	Hand2	0.000793153	-4.24465
Heyl	7	Heyl	2.35657e-10	-5.50364
Hoxa5	8	Hoxa5	2.11265e-06	-5.56962
Hoxb5	8	Hoxb5	0.00136793	-5.18492
Hoxb6	8	Hoxb6	0.00355493	-4.88118
Hoxc4	8	Hoxc4	0.0179532	-3.43641
Pbx1	8	Pbx1	0.43193	0.544379
Tcf21	8	Tcf21	0.0273736	-4.25792
Ctnnd1	9	Ctnnd1	0.0239559	0.578139
Ctnnd2	9	Ctnnd2	0.014214	-3.60974
Dact1	9	Dact1	2.16177e-05	-3.76167
Dact3	9	Dact3	0.000948994	-3.3944
Scn7a	10	Scn7a	6.4341e-12	-4.75367
Sntb1	10	Sntb1	0.0144292	-3.41709
Tjp1	10	Tjp1	0.205958	0.732709
Dlgap1	11	Dlgap1	0.47819	0.635117
Gria3	11	Gria3	2.43316e-08	-4.58182
Itih4	11	Itih4	0.00635924	-2.1288
Lrrc15	11	Lrrc15	0.0341164	-3.4927
Tmem132b	11	Tmem132b	0.0197785	2.36964
Amelx	12	Amelx	0.419376	0.789479
Bgn	12	Bgn	1.42792e-12	-4.37128
Bmp1	12	Bmp1	0.0329372	-1.18368
C1qtnf5	13	C1qtnf5	3.34572e-10	-4.3431
Mfrp	13	Mfrp	2.13739e-07	-3.21884
Usp18	13	Usp18	0.996076	-0.0343874
Cttnbp2	14	Cttnbp2	0.0146111	-3.25414
Cyfip2	14	Cyfip2	0.0427031	-3.52654
Nhsl2	14	Nhsl2	1.48169e-05	-2.81433
Srgap3	14	Srgap3	0.0690313	1.52629
Cdh11	15	Cdh11	2.45724e-11	-5.32524
Pex5l	15	Pex5l	0.350556	-3.78778
Ppp1r3f	15	Ppp1r3f	0.195543	0.813108
Csf1	16	Csf1	0.00155625	-1.59795
Myh11	16	Myh11	6.08977e-05	-2.56101
Myo1a	16	Myo1a	0.434084	-1.11822
Tmod2	16	Tmod2	0.00633981	-2.071
Tpm3	16	Tpm3	0.28998	-0.28659
Bhlhe41	17	Bhlhe41	0.105402	0.835987
Dzip1	17	Dzip1	0.000439414	-2.76628
Epm2a	17	Epm2a	0.228841	1.36635
Foxm1	17	Foxm1	0.0311756	-1.26454
Gsk3b	17	Gsk3b	0.500026	0.460261
Gys1	17	Gys1	0.00502796	1.38397
Lrp6	17	Lrp6	0.0225664	0.478176
Ercc8	18	Ercc8	0.0671439	-0.703706
Hmgxb3	18	Hmgxb3	0.508193	0.229557
Hoxa11	18	Hoxa11	0.0105065	-6.62863
Hoxa2	18	Hoxa2	0.000362946	-3.94036
Zdhhc16	18	Zdhhc16	0.452864	-0.447221
Zfp292	18	Zfp292	0.000250359	0.708952
Abcf2	19	Abcf2	0.128497	-0.486747
Hmga2	19	Hmga2	0.323264	1.02095
Mettl9	19	Mettl9	0.0551605	0.437709
Mki67	19	Mki67	0.374773	-1.10798
Ormdl3	19	Ormdl3	0.0289112	0.792849
Plekha2	19	Plekha2	4.25406e-08	0.904842
Rhbdd1	19	Rhbdd1	0.203547	0.566761
Btg1	20	Btg1	0.00208854	0.823169
Cnot6l	20	Cnot6l	0.113545	0.483386
Cnot7	20	Cnot7	0.000272007	0.518038
Atp6v0a1	21	Atp6v0a1	0.436658	0.518039
Dnajc5	21	Dnajc5	0.0325748	0.498863
Fbxl20	21	Fbxl20	0.254625	0.459944
Gnat2	21	Gnat2	0.341987	-0.546025
Syp	21	Syp	0.348757	-0.858429
Thy1	21	Thy1	4.12907e-13	-5.2725
Hdac5	22	Hdac5	0.390576	0.709577
Nccrp1	22	Nccrp1	0.101225	1.84927
Serpinf1	22	Serpinf1	1.92917e-09	-3.65953
Dusp4	23	Dusp4	0.134714	0.788004
Grin1	23	Grin1	0.471468	0.950111
Neto1	23	Neto1	2.41685e-05	-6.41902
Ppp5c	23	Ppp5c	0.000443694	-0.557313
Frzb	24	Frzb	9.94895e-06	-4.62072
Mgll	24	Mgll	0.0722684	-2.07736
Rabac1	24	Rabac1	0.04781	0.448828
Pde4b	25	Pde4b	8.81928e-08	-3.73082
Pdpk1	25	Pdpk1	0.00611998	0.496766
Pfdn5	25	Pfdn5	0.696724	0.211534
Map2k1	26	Map2k1	1e-16	1.31004
Mapk10	26	Mapk10	0.962683	-0.281539
Mapk8ip3	26	Mapk8ip3	0.265178	0.39496
Grip1	27	Grip1	0.382039	-0.695159
Lrrfip1	27	Lrrfip1	0.000704024	0.768607
Tmub1	27	Tmub1	0.000403322	0.806817
Hk1	28	Hk1	0.000384765	0.888365
Ndufa10	28	Ndufa10	0.0264342	-0.507339
Ywhaz	28	Ywhaz	0.063784	0.405226
Glipr2	29	Glipr2	6.09088e-05	-2.13397
Psmc5	29	Psmc5	0.466512	-0.443765
Psmd13	29	Psmd13	0.113662	-0.50412
Sp1	29	Sp1	0.00587012	0.550633
Slc2a1	30	Slc2a1	1e-16	2.3446
Slc9a1	30	Slc9a1	0.767629	0.185326
Tnfrsf1a	30	Tnfrsf1a	0.802897	0.158864
Nkd2	31	Nkd2	7.15591e-07	-2.95746
Smurf2	31	Smurf2	0.146868	0.515582
Zscan2	31	Zscan2	0.279548	0.510655
Bccip	32	Bccip	2.68034e-05	-0.693717
Plat	32	Plat	0.344435	0.570714
Ppme1	32	Ppme1	0.0236903	0.797564
Cd40	33	Cd40	0.0952858	-2.36077
Esr1	33	Esr1	0.0202211	-2.40814
Ncoa1	33	Ncoa1	0.54349	0.443942
Nr0b2	33	Nr0b2	0.181551	-2.03185
Pxn	33	Pxn	0.00021086	0.399946
Traf6	33	Traf6	0.0166	0.505853
Usp25	33	Usp25	0.559219	0.313212
Casp1	34	Casp1	9.41053e-09	-6.30829
Kcnab3	34	Kcnab3	0.782121	0.480689
Panx1	34	Panx1	0.0818417	-1.23682
Ntrk2	35	Ntrk2	3.06895e-06	-4.28461
Rac1	35	Rac1	0.208021	0.374373
Tiam1	35	Tiam1	0.201581	-1.14847
Chrnb1	36	Chrnb1	0.707146	-0.412459
Dag1	36	Dag1	0.366024	0.271108
Lama1	36	Lama1	1.29212e-09	-4.87252
Sgcd	36	Sgcd	0.118871	-1.81368
Cbll1	37	Cbll1	0.28631	0.335831
Cttn	37	Cttn	0.6907	0.234092
Mmp2	37	Mmp2	5.60146e-09	-4.41272
Hoxa10	38	Hoxa10	0.0958948	-4.01344
Hoxa6	38	Hoxa6	0.218197	-5.62416
Hoxb8	38	Hoxb8	0.129504	-3.61118
Hoxc6	38	Hoxc6	0.00469315	-4.6475
Pbx2	38	Pbx2	0.224141	0.350766
Pknox1	38	Pknox1	0.336996	0.350852
Pknox2	38	Pknox2	0.03347	-3.06136
App	39	App	0.552994	-0.480977
Prnp	39	Prnp	0.547531	-0.316103
Sparcl1	39	Sparcl1	2.39605e-09	-4.96473
Lingo1	40	Lingo1	0.220811	1.5501
Nbl1	40	Nbl1	0.917483	0.169357
Shc3	40	Shc3	0.0207188	-6.31907
Spon1	40	Spon1	3.36682e-07	-2.91887
Jak2	41	Jak2	0.290387	0.389433
Jak3	41	Jak3	0.0117275	0.779747
Stam	41	Stam	0.00343353	0.596679
Aff4	42	Aff4	8.03651e-06	0.722624
Brd4	42	Brd4	0.48529	0.182477
Hnrnph1	42	Hnrnph1	0.124026	-0.39099
Akt1	43	Akt1	0.215031	-0.557202
Foxo1	43	Foxo1	0.124402	0.558431
Pde3a	43	Pde3a	2.33641e-07	-4.70918
Wdfy2	43	Wdfy2	0.752844	0.154267
Col3a1	44	Col3a1	3.34572e-10	-4.57201
Fam20a	44	Fam20a	0.636361	-0.692201
Fam20c	44	Fam20c	0.696358	0.395385
Jam3	45	Jam3	0.000240888	-2.32367
Pick1	45	Pick1	0.969513	0.0724789
Slc6a2	45	Slc6a2	0.000132821	-4.97918
Gbp2	46	Gbp2	0.00658366	-1.43131
Nmi	46	Nmi	0.112561	-0.812568
Sart3	46	Sart3	0.0608021	0.337655
Aco2	47	Aco2	0.0972869	-0.350126
Atp1a1	47	Atp1a1	0.209528	-0.484572
Atp1a2	47	Atp1a2	0.51238	-1.44653
Slc8a1	47	Slc8a1	5.41372e-05	-3.01732
Acvrl1	48	Acvrl1	0.50714	-1.34336
Eng	48	Eng	5.02999e-06	-2.78349
Lrg1	48	Lrg1	0.226357	-1.99824
Chl1	49	Chl1	0.000745636	-3.64083
Ptpra	49	Ptpra	0.335225	0.466493
Ptprn2	49	Ptprn2	0.0622072	-2.95335
Cd200	50	Cd200	0.000333035	-3.47531
Cd200r1	50	Cd200r1	0.0126765	-5.47409
Cd200r4	50	Cd200r4	0.751708	-2.2293
Ap1g1	51	Ap1g1	0.00891834	0.404796
Otud5	51	Otud5	0.0145262	0.421152
Rab5a	51	Rab5a	0.179788	0.439871
Rab5b	51	Rab5b	0.0319207	0.686511
Scara5	51	Scara5	0.782818	-0.457363
Ubr5	51	Ubr5	0.4185	0.274133
Asph	52	Asph	0.603199	0.302529
Cnrip1	52	Cnrip1	0.000397394	-4.24745
Rab14	52	Rab14	0.0519683	0.386665
Tsc1	52	Tsc1	0.233853	0.39464
Hic1	53	Hic1	1.72865e-07	-4.12328
Tcf4	53	Tcf4	0.686695	0.329557
Tcf7l2	53	Tcf7l2	0.458003	0.603097
Carf	54	Carf	0.887961	0.165891
Hoxa4	54	Hoxa4	0.0284562	-5.89172
Hoxb4	54	Hoxb4	0.00509863	-3.81858
Kdm4b	54	Kdm4b	0.0535141	0.915089
Nfe2	54	Nfe2	0.762377	-0.593982
Snai1	54	Snai1	0.00668326	-2.29148
Ebf3	55	Ebf3	0.000182874	-3.88574
Itk	55	Itk	0.203462	-3.71608
Lcp2	55	Lcp2	0.0524075	-2.12795
Plekhm1	55	Plekhm1	0.731371	0.177586
Ccdc141	56	Ccdc141	0.633899	-0.796517
Disc1	56	Disc1	0.656536	-1.57582
Myl9	56	Myl9	3.55888e-08	-4.03608
Borcs6	57	2310047M10Rik	0.0799074	0.639927
Nde1	57	Nde1	0.563049	-0.61559
Sla	57	Sla	0.0690733	-2.48965
Utrn	57	Utrn	0.00557464	0.72254
Ndel1	58	Ndel1	0.473955	0.378281
Pafah1b1	58	Pafah1b1	0.327205	0.280434
Pafah1b3	58	Pafah1b3	2.81891e-05	0.735358
Irs2	59	Irs2	0.072164	0.90192
Ncl	59	Ncl	0.22432	-0.364951
Rasl11a	59	Rasl11a	0.0110235	-1.69162
Kansl1	60	Kansl1	0.416168	0.315813
Serpine2	60	Serpine2	2.68464e-06	-2.91129
Spats2l	60	Spats2l	0.619143	-0.776782
Ephx1	61	Ephx1	0.893063	-0.311785
Hsd11b1	61	Hsd11b1	2.39161e-11	-4.01325
Pgrmc1	61	Pgrmc1	0.82432	0.332959
Kdm5b	62	Kdm5b	0.00109095	0.709755
Morf4l1	62	Morf4l1	0.516115	0.363325
Sin3a	62	Sin3a	0.19745	0.383332
Tbl1x	62	Tbl1x	0.116663	0.408203
Jmy	63	Jmy	0.101681	0.619355
Vapa	63	Vapa	1.8167e-05	0.59498
Zfyve27	63	Zfyve27	0.845814	0.146816
Gstm1	64	Gstm1	0.492599	-0.905546
Pgam1	64	Pgam1	2.41685e-05	1.47713
Rap1a	64	Rap1a	0.388662	-0.219184
Egfl7	65	Egfl7	0.540414	-0.680663
Loxl1	65	Loxl1	1.72865e-07	-3.14048
Loxl3	65	Loxl3	0.0946718	-1.23779
Loxl4	65	Loxl4	0.904731	0.320362
Dpysl4	66	Dpysl4	0.000614529	-6.61791
Farp1	66	Farp1	0.664181	0.264669
Hgf	66	Hgf	6.84347e-08	-4.32681
Sbf1	66	Sbf1	0.894392	0.122058
Ube2o	66	Ube2o	0.903554	0.12177
Atp6v0d1	67	Atp6v0d1	0.382753	0.258156
Gpm6a	67	Gpm6a	0.00685255	-4.5334
Pacs1	67	Pacs1	0.0085911	0.697053
Snap25	67	Snap25	0.425127	1.09271
Snapin	67	Snapin	0.427134	0.230782
Nf2	68	Nf2	0.0924012	-0.453294
Ppp1r12a	68	Ppp1r12a	0.218197	0.415461
Prkg1	68	Prkg1	0.0150158	-3.08561
Hmg20b	69	Hmg20b	0.0165629	-0.497821
Lrsam1	69	Lrsam1	0.128911	0.411435
Tank	69	Tank	0.282669	-0.361528
Tnfrsf9	69	Tnfrsf9	0.15147	1.46164
Bcl6	70	Bcl6	0.310951	0.728533
Fbxo11	70	Fbxo11	0.150189	0.398097
Gli1	70	Gli1	0.0040588	-3.30362
Runx1	71	Runx1	0.42126	0.56567
Tnfrsf18	71	Tnfrsf18	0.749006	-0.366832
Tnfsf18	71	Tnfsf18	1.82552e-06	-6.43551
Maml1	72	Maml1	0.166681	0.35594
Phf2	72	Phf2	0.255865	0.33131
Sox6	72	Sox6	0.0146111	-2.8943
Tox3	72	Tox3	0.168961	-1.72895
Kcnq3	73	Kcnq3	0.110235	-3.77517
Ogt	73	Ogt	0.635934	0.431733
Wt1	73	Wt1	0.000586141	-3.69105
Pcgf5	74	Pcgf5	0.0247081	1.33791
Rnf2	74	Rnf2	0.154753	0.480506
Tfdp1	74	Tfdp1	0.146111	-0.677563
Bin1	75	Bin1	0.499077	0.301644
Cacnb1	75	Cacnb1	0.566209	-0.553955
Des	75	Des	1.85595e-06	-4.38294
Mtm1	75	Mtm1	0.423146	0.370638
Dab2	76	Dab2	0.217719	-1.75264
Eps15l1	76	Eps15l1	0.0570381	0.526459
Fcho1	76	Fcho1	0.147797	1.07997
Necap1	76	Necap1	0.114783	0.626847
Psma1	77	Psma1	0.100577	-0.308731
Psmb10	77	Psmb10	0.136642	-0.766777
Psmb8	77	Psmb8	0.0514886	-2.26093
Psmb9	77	Psmb9	0.30372	-1.28927
Msx1	78	Msx1	3.27649e-05	-3.96811
Ndn	78	Ndn	0.669462	-1.32709
Pja1	78	Pja1	0.3603	0.312138
Alb	79	Alb	0.0170088	-3.0483
Arhgap12	79	Arhgap12	0.0742684	0.580315
C3	79	C3	0.237546	-1.52658
Ift27	79	Ift27	0.798525	-0.246
Nphp1	79	Nphp1	0.055997	-0.723507
Art3	80	Art3	0.211777	-1.26779
Auh	80	Auh	0.311441	0.407153
Dync1li1	80	Dync1li1	0.713125	0.245769
Limch1	80	Limch1	0.24659	-2.36376
Stom	80	Stom	0.118871	0.863107
Tln2	80	Tln2	0.00321422	-2.13018
Mpst	81	Mpst	0.920025	-0.192506
Rftn1	81	Rftn1	1.23138e-07	-4.05415
Slc25a1	81	Slc25a1	0.510599	0.659007
Ccdc80	82	Ccdc80	1.70272e-05	-3.25765
Dlst	82	Dlst	0.791685	-0.205262
Phrf1	82	Phrf1	0.361862	0.294684
Grsf1	83	Grsf1	0.293201	0.271029
Nkap	83	Nkap	0.000796502	0.380665
Syf2	83	Syf2	0.513069	0.361876
Med13	84	Med13	0.101633	0.330932
Med18	84	Med18	0.267748	0.459246
Tada2a	84	Tada2a	0.0680155	-0.514815
Tada3	84	Tada3	0.200885	0.529605
Mcm2	85	Mcm2	0.123034	-0.917063
Mcm3	85	Mcm3	0.0425323	-1.15
Mcm5	85	Mcm5	0.22432	-1.19238
Actg2	86	Actg2	5.26089e-07	-4.69331
Atrn	86	Atrn	0.550435	-0.234906
Tmem132a	86	Tmem132a	0.869414	-0.238305
Fkbp1b	87	Fkbp1b	0.997144	0.00784422
Myo18b	87	Myo18b	0.103984	-6.31071
Ryr2	87	Ryr2	0.503708	-1.59981
Serpina3n	87	Serpina3n	1.25586e-08	-4.24658
Agap2	88	Agap2	0.309342	-1.87547
Crmp1	88	Crmp1	0.199419	-5.04172
Lrrc7	88	Lrrc7	0.24354	-2.30685
Pcdh1	88	Pcdh1	0.159196	0.579975
Phactr1	88	Phactr1	0.108781	-2.44232
Arg1	89	Arg1	0.361122	-0.760496
Filip1	89	Filip1	0.0102761	-2.04059
Prmt1	89	Prmt1	0.155077	-0.57413
Rbmx	89	Rbmx	0.458143	-0.604095
Atf2	90	Atf2	0.272856	0.412186
Atf7	90	Atf7	0.0566433	0.5397
Barx2	90	Barx2	0.734872	1.16447
Creb1	90	Creb1	0.246567	0.383049
Crebl2	90	Crebl2	0.0239372	1.13281
Asf1b	91	Asf1b	0.128565	-1.25407
Chaf1b	91	Chaf1b	0.133369	-0.746661
Gprc5a	91	Gprc5a	0.338361	0.566545
Ube2s	91	Ube2s	0.212689	-0.607459
Cad	92	Cad	0.0477535	-0.854347
Camk2n1	92	Camk2n1	0.0845036	0.778034
Myc	92	Myc	0.42806	0.309889
Sirt6	92	Sirt6	0.43193	0.274755
Ddr1	93	Ddr1	0.586038	0.315765
Rara	93	Rara	0.106911	0.555235
Rps6ka5	93	Rps6ka5	0.132386	0.539807
Tacc1	93	Tacc1	0.151047	-0.817182
Thra	93	Thra	0.317625	0.37218
Fgfr3	94	Fgfr3	0.00168733	-3.00043
Fgfr4	94	Fgfr4	0.0907085	-1.45615
Kl	94	Kl	0.540846	-1.7425
Sh2b2	94	Sh2b2	0.653152	0.750944
Wnt4	94	Wnt4	0.597622	-0.693194
Gmnn	95	Gmnn	0.958835	0.15221
Hoxa7	95	Hoxa7	0.111304	-3.4663
Hoxb7	95	Hoxb7	0.0831424	-3.1518
Hoxc8	95	Hoxc8	0.0117536	-5.0128
Abcf1	96	Abcf1	0.510599	-0.100459
Cwf19l2	96	Cwf19l2	0.727138	0.293394
Tbl2	96	Tbl2	0.192905	1.03758
Tgtp1	96	Tgtp2	0.00204131	-5.51416
Ccnt2	97	Ccnt2	0.230791	0.32771
Cdk9	97	Cdk9	0.325724	0.329908
Gpatch4	97	Gpatch4	0.137264	-0.537718
Gtf2h4	97	Gtf2h4	0.463167	-0.356725
Psd2	97	Psd2	0.296296	1.77402
Taf7	97	Taf7	0.385794	0.566364
