# Supplementary material for: A network embedding approach to identify active modules in biological interaction networks
Source: Life Sci Alliance. 2023 Jun 20;6(9):e202201550. doi: 10.26508/lsa.202201550 (PMC10282331; doi:10.26508/lsa.202201550)
Supplement: Supplementary file 16 [file LSA-2022-01550_TableS16.xlsx]

## Sheet: Feuille1
network	# module	size	best enrichment	FDR
STRING global score ≥ 0.7 16633 nodes & 233765 edges	Module 1	15	Extracellular matrix organization	9.1e-09
	Module 2	6	HIF-1 signaling pathway	7.32e-09
	Module 3	5	Laminin interactions	2.58e-08
	Module 4	5	Molecules associated with elastic fibres	6.75e-08
	Module 5	12	Ras signaling pathway	3.2e-16
STRING global score ≥ 0.9 10596 nodes & 86074 edges	Module 1	7	Collagen biosynthesis and modifying enzymes	8.49e-12
	Module 2	10	Collagen biosynthesis and modifying enzymes	4.04e-19
	Module 3	8	Elastic fibre formation	6.27e-19
	Module 4	14	Glycolysis / Gluconeogenesis	4.56e-23
	Module 5	5	Keratan sulfate biosynthesis	7.51e-12
STRING global score ≥ 0.4 20,530 nodes & 925,813 edges	Module 1	24	Extracellular matrix organization	1.76e-21
	Module 2	15	HIF-1 signaling pathway	4.96e-15
	Module 3	18	Transmembrane receptor protein tyrosine kinase signaling pathway	1.09e-11
	Module 4	8	Purine metabolism	3.04e-15
	Module 5	8	ECM-receptor interaction	2.08e-08
STRING coexpression ≥ 0.7 2418 nodes & 26267 edges	Module 1	11	Extracellular matrix organization	3.88e-15
	Module 2	20	Pancreatic secretion	5.19e-23
	Module 3	4	Very-low-density lipoprotein particle clearance	0.0032
	Module 4	3	Glycolysis and gluconeogenesis	2.45e-06
	Module 5	26	Cell cycle	4.68e-17
STRING database ≥ 0.7 8510 nodes & 76309 edges	Module 1	6	Elastic fibre formation	1.24e-13
	Module 2	6	Collagen biosynthesis and modifying enzymes	1.22e-12
	Module 3	8	Gluconeogenesis	4.79e-16
	Module 4	4	Keratan sulfate biosynthesis	5.17e-09
	Module 5	7	Signaling by Type 1 Insulin-like Growth Factor 1 Receptor (IGF1R)	1.95e-06
STRING experimental ≥ 0.7 7314 nodes & 37591 edges	Module 1	4	Integrin cell surface interactions	3.02e-07
	Module 2	4	Factors and pathways affecting insulin-like growth factor (IGF1)-Akt signaling	2.65e-06
	Module 3	4	Glycolysis / Gluconeogenesis	3.72e-05
	Module 4	3
	Module 5	3
STRING text mining ≥ 0.7 13663 nodes & 52184 edges	Module 1	15	Glycolysis and gluconeogenesis	3.06e-18
	Module 2	7	Platelet degranulation	1.97e-07
	Module 3	7	Elastic fibre formation	8.7e-13
	Module 4	8	Focal adhesion	1.09e-06
	Module 5	6	Angiogenesis	5.56e-05
BioGRID 10949 nodes & 60254 edges	Module 1	11	Extracellular matrix organization	2.98e-10
	Module 2	11	Glycolysis / Gluconeogenesis	4.2e-08
	Module 3	4
	Module 4	7	Osteoblast signaling	0.0011
	Module 5	7
Intact 6998 nodes & 18944 edges	Module 1	12	Ca2+ activated K+ channels	0.0241
	Module 2	5	Vascular endothelial growth factor signaling pathway	1.58e-11
	Module 3	5	Insulin-like growth factor receptor signaling pathway	1.19e-08
	Module 4	5	Nucleoside diphosphate phosphorylation	0.0022
	Module 5	5	Focal adhesion	0.0024
